# Supplementary material for: Defining the pig microglial transcriptome reveals its core signature, regional heterogeneity, and similarity with human and rodent microglia
Source: Glia. 2022 Sep 19;71(2):334–49. doi: 10.1002/glia.24274 (PMC10087207; doi:10.1002/glia.24274)
Supplement: Supplementary file 6 — Table S1 highly expressed in microglia vs macrop [file GLIA-71-334-s021.xlsx]

## Sheet: TableS1_highly_expressed_in_mic
Gene.ID	logFC	AveExpr	adj.P.Val	Gene.name	Gene.description
ENSSSCG00000000006	3.01322	3.91221	0.000207155	PPARA	peroxisome proliferator activated receptor alpha [Source:NCBI gene;Acc:397239]
ENSSSCG00000000033	-7.20589	-0.551618	5.23e-15	TSPO	translocator protein [Source:NCBI gene;Acc:396592]
ENSSSCG00000000080	-9.35838	-3.14051	1.5e-17	GRAP2	GRB2 related adaptor protein 2 [Source:NCBI gene;Acc:100516438]
ENSSSCG00000000094	-1.59474	6.48937	1.2e-09	SUN2	Sad1 and UNC84 domain containing 2 [Source:NCBI gene;Acc:100521622]
ENSSSCG00000000118	-2.3847	3.84928	9.71e-11	MICALL1	MICAL like 1 [Source:NCBI gene;Acc:100154036]
ENSSSCG00000000135	-7.14887	-1.21817	3.36e-13	KCTD17	potassium channel tetramerization domain containing 17 [Source:NCBI gene;Acc:100512279]
ENSSSCG00000000145	-1.87889	7.22385	3.76e-16
ENSSSCG00000000152	3.76128	5.01649	0.00301477	RBFOX2	RNA binding fox-1 homolog 2 [Source:NCBI gene;Acc:100513594]
ENSSSCG00000000164	-1.74236	3.5744	9.43e-14	CRY1	cryptochrome circadian regulator 1 [Source:NCBI gene;Acc:100520380]
ENSSSCG00000000204	2.41988	5.36183	2.59e-09	PRPF40B	pre-mRNA processing factor 40 homolog B [Source:NCBI gene;Acc:100515026]
ENSSSCG00000000209	1.74816	5.38448	1.58e-05	NCKAP5L	NCK associated protein 5 like [Source:NCBI gene;Acc:100516908]
ENSSSCG00000000257	-4.00106	3.52743	4.14e-16	ITGB7	integrin subunit beta 7 [Source:NCBI gene;Acc:397221]
ENSSSCG00000000265	-5.05368	0.510509	3.58e-12	ESPL1	extra spindle pole bodies like 1, separase [Source:NCBI gene;Acc:100153121]
ENSSSCG00000000292	3.0398	6.58546	4.86e-13	ZNF385A	zinc finger protein 385A [Source:NCBI gene;Acc:100736804]
ENSSSCG00000000293	-6.7342	0.313144	9.23e-14	ITGA5	integrin subunit alpha 5 [Source:NCBI gene;Acc:100155091]
ENSSSCG00000000299	-8.72659	-2.688	1.03e-17	TESPA1	thymocyte expressed, positive selection associated 1 [Source:NCBI gene;Acc:100153079]
ENSSSCG00000000367	2.80321	4.00179	7.43e-06	LOC100523964	transmembrane protein 198-like [Source:NCBI gene;Acc:100523964]
ENSSSCG00000000376	1.97799	5.08304	2.84e-06	SUOX	sulfite oxidase [Source:NCBI gene;Acc:100625272]
ENSSSCG00000000379	-3.18098	4.99247	7.51e-19	ESYT1	extended synaptotagmin 1 [Source:NCBI gene;Acc:100519485]
ENSSSCG00000000399	-3.82065	2.16029	1.2e-17	TIMELESS	timeless circadian regulator [Source:HGNC Symbol;Acc:HGNC:11813]
ENSSSCG00000000418	-9.70044	-2.65333	1.12e-13	TAC3	tachykinin precursor 3 [Source:NCBI gene;Acc:492314]
ENSSSCG00000000437	-2.63497	4.53786	7e-17	ARHGAP9	Rho GTPase activating protein 9 [Source:NCBI gene;Acc:100518732]
ENSSSCG00000000456	2.36321	4.9908	4.18e-06	SLC16A7	solute carrier family 16 member 7 [Source:NCBI gene;Acc:100158241]
ENSSSCG00000000521	-1.95785	2.90735	4.79e-09	PHLDA1	pleckstrin homology like domain family A member 1 [Source:NCBI gene;Acc:100523904]
ENSSSCG00000000523	2.3267	3.77672	1.84e-05	BBS10	Bardet-Biedl syndrome 10 [Source:NCBI gene;Acc:100737698]
ENSSSCG00000000541	-3.87855	1.96497	5.26e-09	FAR2	fatty acyl-CoA reductase 2 [Source:NCBI gene;Acc:100512348]
ENSSSCG00000000545	3.38027	5.73557	1.5e-16	KLHL42	kelch like family member 42 [Source:NCBI gene;Acc:100513858]
ENSSSCG00000000546	3.33302	3.77155	3.58e-05	MANSC4	MANSC domain containing 4 [Source:NCBI gene;Acc:100516012]
ENSSSCG00000000559	2.9328	6.10248	3.8e-10	RASSF8	Ras association domain family member 8 [Source:NCBI gene;Acc:100151839]
ENSSSCG00000000625	2.45451	7.32237	5.15e-14	LRP6	LDL receptor related protein 6 [Source:NCBI gene;Acc:100515777]
ENSSSCG00000000633	-9.02039	0.049153	2.52e-16	YBX3	Y-box binding protein 3 [Source:NCBI gene;Acc:100518125]
ENSSSCG00000000635	-1.80095	2.11829	0.00164923	MAGOHB	mago homolog B, exon junction complex subunit [Source:NCBI gene;Acc:100518306]
ENSSSCG00000000640	-9.86523	-3.22819	9.45e-16	LOC100523789	NKG2-A/NKG2-B type II integral membrane protein [Source:NCBI gene;Acc:100523789]
ENSSSCG00000000647	-6.75035	-0.849835	2.73e-11	OLR1	oxidized low density lipoprotein receptor 1 [Source:NCBI gene;Acc:396724]
ENSSSCG00000000648	-5.22619	-0.498327	3.02e-11	CLEC7A	C-type lectin domain containing 7A [Source:NCBI gene;Acc:100038025]
ENSSSCG00000000653	-10.8823	-4.01735	1.35e-19	CD69	CD69 molecule [Source:NCBI gene;Acc:397165]
ENSSSCG00000000656	-8.47477	-2.311	2e-12	CLEC2B	C-type lectin domain family 2, member B [Source:NCBI gene;Acc:100520839]
ENSSSCG00000000660	3.48251	8.40056	1.7e-10	A2M	alpha-2-macroglobulin [Source:NCBI gene;Acc:403166]
ENSSSCG00000000687	-8.58149	-2.25817	1.14e-12	CD4	CD4 molecule [Source:NCBI gene;Acc:404704]
ENSSSCG00000000688	-10.5057	-1.59247	1.18e-11	LAG3	lymphocyte activating 3 [Source:NCBI gene;Acc:100125962]
ENSSSCG00000000693	-1.89546	4.70292	9.75e-13	NCAPD2	non-SMC condensin I complex subunit D2 [Source:NCBI gene;Acc:102164405]
ENSSSCG00000000699	1.86723	5.02873	7.36e-08	LPAR5	lysophosphatidic acid receptor 5 [Source:NCBI gene;Acc:102161415]
ENSSSCG00000000706	2.19717	5.5667	4.1e-11	LTBR	lymphotoxin beta receptor [Source:NCBI gene;Acc:100520196]
ENSSSCG00000000732	-2.48362	3.3015	8.36e-06	CRACR2A	calcium release activated channel regulator 2A [Source:NCBI gene;Acc:100625935]
ENSSSCG00000000739	-6.31668	-0.748608	3.59e-12	FOXM1	forkhead box M1 [Source:NCBI gene;Acc:100511565]
ENSSSCG00000000766	2.48416	6.06836	1.02e-13	CECR2	cat eye syndrome critical region protein 2 [Source:NCBI gene;Acc:100737051]
ENSSSCG00000000783	2.15073	5.03407	1.76e-07	SLC2A13	solute carrier family 2 member 13 [Source:NCBI gene;Acc:106504075]
ENSSSCG00000000807	-4.40674	3.00744	1.66e-19	SLC38A1	solute carrier family 38 member 1 [Source:NCBI gene;Acc:100154364]
ENSSSCG00000000811	-1.65097	3.62612	2.47e-06	PCED1B	PC-esterase domain containing 1B [Source:HGNC Symbol;Acc:HGNC:28255]
ENSSSCG00000000837	-3.09964	4.19967	5.74e-15	CHST11	carbohydrate sulfotransferase 11 [Source:NCBI gene;Acc:100157186]
ENSSSCG00000000838	-4.70455	1.55818	6.82e-11	SLC41A2	solute carrier family 41 member 2 [Source:NCBI gene;Acc:100519603]
ENSSSCG00000000839	1.78912	7.02052	5.12e-12	ALDH1L2	aldehyde dehydrogenase 1 family member L2 [Source:NCBI gene;Acc:100151976]
ENSSSCG00000000906	4.31197	5.68396	3.97e-06	TMCC3	transmembrane and coiled-coil domain family 3 [Source:NCBI gene;Acc:100518487]
ENSSSCG00000000950	-3.30433	1.77182	6.4e-13	E2F7	E2F transcription factor 7 [Source:NCBI gene;Acc:100154851]
ENSSSCG00000001049	-3.83647	3.63096	1.61e-16	HIVEP1	HIVEP zinc finger 1 [Source:NCBI gene;Acc:100519608]
ENSSSCG00000001064	2.77997	5.61695	2.45e-08	GMPR	guanosine monophosphate reductase [Source:NCBI gene;Acc:100154573]
ENSSSCG00000001078	-2.06157	3.46815	8.61e-12	MBOAT1	membrane bound O-acyltransferase domain containing 1 [Source:NCBI gene;Acc:100152017]
ENSSSCG00000001090	1.62822	4.86704	0.000539667	ALDH5A1	aldehyde dehydrogenase 5 family member A1 [Source:NCBI gene;Acc:100157072]
ENSSSCG00000001097	-6.56889	2.00197	1.48e-18	RIPOR2	RHO family interacting cell polarization regulator 2 [Source:NCBI gene;Acc:100154661]
ENSSSCG00000001131	-3.68472	1.63739	2.78e-13	BTN2A2	butyrophilin subfamily 2 member A2 [Source:NCBI gene;Acc:100626604]
ENSSSCG00000001137	-2.10724	5.52936	1.21e-09	H1-3	H1.3 linker histone, cluster member [Source:HGNC Symbol;Acc:HGNC:4717]
ENSSSCG00000001252	-5.15345	-0.57539	5.15e-10	UBD	ubiquitin D [Source:NCBI gene;Acc:100294688]
ENSSSCG00000001392	-3.93982	0.336084	1.41e-07	TCF19	transcription factor 19 [Source:NCBI gene;Acc:100152381]
ENSSSCG00000001403	-8.07846	-3.11946	9.45e-16	LTA	lymphotoxin alpha [Source:NCBI gene;Acc:407742]
ENSSSCG00000001453	-4.07228	4.91464	2.66e-10	HLA-DRA	MHC class II DR-alpha [Source:NCBI gene;Acc:100135040]
ENSSSCG00000001455	-3.94237	3.91058	3.53e-07	LOC100153139	HLA class II histocompatibility antigen, DRB1-4 beta chain-like [Source:NCBI gene;Acc:100153139]
ENSSSCG00000001456	-4.59492	3.54215	3.78e-13	SLA-DQA1	MHC class II histocompatibility antigen SLA-DQA [Source:NCBI gene;Acc:100153387]
ENSSSCG00000001457	-4.76344	3.73028	2.64e-13	SLA-DQB1	SLA-DQ beta1 domain [Source:NCBI gene;Acc:100037921]
ENSSSCG00000001459	-6.08885	-1.0044	7.43e-13	HLA-DOB	MHC class II, DO beta [Source:NCBI gene;Acc:100135049]
ENSSSCG00000001463	-1.98531	3.44716	1.1e-13	PSMB9	proteasome 20S subunit beta 9 [Source:NCBI gene;Acc:654294]
ENSSSCG00000001472	-5.40392	-0.81416	1.28e-11	SLA-DOA	major histocompatibility complex, class II, DO alpha [Source:NCBI gene;Acc:100157996]
ENSSSCG00000001488	-1.59619	3.7164	5.39e-10	GCLC	glutamate-cysteine ligase catalytic subunit [Source:NCBI gene;Acc:100522018]
ENSSSCG00000001499	6.27835	10.9479	5.49e-23	DST	dystonin [Source:NCBI gene;Acc:100152205]
ENSSSCG00000001510	-4.80366	1.10352	4.3e-09	KIFC1	kinesin family member C1 [Source:NCBI gene;Acc:100154627]
ENSSSCG00000001518	-9.67404	-1.74116	1.38e-17	ITPR3	inositol 1,4,5-trisphosphate receptor type 3 [Source:NCBI gene;Acc:100155015]
ENSSSCG00000001538	-1.58783	5.50727	0.00460227	DEF6	DEF6 guanine nucleotide exchange factor [Source:NCBI gene;Acc:100154998]
ENSSSCG00000001543	-1.63093	5.84397	2.71e-10	RPL10A	ribosomal protein L10a [Source:NCBI gene;Acc:100037993]
ENSSSCG00000001561	1.72964	4.14733	0.000508352	ETV7	ETS variant transcription factor 7 [Source:NCBI gene;Acc:100156210]
ENSSSCG00000001563	-1.7653	5.0983	4.03e-13	STK38	serine/threonine kinase 38 [Source:NCBI gene;Acc:100153410]
ENSSSCG00000001565	-5.96353	0.128324	6.77e-13	CDKN1A	cyclin dependent kinase inhibitor 1A [Source:NCBI gene;Acc:100152215]
ENSSSCG00000001572	3.91872	7.8771	1.8e-18	FGD2	FYVE, RhoGEF and PH domain containing 2 [Source:NCBI gene;Acc:100524814]
ENSSSCG00000001573	-2.68235	5.13746	2.97e-16	PIM1	Pim-1 proto-oncogene, serine/threonine kinase [Source:NCBI gene;Acc:100157844]
ENSSSCG00000001616	-9.12651	-4.04035	2.98e-18	TREML2	triggering receptor expressed on myeloid cells like 2 [Source:NCBI gene;Acc:100738047]
ENSSSCG00000001639	-5.362	1.68868	1.2e-17	TRERF1	transcriptional regulating factor 1 [Source:NCBI gene;Acc:100153071]
ENSSSCG00000001651	2.01237	6.33775	1.4e-10	CNPY3	canopy FGF signaling regulator 3 [Source:NCBI gene;Acc:100126290]
ENSSSCG00000001710	-3.50047	4.30435	1.25e-11	RUNX2	RUNX family transcription factor 2 [Source:NCBI gene;Acc:100737965]
ENSSSCG00000001727	2.85405	6.55983	9.9e-10	TNFRSF21	TNF receptor superfamily member 21 [Source:NCBI gene;Acc:100513161]
ENSSSCG00000001770	-4.43967	2.83336	2.63e-20	CTSH	cathepsin H [Source:NCBI gene;Acc:396969]
ENSSSCG00000001814	-8.5171	3.26028	3.57e-19	IQGAP1	IQ motif containing GTPase activating protein 1 [Source:NCBI gene;Acc:100157656]
ENSSSCG00000001819	3.04012	8.98486	7.08e-18	MAN2A2	mannosidase alpha class 2A member 2 [Source:NCBI gene;Acc:100154397]
ENSSSCG00000001837	-2.50413	3.23679	2.23e-13	FANCI	FA complementation group I [Source:NCBI gene;Acc:100156260]
ENSSSCG00000001867	-5.39538	1.53447	1.09e-18	PSTPIP1	proline-serine-threonine phosphatase interacting protein 1 [Source:NCBI gene;Acc:100152628]
ENSSSCG00000001869	2.00415	7.28174	5.86e-15	PEAK1	pseudopodium enriched atypical kinase 1 [Source:NCBI gene;Acc:100152646]
ENSSSCG00000001917	1.80507	4.88502	5.46e-10	CD276	CD276 molecule [Source:NCBI gene;Acc:100153704]
ENSSSCG00000001963	-7.97039	-1.351	1.12e-14	EGLN3	egl-9 family hypoxia inducible factor 3 [Source:NCBI gene;Acc:100152368]
ENSSSCG00000001966	4.80177	8.49776	1.38e-14	ARHGAP5	Rho GTPase activating protein 5 [Source:NCBI gene;Acc:100520849]
ENSSSCG00000001978	-7.55269	-2.55258	1.54e-12	GZMH	granzyme B (granzyme 2, cytotoxic T-lymphocyte-associated serine esterase 1) [Source:NCBI gene;Acc:100233184]
ENSSSCG00000002007	-2.16909	1.63423	0.00477516	FITM1	fat storage inducing transmembrane protein 1 [Source:NCBI gene;Acc:100147706]
ENSSSCG00000002009	-4.79874	0.801402	6.67e-11	PCK2	phosphoenolpyruvate carboxykinase 2, mitochondrial [Source:NCBI gene;Acc:403165]
ENSSSCG00000002025	3.16773	6.55639	1.08e-10	SLC22A17	solute carrier family 22 member 17 [Source:NCBI gene;Acc:100152841]
ENSSSCG00000002039	1.68898	6.5129	2.6e-06	MMP14	matrix metallopeptidase 14 [Source:NCBI gene;Acc:397471]
ENSSSCG00000002129	10.1619	3.98576	0.00151814	RPGRIP1	RPGR interacting protein 1 [Source:NCBI gene;Acc:100155563]
ENSSSCG00000002135	-4.56935	1.91679	9.34e-20	PNP	purine nucleoside phosphorylase [Source:NCBI gene;Acc:100157138]
ENSSSCG00000002252	-2.00274	2.77861	1.41e-12	ARRDC4	arrestin domain containing 4 [Source:NCBI gene;Acc:100155895]
ENSSSCG00000002257	-8.57156	-1.27568	8.78e-18	MCTP2	multiple C2 and transmembrane domain containing 2 [Source:NCBI gene;Acc:100155210]
ENSSSCG00000002263	-2.22494	4.07008	9.56e-16	SLCO3A1	solute carrier organic anion transporter family member 3A1 [Source:NCBI gene;Acc:100156054]
ENSSSCG00000002276	-1.59346	5.33101	0.000309385	PLEKHG3	pleckstrin homology and RhoGEF domain containing G3 [Source:NCBI gene;Acc:100155870]
ENSSSCG00000002285	1.7071	4.60702	1.94e-06	GPHN	gephyrin [Source:NCBI gene;Acc:100153443]
ENSSSCG00000002332	-3.05518	4.63676	1.48e-10	SIPA1L1	signal induced proliferation associated 1 like 1 [Source:NCBI gene;Acc:100157762]
ENSSSCG00000002333	-2.53552	2.95614	2.42e-07	DPF3	double PHD fingers 3 [Source:NCBI gene;Acc:100156555]
ENSSSCG00000002366	2.85782	7.06809	5.76e-13	NPC2	NPC intracellular cholesterol transporter 2 [Source:NCBI gene;Acc:397410]
ENSSSCG00000002389	2.02229	6.07375	3.75e-11	VASH1	vasohibin 1 [Source:NCBI gene;Acc:100511141]
ENSSSCG00000002390	2.16005	5.8347	8.03e-10	ANGEL1	angel homolog 1 [Source:NCBI gene;Acc:100154390]
ENSSSCG00000002425	2.62293	4.30613	7.9e-09	PTPN21	protein tyrosine phosphatase non-receptor type 21 [Source:NCBI gene;Acc:100152076]
ENSSSCG00000002432	7.89428	3.37972	4.5e-07	KCNK13	potassium two pore domain channel subfamily K member 13 [Source:NCBI gene;Acc:100623906]
ENSSSCG00000002436	1.8399	4.83713	9.67e-06	TTC7B	tetratricopeptide repeat domain 7B [Source:NCBI gene;Acc:100154890]
ENSSSCG00000002440	-7.87329	1.53879	1.44e-17	CCDC88C	coiled-coil domain containing 88C [Source:NCBI gene;Acc:100152429]
ENSSSCG00000002451	-1.77024	5.1265	4.69e-12	RIN3	Ras and Rab interactor 3 [Source:NCBI gene;Acc:100155709]
ENSSSCG00000002452	-3.01177	5.1659	2.44e-09	LGMN	legumain [Source:NCBI gene;Acc:100154477]
ENSSSCG00000002467	-1.83097	2.72341	2.07e-07	ASB2	ankyrin repeat and SOCS box containing 2 [Source:NCBI gene;Acc:100153068]
ENSSSCG00000002495	-1.9118	5.59274	2.53e-09	SYNE3	spectrin repeat containing nuclear envelope family member 3 [Source:NCBI gene;Acc:100525411]
ENSSSCG00000002506	-1.68603	3.06346	1.93e-09	VRK1	VRK serine/threonine kinase 1 [Source:NCBI gene;Acc:100157930]
ENSSSCG00000002507	-9.2477	-1.22808	9.18e-10	BCL11B	BAF chromatin remodeling complex subunit BCL11B [Source:NCBI gene;Acc:100154158]
ENSSSCG00000002523	4.33426	8.11313	1.8e-16	CDC42BPB	CDC42 binding protein kinase beta [Source:NCBI gene;Acc:100156588]
ENSSSCG00000002531	3.02044	4.05875	0.000546583	MOK	MOK protein kinase [Source:NCBI gene;Acc:100520316]
ENSSSCG00000002554	2.73214	7.28085	5.75e-14	PLD4	phospholipase D family member 4 [Source:NCBI gene;Acc:100524095]
ENSSSCG00000002558	-4.72365	1.85473	4.83e-11	CEP170B	centrosomal protein 170B [Source:NCBI gene;Acc:100521503]
ENSSSCG00000002651	-3.07975	1.93135	4.06e-15	CDT1	chromatin licensing and DNA replication factor 1 [Source:NCBI gene;Acc:100525749]
ENSSSCG00000002656	2.29824	7.4392	7.96e-15	ZCCHC14	zinc finger CCHC-type containing 14 [Source:NCBI gene;Acc:100512105]
ENSSSCG00000002681	1.65199	5.04259	3.07e-09	HSDL1	hydroxysteroid dehydrogenase like 1 [Source:NCBI gene;Acc:100516372]
ENSSSCG00000002712	-3.51302	1.44088	9.42e-13	LDHD	lactate dehydrogenase D [Source:NCBI gene;Acc:100523064]
ENSSSCG00000002739	-1.88815	3.14765	1.44e-07	PHLPP2	PH domain and leucine rich repeat protein phosphatase 2 [Source:NCBI gene;Acc:100628113]
ENSSSCG00000002752	3.37862	7.6411	1.13e-14	ZFHX3	zinc finger homeobox 3 [Source:NCBI gene;Acc:100519194]
ENSSSCG00000002792	-3.02059	1.48121	1.53e-05	HSF4	heat shock factor protein 4 [Source:NCBI gene;Acc:100523672]
ENSSSCG00000002806	4.4511	4.04853	0.00857192	MMP15	matrix metallopeptidase 15 [Source:NCBI gene;Acc:100514105]
ENSSSCG00000002815	5.42396	8.10436	1.55e-19	ADGRG1	adhesion G protein-coupled receptor G1 [Source:NCBI gene;Acc:100515029]
ENSSSCG00000002828	3.17565	7.31192	8.76e-20	LPCAT2	lysophosphatidylcholine acyltransferase 2 [Source:NCBI gene;Acc:100517894]
ENSSSCG00000002829	5.57678	6.65444	2.78e-11	MMP2	matrix metallopeptidase 2 [Source:NCBI gene;Acc:397391]
ENSSSCG00000002830	11.8555	5.25546	6.14e-06	IRX6	iroquois homeobox 6 [Source:NCBI gene;Acc:100518430]
ENSSSCG00000002836	10.446	7.39282	1.2e-06	SALL1	spalt like transcription factor 1 [Source:NCBI gene;Acc:100519899]
ENSSSCG00000002849	-7.05728	-0.879745	2.29e-13	SHCBP1	SHC binding and spindle associated 1 [Source:NCBI gene;Acc:100522493]
ENSSSCG00000002866	3.00855	6.58579	1.94e-12	CEBPA	CCAAT enhancer binding protein alpha [Source:NCBI gene;Acc:397307]
ENSSSCG00000002908	-8.34013	-1.82643	1.5e-16	ZBTB32	zinc finger and BTB domain containing 32 [Source:NCBI gene;Acc:100627119]
ENSSSCG00000002918	-2.37207	2.12816	9.1e-13	HCST	hematopoietic cell signal transducer [Source:NCBI gene;Acc:397267]
ENSSSCG00000002930	2.14818	5.47438	2.97e-10	ZNF260	zinc finger protein 260 [Source:NCBI gene;Acc:106510533]
ENSSSCG00000002935	2.74193	5.13252	4.06e-07	ZNF568	zinc finger protein 568 [Source:NCBI gene;Acc:100511135]
ENSSSCG00000002938	1.89683	3.51694	0.00109038
ENSSSCG00000002962	-10.9894	-2.50435	1.39e-18	MAP4K1	mitogen-activated protein kinase kinase kinase kinase 1 [Source:NCBI gene;Acc:100516374]
ENSSSCG00000002965	-1.90675	6.88746	5.59e-08	ACTN4	actinin alpha 4 [Source:NCBI gene;Acc:100517284]
ENSSSCG00000003040	-1.98159	6.47686	1.43e-05	ARHGEF1	Rho guanine nucleotide exchange factor 1 [Source:NCBI gene;Acc:100518073]
ENSSSCG00000003042	-1.61087	6.74077	1.09e-12	RPS19	ribosomal protein S19 [Source:NCBI gene;Acc:100518254]
ENSSSCG00000003064	-1.60459	2.62054	2.21e-08	ETHE1	ETHE1 persulfide dioxygenase [Source:NCBI gene;Acc:106504117]
ENSSSCG00000003088	1.8557	11.3278	6.06e-09	APOE	apolipoprotein E [Source:NCBI gene;Acc:397576]
ENSSSCG00000003090	3.42094	5.38305	2.47e-10	NECTIN2	nectin cell adhesion molecule 2 [Source:NCBI gene;Acc:100038012]
ENSSSCG00000003150	-3.46801	3.60109	0.00133074	NUCB1	nucleobindin 1 [Source:NCBI gene;Acc:100512538]
ENSSSCG00000003216	-2.96136	2.98464	2.78e-15	POLD1	DNA polymerase delta 1, catalytic subunit [Source:NCBI gene;Acc:100525752]
ENSSSCG00000003222	-3.21849	1.46265	3.21e-08	SYT3	synaptotagmin 3 [Source:NCBI gene;Acc:100511086]
ENSSSCG00000003231	-2.77485	3.44907	1.66e-13	NKG7	natural killer cell granule protein 7 [Source:NCBI gene;Acc:100513287]
ENSSSCG00000003236	-2.50179	3.20115	4.19e-13	SIGLEC5	sialic acid binding Ig like lectin 5 [Source:NCBI gene;Acc:100514653]
ENSSSCG00000003251	-9.94201	-4.02755	5.46e-17	NLRP12	NLR family pyrin domain containing 12 [Source:NCBI gene;Acc:100523066]
ENSSSCG00000003253	-3.67661	4.43985	2.98e-11	MYADM	myeloid associated differentiation marker [Source:NCBI gene;Acc:100519316]
ENSSSCG00000003353	1.59495	5.62079	7.32e-11	SLC35E2B	solute carrier family 35 member E2B [Source:NCBI gene;Acc:100511758]
ENSSSCG00000003377	-1.72348	4.21005	1.17e-09	ACOT7	acyl-CoA thioesterase 7 [Source:NCBI gene;Acc:100514773]
ENSSSCG00000003407	-5.57604	-1.06393	4.53e-13	CASZ1	castor zinc finger 1 [Source:NCBI gene;Acc:100510911]
ENSSSCG00000003433	2.38652	5.93158	1.26e-12	PLOD1	procollagen-lysine,2-oxoglutarate 5-dioxygenase 1 [Source:NCBI gene;Acc:100525583]
ENSSSCG00000003439	1.9267	6.97486	1.73e-14	DHRS3	dehydrogenase/reductase 3 [Source:NCBI gene;Acc:100514967]
ENSSSCG00000003451	4.98402	5.08036	5.41e-06	PDPN	podoplanin [Source:NCBI gene;Acc:100738269]
ENSSSCG00000003486	1.58566	6.68608	5.07e-06	ARHGEF10L	Rho guanine nucleotide exchange factor 10 like [Source:NCBI gene;Acc:100525994]
ENSSSCG00000003513	5.53935	8.90669	3.84e-23	ECE1	endothelin converting enzyme 1 [Source:NCBI gene;Acc:397446]
ENSSSCG00000003524	2.69655	8.25471	7.94e-13	C1QA	complement C1q A chain [Source:NCBI gene;Acc:445461]
ENSSSCG00000003532	1.96234	5.71063	3.12e-08	LUZP1	leucine zipper protein 1 [Source:NCBI gene;Acc:100620499]
ENSSSCG00000003549	-2.50846	2.69234	2.96e-09	LDLRAP1	low density lipoprotein receptor adaptor protein 1 [Source:NCBI gene;Acc:100125967]
ENSSSCG00000003569	-1.92839	4.29129	1.57e-12	SLC9A1	solute carrier family 9 member A1 [Source:NCBI gene;Acc:397458]
ENSSSCG00000003572	-8.97334	-3.31663	3.49e-15	SYTL1	synaptotagmin like 1 [Source:NCBI gene;Acc:100511935]
ENSSSCG00000003577	1.64827	7.96023	3.24e-09	WASF2	WASP family member 2 [Source:NCBI gene;Acc:100512789]
ENSSSCG00000003582	-7.18281	-1.3211	3.38e-14	SMPDL3B	sphingomyelin phosphodiesterase acid like 3B [Source:NCBI gene;Acc:100514109]
ENSSSCG00000003592	4.8744	7.6584	1.37e-10	SDC3	syndecan 3 [Source:NCBI gene;Acc:100516859]
ENSSSCG00000003608	-10.4944	-2.63681	8.66e-16	LCK	LCK proto-oncogene, Src family tyrosine kinase [Source:NCBI gene;Acc:100233188]
ENSSSCG00000003628	-3.34122	3.51259	2.28e-16	CLSPN	claspin [Source:NCBI gene;Acc:100525928]
ENSSSCG00000003642	-2.07859	4.97609	2.19e-16	INPP5B	inositol polyphosphate-5-phosphatase B [Source:NCBI gene;Acc:100512110]
ENSSSCG00000003644	-6.38579	-1.5385	8.89e-12	FHL3	four and a half LIM domains 3 [Source:NCBI gene;Acc:396986]
ENSSSCG00000003684	2.23374	6.16587	0.000819051	MTCL1	microtubule crosslinking factor 1 [Source:NCBI gene;Acc:100520570]
ENSSSCG00000003687	2.76921	8.30781	5.28e-16	EPB41L3	erythrocyte membrane protein band 4.1 like 3 [Source:NCBI gene;Acc:100520913]
ENSSSCG00000003694	-6.89119	2.0423	2.25e-22	EMILIN2	elastin microfibril interfacer 2 [Source:NCBI gene;Acc:100522875]
ENSSSCG00000003710	-6.72401	0.196257	2.35e-11	TTC39C	tetratricopeptide repeat domain 39C [Source:NCBI gene;Acc:100511088]
ENSSSCG00000003712	-3.07437	4.20855	3.56e-12	OSBPL1A	oxysterol binding protein like 1A [Source:NCBI gene;Acc:100511459]
ENSSSCG00000003718	-4.39007	1.20675	5.31e-11	TAF4B	TATA-box binding protein associated factor 4b [Source:NCBI gene;Acc:100037274]
ENSSSCG00000003731	-5.71175	0.392674	1e-10	GAREM1	GRB2 associated regulator of MAPK1 subtype 1 [Source:NCBI gene;Acc:100737982]
ENSSSCG00000003743	2.08366	7.84335	1.66e-15	GALNT1	polypeptide N-acetylgalactosaminyltransferase 1 [Source:NCBI gene;Acc:100738545]
ENSSSCG00000003747	1.61438	5.26759	4.56e-07	KIAA1328	KIAA1328 ortholog [Source:NCBI gene;Acc:100520966]
ENSSSCG00000003761	2.90465	6.13316	3.83e-09	ADGRL2	adhesion G protein-coupled receptor L2 [Source:NCBI gene;Acc:100524685]
ENSSSCG00000003780	4.65038	4.57511	5.35e-08	CRYZ	crystallin zeta [Source:NCBI gene;Acc:733653]
ENSSSCG00000003799	-4.44037	1.24397	2.44e-14	IL12RB2	interleukin 12 receptor subunit beta 2 [Source:NCBI gene;Acc:397178]
ENSSSCG00000003816	1.64008	4.88423	6.21e-06	ATG4C	autophagy related 4C cysteine peptidase [Source:NCBI gene;Acc:100462748]
ENSSSCG00000003818	2.1721	5.81421	6.17e-09	DOCK7	dedicator of cytokinesis 7 [Source:NCBI gene;Acc:100522877]
ENSSSCG00000003833	10.1129	4.7424	0.000420225	DAB1	DAB adaptor protein 1 [Source:NCBI gene;Acc:100037307]
ENSSSCG00000003861	-3.91153	1.50606	1.64e-12	ORC1	origin recognition complex subunit 1 [Source:NCBI gene;Acc:100520746]
ENSSSCG00000003930	-1.63827	7.9904	1e-10	RPS8	ribosomal protein S8 [Source:NCBI gene;Acc:100516861]
ENSSSCG00000003931	-6.24782	-1.05912	1.77e-11	KIF2C	kinesin family member 2C [Source:NCBI gene;Acc:100516205]
ENSSSCG00000003949	-5.11331	-0.196627	3.15e-10	CDC20	cell division cycle 20 [Source:NCBI gene;Acc:397379]
ENSSSCG00000003950	3.19994	6.70765	2.08e-10	TIE1	tyrosine kinase with immunoglobulin like and EGF like domains 1 [Source:NCBI gene;Acc:494022]
ENSSSCG00000003983	3.12394	9.42479	7.94e-21	SMAP2	small ArfGAP2 [Source:NCBI gene;Acc:100145888]
ENSSSCG00000003995	1.88479	4.71242	6.57e-07	ZNF606	zinc finger protein 606 [Source:NCBI gene;Acc:102158443]
ENSSSCG00000004002	-1.68757	6.27235	3.4e-12	RPS5	ribosomal protein S5 [Source:NCBI gene;Acc:100517165]
ENSSSCG00000004012	5.25146	7.60113	1.12e-17	THBS2	thrombospondin 2 [Source:NCBI gene;Acc:100153940]
ENSSSCG00000004022	5.16064	6.23443	9.44e-06	RPS6KA2	ribosomal protein S6 kinase A2 [Source:NCBI gene;Acc:100515286]
ENSSSCG00000004024	4.19591	8.638	2.68e-18	RNASET2	ribonuclease T2 [Source:NCBI gene;Acc:100157985]
ENSSSCG00000004027	8.62164	3.01465	0.00215975	PDE10A	phosphodiesterase 10A [Source:NCBI gene;Acc:100154378]
ENSSSCG00000004029	2.55298	9.95389	1.23e-18	QKI	QKI, KH domain containing RNA binding [Source:NCBI gene;Acc:492277]
ENSSSCG00000004053	1.67087	7.95706	4.98e-12	TAGAP	T cell activation RhoGTPase activating protein [Source:NCBI gene;Acc:100155114]
ENSSSCG00000004057	-9.58036	-2.40139	6.99e-18	SYTL3	synaptotagmin like 3 [Source:NCBI gene;Acc:100156434]
ENSSSCG00000004058	-2.73738	6.80547	5.67e-19	EZR	ezrin [Source:NCBI gene;Acc:100152815]
ENSSSCG00000004065	2.40319	4.41439	0.00153942	TIAM2	TIAM Rac1 associated GEF 2 [Source:NCBI gene;Acc:100155014]
ENSSSCG00000004081	-4.78542	4.33162	3.32e-07
ENSSSCG00000004087	3.69134	6.06541	6.43e-08	CCDC170	coiled-coil domain containing 170 [Source:NCBI gene;Acc:100516653]
ENSSSCG00000004101	1.77971	4.9921	0.000945349	LRP11	LDL receptor related protein 11 [Source:NCBI gene;Acc:100153355]
ENSSSCG00000004114	2.12413	6.17466	1.3e-10	RAB32	RAB32, member RAS oncogene family [Source:NCBI gene;Acc:100144496]
ENSSSCG00000004123	-2.1112	7.20049	0.00125601	UTRN	utrophin [Source:NCBI gene;Acc:100523292]
ENSSSCG00000004132	-7.29459	0.401447	1.13e-14	PHACTR2	phosphatase and actin regulator 2 [Source:NCBI gene;Acc:100524350]
ENSSSCG00000004136	3.21269	4.23761	0.000146637	AIG1	androgen induced 1 [Source:NCBI gene;Acc:100151943]
ENSSSCG00000004138	-4.10509	4.77751	5.6e-12	HIVEP2	HIVEP zinc finger 2 [Source:NCBI gene;Acc:100525369]
ENSSSCG00000004142	1.77014	6.99174	6.6e-11	CITED2	Cbp/p300 interacting transactivator with Glu/Asp rich carboxy-terminal domain 2 [Source:NCBI gene;Acc:100156022]
ENSSSCG00000004143	3.53923	4.21169	9.85e-06	TXLNB	taxilin beta [Source:NCBI gene;Acc:100511845]
ENSSSCG00000004154	-1.96435	5.47615	2.77e-07	TNFAIP3	TNF alpha induced protein 3 [Source:NCBI gene;Acc:100622156]
ENSSSCG00000004156	2.06996	8.02089	2.24e-13	IFNGR1	interferon gamma receptor 1 [Source:NCBI gene;Acc:100152238]
ENSSSCG00000004166	-2.87961	4.91385	1.28e-10	AHI1	Abelson helper integration site 1 [Source:NCBI gene;Acc:100514806]
ENSSSCG00000004167	-9.27412	-3.04252	1.55e-19	MYB	MYB proto-oncogene, transcription factor [Source:NCBI gene;Acc:100152439]
ENSSSCG00000004177	-1.66981	6.77128	1.53e-12	RPS12	ribosomal protein S12 [Source:NCBI gene;Acc:397650]
ENSSSCG00000004178	3.07308	4.6409	2.22e-09	SLC18B1	solute carrier family 18 member B1 [Source:NCBI gene;Acc:100155211]
ENSSSCG00000004190	1.89149	7.3893	4.49e-10	STX7	syntaxin 7 [Source:NCBI gene;Acc:100153196]
ENSSSCG00000004193	-8.03848	0.235484	2.47e-13	ENPP1	ectonucleotide pyrophosphatase/phosphodiesterase 1 [Source:NCBI gene;Acc:100037271]
ENSSSCG00000004195	-9.66383	-1.51336	1.56e-18	ARG1	arginase 1 [Source:NCBI gene;Acc:397115]
ENSSSCG00000004199	4.60167	10.2065	5.49e-23	EPB41L2	erythrocyte membrane protein band 4.1 like 2 [Source:NCBI gene;Acc:100524836]
ENSSSCG00000004233	-10.5154	-3.05845	4.97e-18	SMPDL3A	sphingomyelin phosphodiesterase acid like 3A [Source:NCBI gene;Acc:100153442]
ENSSSCG00000004244	-1.92287	5.62632	5.93e-11	MAN1A1	mannosidase alpha class 1A member 1 [Source:NCBI gene;Acc:396919]
ENSSSCG00000004275	1.87426	5.1753	4.01e-08	FAM135A	family with sequence similarity 135 member A [Source:NCBI gene;Acc:100513127]
ENSSSCG00000004279	2.66474	8.51133	1.94e-12	OGFRL1	opioid growth factor receptor like 1 [Source:NCBI gene;Acc:100153138]
ENSSSCG00000004281	-6.00782	0.0548563	1.12e-10	KCNQ5	potassium voltage-gated channel subfamily Q member 5 [Source:NCBI gene;Acc:100154391]
ENSSSCG00000004317	-1.74633	5.21382	5.25e-12	UBE2J1	ubiquitin conjugating enzyme E2 J1 [Source:NCBI gene;Acc:768104]
ENSSSCG00000004332	-7.26512	-0.648163	5.38e-14	BACH2	BTB domain and CNC homolog 2 [Source:NCBI gene;Acc:100620522]
ENSSSCG00000004371	-4.25269	2.13678	5.38e-14	CRYBG1	crystallin beta-gamma domain containing 1 [Source:NCBI gene;Acc:100521168]
ENSSSCG00000004379	5.60294	4.58727	0.00053152	SOBP	sine oculis binding protein homolog [Source:NCBI gene;Acc:100521699]
ENSSSCG00000004388	2.75245	5.29779	3.77e-07	ARMC2	armadillo repeat containing 2 [Source:NCBI gene;Acc:100523341]
ENSSSCG00000004412	-5.82423	2.14706	8.82e-21	MICAL1	microtubule associated monooxygenase, calponin and LIM domain containing 1 [Source:NCBI gene;Acc:100153346]
ENSSSCG00000004420	-6.9757	-0.83757	6.54e-14	TRAF3IP2	TRAF3 interacting protein 2 [Source:NCBI gene;Acc:100157000]
ENSSSCG00000004421	-5.49409	3.1568	4.78e-18	FYN	FYN proto-oncogene, Src family tyrosine kinase [Source:NCBI gene;Acc:791125]
ENSSSCG00000004466	-5.13204	-0.587019	1.33e-11	TTK	TTK protein kinase [Source:NCBI gene;Acc:100157649]
ENSSSCG00000004478	1.87142	4.87445	0.00023158	MYO6	myosin VI [Source:NCBI gene;Acc:397085]
ENSSSCG00000004485	-6.87626	-0.875742	2.8e-12	CD109	CD109 molecule [Source:NCBI gene;Acc:100155478]
ENSSSCG00000004490	-2.9887	2.72779	2.13e-07	SETBP1	SET binding protein 1 [Source:NCBI gene;Acc:100153027]
ENSSSCG00000004535	-2.00379	4.99478	1.74e-07	TCF4	transcription factor 4 [Source:NCBI gene;Acc:100511671]
ENSSSCG00000004538	2.29014	8.09416	1.08e-15	WDR7	WD repeat domain 7 [Source:NCBI gene;Acc:100512572]
ENSSSCG00000004554	-4.88313	-0.161672	1.29e-09	PCLAF	PCNA clamp associated factor [Source:NCBI gene;Acc:100514810]
ENSSSCG00000004569	-2.0039	3.31281	8.44e-13	LACTB	lactamase beta [Source:NCBI gene;Acc:100152773]
ENSSSCG00000004576	-7.14236	1.28932	4.47e-14	RORA	RAR related orphan receptor A [Source:NCBI gene;Acc:100156637]
ENSSSCG00000004578	-5.88487	3.35357	7.24e-21	ANXA2	annexin A2 [Source:NCBI gene;Acc:406192]
ENSSSCG00000004587	-6.5469	1.15744	2.34e-12	MYO1E	myosin IE [Source:NCBI gene;Acc:100154204]
ENSSSCG00000004612	-5.1486	1.63997	8.67e-19	RAB27A	RAB27A, member RAS oncogene family [Source:NCBI gene;Acc:606749]
ENSSSCG00000004620	-2.08967	6.23174	5.96e-10	MYO5A	myosin VA [Source:NCBI gene;Acc:594849]
ENSSSCG00000004624	-2.44725	4.32507	1e-15	MAPK6	mitogen-activated protein kinase 6 [Source:NCBI gene;Acc:396833]
ENSSSCG00000004626	-2.3704	4.88479	6.22e-17	TMOD3	tropomodulin 3 [Source:NCBI gene;Acc:397556]
ENSSSCG00000004646	-9.82008	-1.10694	1.5e-17	ATP8B4	ATPase phospholipid transporting 8B4 (putative) [Source:NCBI gene;Acc:100154720]
ENSSSCG00000004656	2.92635	4.91496	4.68e-08	EID1	EP300 interacting inhibitor of differentiation 1 [Source:NCBI gene;Acc:100155122]
ENSSSCG00000004663	2.54033	5.22033	1.86e-06	SEMA6D	semaphorin 6D [Source:NCBI gene;Acc:100511850]
ENSSSCG00000004670	-2.3714	1.78797	5.38e-12	C15orf48	chromosome 1 C15orf48 homolog [Source:NCBI gene;Acc:100152534]
ENSSSCG00000004672	2.87525	6.25911	3.6e-11	GATM	glycine amidinotransferase [Source:NCBI gene;Acc:100126844]
ENSSSCG00000004676	-5.70615	0.91904	2.85e-12	DUOXA2	dual oxidase maturation factor 2 [Source:NCBI gene;Acc:100155365]
ENSSSCG00000004678	-9.77885	-1.55832	7.48e-18	DUOX2	dual oxidase 2 [Source:NCBI gene;Acc:397060]
ENSSSCG00000004699	-9.31034	-3.38422	6.09e-18	ELL3	elongation factor for RNA polymerase II 3 [Source:NCBI gene;Acc:100156183]
ENSSSCG00000004728	2.17504	6.38722	3.37e-15	CAPN3	calpain 3 [Source:NCBI gene;Acc:397349]
ENSSSCG00000004729	1.748	4.95988	3.16e-10	GANC	glucosidase alpha, neutral C [Source:NCBI gene;Acc:100513637]
ENSSSCG00000004782	-3.23529	2.74749	4.03e-12	LOC102164975	BUB1 mitotic checkpoint serine/threonine kinase B [Source:NCBI gene;Acc:102164975]
ENSSSCG00000004789	-10.3298	-1.71245	1.74e-18	THBS1	thrombospondin 1 [Source:NCBI gene;Acc:492313]
ENSSSCG00000004791	-3.94543	4.44618	2.88e-17	RASGRP1	RAS guanyl releasing protein 1 [Source:NCBI gene;Acc:100522721]
ENSSSCG00000004806	-4.00485	1.61369	2.73e-13	ARHGAP11A	Rho GTPase activating protein 11A [Source:NCBI gene;Acc:100157473]
ENSSSCG00000004814	1.62572	4.82282	7.96e-06	LRRC28	leucine rich repeat containing 28 [Source:NCBI gene;Acc:100156704]
ENSSSCG00000004823	2.54456	7.6385	1.66e-13	LRRK1	leucine rich repeat kinase 1 [Source:NCBI gene;Acc:100521353]
ENSSSCG00000004830	-10.1305	-2.31487	3.37e-18	ATP10A	ATPase phospholipid transporting 10A (putative) [Source:NCBI gene;Acc:100158162]
ENSSSCG00000004854	3.58458	7.45693	3.54e-21	TJP1	tight junction protein 1 [Source:NCBI gene;Acc:100736682]
ENSSSCG00000004859	2.20908	6.08698	7.4e-09	ZNF516	zinc finger protein 516 [Source:NCBI gene;Acc:106504155]
ENSSSCG00000004938	-2.88672	5.10558	1.63e-16	DENND4A	DENN domain containing 4A [Source:NCBI gene;Acc:100157295]
ENSSSCG00000004969	-3.56078	1.81659	1.96e-09	KIF23	kinesin family member 23 [Source:NCBI gene;Acc:100522116]
ENSSSCG00000005012	-2.26207	6.36063	1.25e-16	ARF6	ADP ribosylation factor 6 [Source:NCBI gene;Acc:780425]
ENSSSCG00000005024	-4.63629	3.87053	4.16e-18	PYGL	glycogen phosphorylase L [Source:NCBI gene;Acc:100141306]
ENSSSCG00000005055	-10.7956	-0.885766	3.44e-13	LGALS3	galectin 3 [Source:NCBI gene;Acc:100038033]
ENSSSCG00000005056	-5.7885	-0.690917	7.65e-13	DLGAP5	DLG associated protein 5 [Source:NCBI gene;Acc:100511173]
ENSSSCG00000005057	-1.59073	4.53889	9.19e-07	FBXO34	F-box protein 34 [Source:NCBI gene;Acc:100511360]
ENSSSCG00000005078	-2.33081	3.87428	1.27e-10	DAAM1	dishevelled associated activator of morphogenesis 1 [Source:NCBI gene;Acc:100517445]
ENSSSCG00000005095	-8.57732	-0.168107	1.64e-15	PRKCH	protein kinase C eta [Source:NCBI gene;Acc:100152637]
ENSSSCG00000005102	-1.82758	3.43494	2.6e-12	AEN	apoptosis enhancing nuclease [Source:NCBI gene;Acc:100522657]
ENSSSCG00000005166	-4.63036	0.671209	2.67e-09	MLLT3	MLLT3 super elongation complex subunit [Source:NCBI gene;Acc:100524063]
ENSSSCG00000005169	-1.64897	8.22148	5.6e-11	RPS6	ribosomal protein S6 [Source:NCBI gene;Acc:100038023]
ENSSSCG00000005178	1.88804	4.31669	0.000445592	CNTLN	centlein [Source:NCBI gene;Acc:100154767]
ENSSSCG00000005186	-3.80868	1.95774	6.18e-09	TTC39B	tetratricopeptide repeat domain 39B [Source:NCBI gene;Acc:100515182]
ENSSSCG00000005191	-3.23687	3.22756	1.02e-06	MPDZ	multiple PDZ domain crumbs cell polarity complex component [Source:NCBI gene;Acc:100153161]
ENSSSCG00000005229	5.15946	6.95119	1.38e-11	VLDLR	very low density lipoprotein receptor [Source:NCBI gene;Acc:733630]
ENSSSCG00000005235	5.66221	5.33566	0.00405954	KANK1	KN motif and ankyrin repeat domains 1 [Source:NCBI gene;Acc:100626649]
ENSSSCG00000005249	4.70696	5.07383	1.29e-11	FAM189A2	family with sequence similarity 189 member A2 [Source:NCBI gene;Acc:100154289]
ENSSSCG00000005267	-1.67481	6.83629	4.39e-10	ANXA1	annexin A1 [Source:NCBI gene;Acc:396942]
ENSSSCG00000005277	-1.62338	4.16598	3.96e-11	GCNT1	glucosaminyl (N-acetyl) transferase 1 [Source:NCBI gene;Acc:106508649]
ENSSSCG00000005297	2.2482	4.1465	3.71e-05	DNAJB5	DnaJ heat shock protein family (Hsp40) member B5 [Source:NCBI gene;Acc:100525553]
ENSSSCG00000005311	-7.2956	-1.41755	1.29e-15	CD72	CD72 molecule [Source:NCBI gene;Acc:100038011]
ENSSSCG00000005312	-10.6937	-3.71383	1.13e-14	SIT1	signaling threshold regulating transmembrane adaptor 1 [Source:NCBI gene;Acc:100153191]
ENSSSCG00000005313	-2.89185	1.40848	3.67e-09	CCDC107	coiled-coil domain containing 107 [Source:NCBI gene;Acc:100153992]
ENSSSCG00000005325	3.24173	3.61144	0.00256129	TMEM8B	transmembrane protein 8B [Source:NCBI gene;Acc:100518051]
ENSSSCG00000005352	7.87773	4.81186	2.84e-08	FRMPD1	FERM and PDZ domain containing 1 [Source:NCBI gene;Acc:100153190]
ENSSSCG00000005376	-2.9958	2.31775	6.59e-15	TBC1D2	TBC1 domain family member 2 [Source:NCBI gene;Acc:100512084]
ENSSSCG00000005380	-3.45972	1.27516	2.34e-06	COL15A1	collagen type XV alpha 1 chain [Source:NCBI gene;Acc:100620394]
ENSSSCG00000005385	-7.06399	-0.292707	2.42e-11	NR4A3	nuclear receptor subfamily 4 group A member 3 [Source:NCBI gene;Acc:397479]
ENSSSCG00000005423	4.79993	8.29594	4.15e-18	ABCA1	ATP binding cassette subfamily A member 1 [Source:NCBI gene;Acc:100152112]
ENSSSCG00000005425	5.09914	8.26126	2.97e-22	SLC44A1	solute carrier family 44 member 1 [Source:NCBI gene;Acc:100152140]
ENSSSCG00000005437	-8.1372	-1.74973	1.14e-14	KLF4	Kruppel like factor 4 [Source:NCBI gene;Acc:595111]
ENSSSCG00000005449	-5.63484	-0.179683	1.45e-09	PTPN3	protein tyrosine phosphatase non-receptor type 3 [Source:NCBI gene;Acc:100622329]
ENSSSCG00000005453	-4.13649	2.24388	1.89e-15	TXN	thioredoxin [Source:NCBI gene;Acc:397581]
ENSSSCG00000005465	-1.63602	5.21246	6.48e-12	SUSD1	sushi domain containing 1 [Source:NCBI gene;Acc:100516174]
ENSSSCG00000005484	-3.91601	0.793742	8.6e-09	ZNF618	zinc finger protein 618 [Source:NCBI gene;Acc:100157179]
ENSSSCG00000005533	5.26583	6.84197	3.56e-13	PTGS1	prostaglandin-endoperoxide synthase 1 [Source:NCBI gene;Acc:397541]
ENSSSCG00000005604	-1.64493	2.65659	3.93e-08	PBX3	PBX homeobox 3 [Source:NCBI gene;Acc:100152438]
ENSSSCG00000005607	1.66111	4.7401	1.55e-05	RALGPS1	Ral GEF with PH domain and SH3 binding motif 1 [Source:NCBI gene;Acc:100157921]
ENSSSCG00000005610	1.85684	3.33216	0.00100296	SLC2A8	solute carrier family 2 member 8 [Source:NCBI gene;Acc:100125551]
ENSSSCG00000005614	-5.47974	0.248905	7.5e-11	NIBAN2	niban apoptosis regulator 2 [Source:NCBI gene;Acc:100739641]
ENSSSCG00000005620	-1.73813	4.51311	1.23e-10	SH2D3C	SH2 domain containing 3C [Source:NCBI gene;Acc:100151897]
ENSSSCG00000005638	-4.82021	1.25054	2.47e-13	LCN2	lipocalin 2 [Source:NCBI gene;Acc:100153501]
ENSSSCG00000005654	-2.00979	8.21775	2.76e-08	SPTAN1	spectrin alpha, non-erythrocytic 1 [Source:NCBI gene;Acc:100049693]
ENSSSCG00000005689	-2.67154	5.99753	3.7e-12	FNBP1	formin binding protein 1 [Source:NCBI gene;Acc:100154729]
ENSSSCG00000005751	3.72786	5.59507	1.19e-06	COL5A1	collagen type V alpha 1 chain [Source:NCBI gene;Acc:397533]
ENSSSCG00000005762	5.66404	5.33266	0.000383563	KCNT1	potassium sodium-activated channel subfamily T member 1 [Source:NCBI gene;Acc:100519817]
ENSSSCG00000005828	5.74904	5.97907	2.43e-06	EGFL7	EGF like domain multiple 7 [Source:NCBI gene;Acc:100511434]
ENSSSCG00000005899	1.79479	4.57675	4.13e-07	MFSD3	major facilitator superfamily domain containing 3 [Source:NCBI gene;Acc:100156081]
ENSSSCG00000005944	-3.55329	2.70224	2.4e-08	NDRG1	N-myc downstream regulated 1 [Source:NCBI gene;Acc:100156071]
ENSSSCG00000005951	-7.69652	-1.98762	3.64e-16	TMEM71	transmembrane protein 71 [Source:NCBI gene;Acc:100157293]
ENSSSCG00000005995	-3.14779	0.915937	3.09e-07	MTBP	MDM2 binding protein [Source:NCBI gene;Acc:100152418]
ENSSSCG00000006059	-5.63679	-0.106446	2.29e-12	NCALD	neurocalcin delta [Source:NCBI gene;Acc:100156785]
ENSSSCG00000006062	-1.87275	7.78032	8.69e-16	YWHAZ	tyrosine 3-monooxygenase/tryptophan 5-monooxygenase activation protein zeta [Source:NCBI gene;Acc:780440]
ENSSSCG00000006063	-1.74149	7.77288	1.36e-12	PABPC1	poly(A) binding protein cytoplasmic 1 [Source:NCBI gene;Acc:100153958]
ENSSSCG00000006088	-6.02255	0.25807	1.95e-11	SDC2	syndecan 2 [Source:NCBI gene;Acc:100152754]
ENSSSCG00000006126	2.24375	5.7065	3.07e-09	DECR1	2,4-dienoyl-CoA reductase 1 [Source:NCBI gene;Acc:503544]
ENSSSCG00000006143	3.88262	3.40004	0.00215938	CA13	carbonic anhydrase 13 [Source:NCBI gene;Acc:100152714]
ENSSSCG00000006153	-5.55068	1.3898	5.13e-08	FABP5	fatty acid binding protein 5 [Source:NCBI gene;Acc:574074]
ENSSSCG00000006197	-8.77007	-1.72085	3.22e-14	SULF1	sulfatase 1 [Source:NCBI gene;Acc:100152427]
ENSSSCG00000006206	2.62676	5.51186	1.41e-07	SGK3	serine/threonine-protein kinase Sgk3 [Source:NCBI gene;Acc:100521447]
ENSSSCG00000006218	2.57806	7.67321	1.15e-17	PDE7A	phosphodiesterase 7A [Source:NCBI gene;Acc:100127143]
ENSSSCG00000006235	-7.92805	0.224649	2.01e-16	TOX	thymocyte selection associated high mobility group box [Source:NCBI gene;Acc:100155888]
ENSSSCG00000006238	-11.3449	-4.01631	4.25e-14	CYP7A1	cytochrome P450, family 7, subfamily A, polypeptide 1 [Source:NCBI gene;Acc:448985]
ENSSSCG00000006266	12.3993	4.94765	0.00252251	ST18	ST18 C2H2C-type zinc finger transcription factor [Source:NCBI gene;Acc:100154114]
ENSSSCG00000006273	-2.06213	4.49699	5.5e-16	MCM4	minichromosome maintenance complex component 4 [Source:NCBI gene;Acc:100156398]
ENSSSCG00000006287	-9.49044	-0.866079	4.28e-17	SELL	selectin L [Source:NCBI gene;Acc:100127147]
ENSSSCG00000006289	-4.32851	1.90337	2.32e-11	F5	coagulation factor V [Source:NCBI gene;Acc:397217]
ENSSSCG00000006298	-8.80311	-2.88726	2.34e-15	XCL1	chemokine (C motif) ligand 1 [Source:NCBI gene;Acc:100153155]
ENSSSCG00000006306	2.23304	3.59624	0.0065804	MPZL1	myelin protein zero like 1 [Source:NCBI gene;Acc:100153553]
ENSSSCG00000006308	2.229	6.52141	6.31e-13	CREG1	cellular repressor of E1A stimulated genes 1 [Source:NCBI gene;Acc:100152373]
ENSSSCG00000006309	-5.88073	1.77539	7.38e-16	CD247	CD247 molecule [Source:NCBI gene;Acc:397302]
ENSSSCG00000006331	3.36937	5.21303	3.66e-06	PBX1	PBX homeobox 1 [Source:NCBI gene;Acc:100154639]
ENSSSCG00000006338	9.7235	4.01654	0.00524174	DDR2	discoidin domain receptor tyrosine kinase 2 [Source:NCBI gene;Acc:100154199]
ENSSSCG00000006340	-1.66373	4.33923	1.37e-10	UAP1	UDP-N-acetylglucosamine pyrophosphorylase 1 [Source:NCBI gene;Acc:100156649]
ENSSSCG00000006344	5.71457	6.82033	3.61e-05	NOS1AP	chromosome 4 C1orf226 homolog [Source:NCBI gene;Acc:100620568]
ENSSSCG00000006350	-1.99142	3.67351	5.81e-05		low affinity immunoglobulin gamma Fc region receptor II-like [Source:NCBI gene;Acc:110260307]
ENSSSCG00000006362	1.69067	5.4915	8.1e-06	USP21	ubiquitin specific peptidase 21 [Source:NCBI gene;Acc:100152455]
ENSSSCG00000006372	-2.49491	6.17032	5.41e-15	ARHGAP30	Rho GTPase activating protein 30 [Source:NCBI gene;Acc:100158101]
ENSSSCG00000006374	-9.06374	-2.27047	6.53e-17	CD244	CD244 molecule [Source:NCBI gene;Acc:100153635]
ENSSSCG00000006375	-5.7333	0.503869	4.75e-11	LY9	lymphocyte antigen 9 [Source:NCBI gene;Acc:100155269]
ENSSSCG00000006378	-10.0576	-3.36058	6.01e-16	SLAMF7	SLAM family member 7 [Source:NCBI gene;Acc:100154053]
ENSSSCG00000006379	-2.10948	4.70828	2.21e-10	CD48	CD48 molecule [Source:NCBI gene;Acc:100511130]
ENSSSCG00000006380	-2.57655	1.97046	4.34e-15	SLAMF1	signaling lymphocytic activation molecule family member 1 [Source:NCBI gene;Acc:100511325]
ENSSSCG00000006382	-9.24878	-2.37405	9.91e-17	SLAMF6	SLAM family member 6 [Source:NCBI gene;Acc:100156912]
ENSSSCG00000006395	-8.56773	1.45249	1.1e-19	TAGLN2	transgelin 2 [Source:NCBI gene;Acc:100515893]
ENSSSCG00000006418	-5.02364	2.86227	1.88e-15
ENSSSCG00000006452	2.04435	6.04118	1.81e-06	CD1D	CD1d molecule [Source:NCBI gene;Acc:100124526]
ENSSSCG00000006457	-5.40768	1.11317	1.73e-14	FCRL3	Fc receptor-like protein 3 [Source:NCBI gene;Acc:100158069]
ENSSSCG00000006458	-9.09766	-3.99178	2.56e-19	FCRL4	Fc receptor like 4 [Source:NCBI gene;Acc:100156890]
ENSSSCG00000006466	-9.28064	-2.38082	6.98e-17	SH2D2A	SH2 domain containing 2A [Source:NCBI gene;Acc:100153265]
ENSSSCG00000006496	-9.32857	1.08125	7e-17	LMNA	lamin A/C [Source:NCBI gene;Acc:100126859]
ENSSSCG00000006524	4.05954	4.04774	0.00111524	THBS3	thrombospondin 3 [Source:NCBI gene;Acc:100155108]
ENSSSCG00000006556	-1.66204	7.66535	4.11e-14	TPM3	tropomyosin 3 [Source:NCBI gene;Acc:414388]
ENSSSCG00000006561	1.91916	5.08104	1.83e-06	SLC39A1	solute carrier family 39 member 1 [Source:NCBI gene;Acc:100153098]
ENSSSCG00000006578	-10.1217	-4.27926	3.07e-16	S100A4	S100 calcium binding protein A4 [Source:NCBI gene;Acc:100156358]
ENSSSCG00000006588	-8.38496	-1.44224	3.08e-17	S100A9	S100 calcium binding protein A9 [Source:NCBI gene;Acc:100127489]
ENSSSCG00000006590	-5.2488	0.327108	1.57e-12	S100A8	S100 calcium binding protein A8 [Source:NCBI gene;Acc:100127488]
ENSSSCG00000006612	-3.22415	4.27668	3.96e-17	S100A10	S100 calcium binding protein A10 [Source:NCBI gene;Acc:100515138]
ENSSSCG00000006624	3.92052	4.71617	1.67e-09	SELENBP1	selenium binding protein 1 [Source:NCBI gene;Acc:100152724]
ENSSSCG00000006651	-2.41806	2.3067	9.02e-12	ADAMTSL4	ADAMTS like 4 [Source:NCBI gene;Acc:100514576]
ENSSSCG00000006663	-5.0463	1.5459	1.54e-10	OTUD7B	OTU deubiquitinase 7B [Source:NCBI gene;Acc:100152569]
ENSSSCG00000006678	3.39955	6.96023	4.04e-15	FCGR1A	Fc fragment of IgG, high affinity Ia, receptor (CD64) [Source:NCBI gene;Acc:613130]
ENSSSCG00000006734	-9.17211	-2.61917	8.61e-19	CD101	CD101 molecule [Source:NCBI gene;Acc:100153761]
ENSSSCG00000006736	-3.38651	4.68616	4.02e-13	CD2	CD2 molecule [Source:NCBI gene;Acc:396662]
ENSSSCG00000006748	-8.45524	-2.34969	1.66e-16	TSPAN2	tetraspanin 2 [Source:NCBI gene;Acc:100156161]
ENSSSCG00000006764	-8.58955	-2.05415	7.52e-17	PTPN22	protein tyrosine phosphatase non-receptor type 22 [Source:NCBI gene;Acc:100517760]
ENSSSCG00000006771	-4.31572	2.37199	1.12e-14	SLC16A1	monocarboxylate transporter 1 [Source:NCBI gene;Acc:100156854]
ENSSSCG00000006774	1.74118	5.05938	8.39e-07	PPM1J	protein phosphatase, Mg2+/Mn2+ dependent 1J [Source:NCBI gene;Acc:102162031]
ENSSSCG00000006776	-2.00871	5.81081	1.69e-13	MOV10	Mov10 RISC complex RNA helicase [Source:NCBI gene;Acc:100521086]
ENSSSCG00000006779	2.02029	5.84642	1.08e-10	ST7L	suppression of tumorigenicity 7 like [Source:NCBI gene;Acc:100519711]
ENSSSCG00000006780	2.02695	4.52237	0.000110437	WNT2B	Wnt family member 2B [Source:NCBI gene;Acc:100520560]
ENSSSCG00000006781	4.87336	7.81286	1.07e-19	CTTNBP2NL	CTTNBP2 N-terminal like [Source:NCBI gene;Acc:100520738]
ENSSSCG00000006788	8.24649	6.81754	3.78e-10	ADORA3	transmembrane and immunoglobulin domain containing 3 [Source:NCBI gene;Acc:104564308]
ENSSSCG00000006796	1.69108	3.03179	0.00430288	CHI3L2	chitinase 3 like 2 [Source:NCBI gene;Acc:100037944]
ENSSSCG00000006802	-3.62959	3.46837	6.53e-10	KCNA3	potassium voltage-gated channel subfamily A member 3 [Source:NCBI gene;Acc:100156614]
ENSSSCG00000006835	-1.82369	5.7984	1.07e-14	SARS1	seryl-tRNA synthetase 1 [Source:NCBI gene;Acc:100155484]
ENSSSCG00000006848	-3.57779	3.07829	2.99e-16	SLC25A24	solute carrier family 25 member 24 [Source:NCBI gene;Acc:100518780]
ENSSSCG00000006862	5.73298	7.99997	1.39e-18	VCAM1	vascular cell adhesion molecule 1 [Source:NCBI gene;Acc:396925]
ENSSSCG00000006893	1.99464	6.94318	1.33e-09	BCAR3	BCAR3 adaptor protein, NSP family member [Source:NCBI gene;Acc:100153143]
ENSSSCG00000006894	4.59569	5.71467	6.17e-10	FNBP1L	formin binding protein 1 like [Source:NCBI gene;Acc:100157977]
ENSSSCG00000006902	-10.0906	-3.47614	8.85e-17	GFI1	growth factor independent 1 transcriptional repressor [Source:NCBI gene;Acc:110260381]
ENSSSCG00000006912	4.07342	4.75159	8.63e-05	HFM1	helicase for meiosis 1 [Source:NCBI gene;Acc:100156806]
ENSSSCG00000006950	-10.2068	-3.53696	2.04e-19	WDR63	WD repeat domain 63 [Source:NCBI gene;Acc:100157444]
ENSSSCG00000006968	-2.77415	2.99081	2.55e-16	LONRF1	LON peptidase N-terminal domain and ring finger 1 [Source:NCBI gene;Acc:100525314]
ENSSSCG00000006981	9.60054	4.0478	0.00123025	MICU3	mitochondrial calcium uptake family member 3 [Source:NCBI gene;Acc:100625206]
ENSSSCG00000007022	8.74328	6.52662	3.96e-09	ANK1	ankyrin 1 [Source:NCBI gene;Acc:100157679]
ENSSSCG00000007067	3.01178	6.23838	4.51e-14	JAG1	jagged canonical Notch ligand 1 [Source:NCBI gene;Acc:100156773]
ENSSSCG00000007116	-8.73049	-2.10858	1.5e-16	CD93	CD93 molecule [Source:NCBI gene;Acc:100155660]
ENSSSCG00000007131	-7.25697	-1.71298	3.02e-12	CST7	cystatin F [Source:NCBI gene;Acc:100152012]
ENSSSCG00000007151	-2.30572	4.10533	6.22e-14	CDC25B	cell division cycle 25B [Source:NCBI gene;Acc:100329127]
ENSSSCG00000007155	2.83607	6.11985	1.04e-15	C20orf194	chromosome 17 C20orf194 homolog [Source:NCBI gene;Acc:100522907]
ENSSSCG00000007157	-2.96977	2.37717	4.1e-16	SLC4A11	solute carrier family 4 member 11 [Source:NCBI gene;Acc:100157069]
ENSSSCG00000007185	4.53777	6.1782	2.47e-14	SIRPB2	signal regulatory protein beta 2 [Source:NCBI gene;Acc:100514740]
ENSSSCG00000007235	-3.86426	2.77054	5.58e-13	TPX2	TPX2 microtubule nucleation factor [Source:NCBI gene;Acc:100525546]
ENSSSCG00000007268	-3.47031	1.45603	1.76e-09	E2F1	E2F transcription factor 1 [Source:NCBI gene;Acc:100153846]
ENSSSCG00000007278	-1.84017	3.93884	1.24e-08	AHCY	adenosylhomocysteinase [Source:NCBI gene;Acc:497050]
ENSSSCG00000007285	2.39122	4.65643	0.0017581	GGT7	gamma-glutamyltransferase 7 [Source:NCBI gene;Acc:100519401]
ENSSSCG00000007286	2.16005	6.05933	1.43e-12	ACSS2	acyl-CoA synthetase short chain family member 2 [Source:NCBI gene;Acc:100153866]
ENSSSCG00000007287	1.71295	5.24248	6.64e-06	GSS	glutathione synthetase [Source:NCBI gene;Acc:100152660]
ENSSSCG00000007322	-3.05514	5.11391	4.84e-15	SLA2	Src like adaptor 2 [Source:NCBI gene;Acc:100154129]
ENSSSCG00000007324	4.06908	7.85911	1.11e-15	SOGA1	suppressor of glucose, autophagy associated 1 [Source:NCBI gene;Acc:100152865]
ENSSSCG00000007331	-1.78814	4.80955	3.89e-14	RBL1	RB transcriptional corepressor like 1 [Source:NCBI gene;Acc:100153296]
ENSSSCG00000007350	-5.66513	3.73287	7.13e-13	PPP1R16B	protein phosphatase 1 regulatory subunit 16B [Source:NCBI gene;Acc:100517865]
ENSSSCG00000007366	-4.54712	2.18034	1.28e-12	MYBL2	MYB proto-oncogene like 2 [Source:NCBI gene;Acc:100157175]
ENSSSCG00000007435	9.38287	8.91816	3.64e-13	PLTP	phospholipid transfer protein [Source:NCBI gene;Acc:397527]
ENSSSCG00000007456	-2.71739	3.214	8.04e-10	SULF2	sulfatase 2 [Source:NCBI gene;Acc:100152351]
ENSSSCG00000007465	-2.05829	4.34386	2.77e-15	B4GALT5	beta-1,4-galactosyltransferase 5 [Source:NCBI gene;Acc:100522653]
ENSSSCG00000007469	-1.67515	5.63906	2.24e-10	PTPN1	protein tyrosine phosphatase non-receptor type 1 [Source:NCBI gene;Acc:396667]
ENSSSCG00000007492	-1.9697	2.73708	2.66e-10	FAM210B	family with sequence similarity 210 member B [Source:NCBI gene;Acc:100134989]
ENSSSCG00000007504	-3.09817	2.61753	2.99e-12	RBM38	RNA binding motif protein 38 [Source:NCBI gene;Acc:100125973]
ENSSSCG00000007517	2.35289	6.57051	0.000165443	NPEPL1	aminopeptidase like 1 [Source:NCBI gene;Acc:100144530]
ENSSSCG00000007520	2.47404	10.4717	1e-15	GNAS	GNAS complex locus [Source:NCBI gene;Acc:100049657]
ENSSSCG00000007522	-2.34904	4.45828	1.35e-07	CTSZ	cathepsin Z [Source:NCBI gene;Acc:100141405]
ENSSSCG00000007526	-6.1415	1.01721	2.17e-12	ZNF831	zinc finger protein 831 [Source:NCBI gene;Acc:100144512]
ENSSSCG00000007529	-9.10339	-3.85343	1.29e-21	SYCP2	synaptonemal complex protein 2 [Source:NCBI gene;Acc:100134968]
ENSSSCG00000007530	-2.61413	1.77581	1.35e-07	PPP1R3D	protein phosphatase 1 regulatory subunit 3D [Source:NCBI gene;Acc:100521997]
ENSSSCG00000007572	-2.64576	4.7079	2.47e-13	LFNG	LFNG O-fucosylpeptide 3-beta-N-acetylglucosaminyltransferase [Source:NCBI gene;Acc:100524978]
ENSSSCG00000007586	2.73397	7.29917	3.13e-08	FSCN1	fascin actin-bundling protein 1 [Source:NCBI gene;Acc:100286741]
ENSSSCG00000007617	1.88243	6.48766	2.28e-15	ZNF655	zinc finger protein 655 [Source:NCBI gene;Acc:100519015]
ENSSSCG00000007636	1.78556	3.50239	0.000202298	GJC3	gap junction protein gamma 3 [Source:NCBI gene;Acc:100525215]
ENSSSCG00000007656	-10.9416	-3.69889	6.58e-15	PVRIG	PVR related immunoglobulin domain containing [Source:NCBI gene;Acc:100512708]
ENSSSCG00000007700	2.70484	6.96537	2.62e-13	HIP1	huntingtin interacting protein 1 [Source:NCBI gene;Acc:100523598]
ENSSSCG00000007709	1.7463	4.88528	4.99e-10	TBL2	transducin beta like 2 [Source:NCBI gene;Acc:100626099]
ENSSSCG00000007710	11.1921	4.99245	0.00373979	MLXIPL	MLX interacting protein like [Source:NCBI gene;Acc:100170769]
ENSSSCG00000007727	4.42684	7.04603	1.66e-15	AUTS2	activator of transcription and developmental regulator AUTS2 [Source:NCBI gene;Acc:100515476]
ENSSSCG00000007737	-2.59987	2.57689	6.94e-05	TPST1	tyrosylprotein sulfotransferase 1 [Source:NCBI gene;Acc:100517581]
ENSSSCG00000007744	1.96731	4.64477	7.12e-07	PHKG1	phosphorylase kinase catalytic subunit gamma 1 [Source:NCBI gene;Acc:397548]
ENSSSCG00000007754	2.41895	8.76597	2.16e-19	ITGAM	integrin subunit alpha M [Source:NCBI gene;Acc:397459]
ENSSSCG00000007772	-4.93917	1.09759	1.41e-10	STX1A	syntaxin 1A [Source:NCBI gene;Acc:100512594]
ENSSSCG00000007800	-8.10247	-0.0208913	1.45e-15	SEPTIN1	septin 1 [Source:NCBI gene;Acc:100514708]
ENSSSCG00000007807	-9.89878	-3.02134	4.61e-19	CD19	CD19 molecule [Source:NCBI gene;Acc:397669]
ENSSSCG00000007811	-1.84151	4.78739	4.59e-11	SPNS1	sphingolipid transporter 1 (putative) [Source:NCBI gene;Acc:100517643]
ENSSSCG00000007874	-1.81826	4.65758	1.79e-12	ABCC1	ATP binding cassette subfamily C member 1 [Source:NCBI gene;Acc:733619]
ENSSSCG00000007901	-2.5835	4.73469	2.17e-05	CIITA	class II major histocompatibility complex transactivator [Source:NCBI gene;Acc:106509697]
ENSSSCG00000007956	-8.743	-0.207155	3.17e-18	NLRC3	NLR family CARD domain containing 3 [Source:NCBI gene;Acc:100135669]
ENSSSCG00000008010	-1.99794	3.10198	2.53e-09	CHTF18	chromosome transmission fidelity factor 18 [Source:NCBI gene;Acc:100520370]
ENSSSCG00000008020	1.81775	4.4009	0.00082199	IFT140	intraflagellar transport 140 [Source:NCBI gene;Acc:100513727]
ENSSSCG00000008089	-4.12017	1.1907	1.53e-11	CKAP2L	cytoskeleton associated protein 2 like [Source:NCBI gene;Acc:100516489]
ENSSSCG00000008090	-1.68245	2.02477	2.11e-07	IL1A	interleukin 1 alpha [Source:NCBI gene;Acc:397094]
ENSSSCG00000008103	3.55994	7.21115	1.85e-15	MERTK	MER proto-oncogene, tyrosine kinase [Source:NCBI gene;Acc:100519652]
ENSSSCG00000008125	-6.88901	-0.460384	1.78e-12	NCAPH	non-SMC condensin I complex subunit H [Source:NCBI gene;Acc:100525691]
ENSSSCG00000008137	1.87979	7.11327	5.54e-08	LIMS1	LIM zinc finger domain containing 1 [Source:NCBI gene;Acc:100511559]
ENSSSCG00000008164	1.59936	8.94191	8e-11	MAP4K4	mitogen-activated protein kinase kinase kinase kinase 4 [Source:NCBI gene;Acc:100518724]
ENSSSCG00000008179	-1.61215	6.42166	3.78e-13	REV1	REV1 DNA directed polymerase [Source:NCBI gene;Acc:100522795]
ENSSSCG00000008190	-2.02931	5.81289	5.18e-10	INPP4A	inositol polyphosphate-4-phosphatase type I A [Source:NCBI gene;Acc:100233232]
ENSSSCG00000008193	-10.6174	-1.70549	6.61e-19	ZAP70	tyrosine-protein kinase ZAP-70 [Source:NCBI gene;Acc:100739325]
ENSSSCG00000008197	4.00354	5.8058	7.94e-10	SEMA4C	semaphorin 4C [Source:NCBI gene;Acc:100525283]
ENSSSCG00000008217	-6.83109	-0.0623148	1.51e-13	CD8A	CD8a molecule [Source:NCBI gene;Acc:396627]
ENSSSCG00000008239	-9.99897	-1.03109	1.04e-18	CAPG	capping actin protein, gelsolin like [Source:NCBI gene;Acc:100519653]
ENSSSCG00000008245	-1.69586	8.68737	3.28e-05	TMSB10	thymosin beta 10 [Source:NCBI gene;Acc:100037998]
ENSSSCG00000008261	2.61272	7.49777	2.73e-10	HK2	hexokinase 2 [Source:NCBI gene;Acc:494561]
ENSSSCG00000008266	2.74629	6.03125	6.64e-16	LOXL3	lysyl oxidase like 3 [Source:NCBI gene;Acc:100512652]
ENSSSCG00000008336	-1.78766	3.97408	6.45e-10	ANXA4	annexin A4 [Source:NCBI gene;Acc:100312960]
ENSSSCG00000008347	1.85485	3.98239	0.000605588	FBXO48	F-box protein 48 [Source:NCBI gene;Acc:106509795]
ENSSSCG00000008388	-1.73831	5.52916	2.28e-09	REL	REL proto-oncogene, NF-kB subunit [Source:NCBI gene;Acc:100525104]
ENSSSCG00000008392	-4.03616	1.5191	1.93e-07	BCL11A	BAF chromatin remodeling complex subunit BCL11A [Source:NCBI gene;Acc:100523730]
ENSSSCG00000008406	1.65512	8.10338	5.5e-09	CCDC88A	coiled-coil domain containing 88A [Source:NCBI gene;Acc:100514454]
ENSSSCG00000008434	-2.48866	3.92289	3.19e-14	TTC7A	tetratricopeptide repeat domain 7A [Source:NCBI gene;Acc:100522733]
ENSSSCG00000008444	-2.32742	4.45927	2.14e-10	PRKCE	protein kinase C epsilon [Source:NCBI gene;Acc:100524932]
ENSSSCG00000008468	3.75305	4.02375	0.000169973	PKDCC	protein kinase domain containing, cytoplasmic [Source:NCBI gene;Acc:100516968]
ENSSSCG00000008475	4.32792	5.98833	9.19e-11	MAP4K3	mitogen-activated protein kinase kinase kinase kinase 3 [Source:NCBI gene;Acc:100622259]
ENSSSCG00000008487	1.72564	5.86014	1.71e-06	ATL2	atlastin GTPase 2 [Source:NCBI gene;Acc:100521264]
ENSSSCG00000008504	2.7961	6.40247	2.68e-05	CRIM1	cysteine rich transmembrane BMP regulator 1 [Source:NCBI gene;Acc:100525394]
ENSSSCG00000008509	-4.0673	2.73486	1.5e-10	RASGRP3	RAS guanyl releasing protein 3 [Source:NCBI gene;Acc:100511446]
ENSSSCG00000008550	-1.67511	2.72071	1.95e-08	SLC5A6	solute carrier family 5 member 6 [Source:NCBI gene;Acc:100522014]
ENSSSCG00000008606	8.45464	2.72346	0.00597119	OSR1	odd-skipped related transcription factor 1 [Source:NCBI gene;Acc:100520131]
ENSSSCG00000008613	-4.78045	0.0877431	9.49e-10	GEN1	GEN1 Holliday junction 5' flap endonuclease [Source:NCBI gene;Acc:100517338]
ENSSSCG00000008624	-2.07957	4.45108	3.59e-11	LPIN1	lipin 1 [Source:NCBI gene;Acc:100170845]
ENSSSCG00000008645	-2.23625	5.07679	8.41e-13	ID2	inhibitor of DNA binding 2 [Source:NCBI gene;Acc:654298]
ENSSSCG00000008648	-1.79608	3.26014	8.8e-06	RSAD2	radical S-adenosyl methionine domain containing 2 [Source:NCBI gene;Acc:396752]
ENSSSCG00000008677	-1.86218	4.66684	7.79e-12	TACC3	transforming acidic coiled-coil containing protein 3 [Source:NCBI gene;Acc:100513802]
ENSSSCG00000008710	-6.56585	0.685284	5.39e-12	JAKMIP1	janus kinase and microtubule interacting protein 1 [Source:NCBI gene;Acc:100520203]
ENSSSCG00000008722	1.59065	6.71251	3.35e-08	SH3TC1	SH3 domain and tetratricopeptide repeats 1 [Source:NCBI gene;Acc:100737944]
ENSSSCG00000008742	-6.56912	0.683048	4.63e-13	CD38	CD38 molecule [Source:NCBI gene;Acc:100511702]
ENSSSCG00000008747	-2.53502	3.29237	5.59e-11	NCAPG	non-SMC condensin I complex subunit G [Source:NCBI gene;Acc:100513670]
ENSSSCG00000008768	-6.4294	2.95403	8.67e-14	ARAP2	ArfGAP with RhoGAP domain, ankyrin repeat and PH domain 2 [Source:NCBI gene;Acc:100521564]
ENSSSCG00000008769	-2.91062	4.0325	4.29e-09	LOC100520753	macrosialin [Source:NCBI gene;Acc:100520753]
ENSSSCG00000008787	2.23062	7.05479	5.42e-14	KLHL5	kelch like family member 5 [Source:NCBI gene;Acc:100739193]
ENSSSCG00000008794	-1.95287	4.39065	1.48e-07	RHOH	ras homolog family member H [Source:NCBI gene;Acc:100513215]
ENSSSCG00000008803	1.93612	8.64208	4e-13	ATP8A1	ATPase phospholipid transporting 8A1 [Source:NCBI gene;Acc:100515393]
ENSSSCG00000008808	1.74783	4.60627	4.85e-06	GNPDA2	Yip1 domain family member 7 [Source:NCBI gene;Acc:100516500]
ENSSSCG00000008819	-8.05796	-1.61301	1.12e-14	TXK	TXK tyrosine kinase [Source:NCBI gene;Acc:444993]
ENSSSCG00000008820	-8.89654	-2.83087	1.71e-16	TEC	tec protein tyrosine kinase [Source:NCBI gene;Acc:404277]
ENSSSCG00000008842	-7.15391	0.497455	1.08e-10	KIT	KIT proto-oncogene, receptor tyrosine kinase [Source:NCBI gene;Acc:396810]
ENSSSCG00000008860	-3.26928	0.962957	0.000144568
ENSSSCG00000008874	3.91442	5.91854	3.51e-07	TMEM144	transmembrane protein 144 [Source:NCBI gene;Acc:100516327]
ENSSSCG00000008898	-6.62613	-0.387857	1.21e-11	HOPX	HOP homeobox [Source:NCBI gene;Acc:396692]
ENSSSCG00000008903	2.74815	4.37909	1.34e-05	CRACD	capping protein inhibiting regulator of actin dynamics [Source:NCBI gene;Acc:100522154]
ENSSSCG00000008923	1.85205	4.37605	3.06e-06	STAP1	signal transducing adaptor family member 1 [Source:NCBI gene;Acc:100525760]
ENSSSCG00000008943	-2.17961	3.0386	8.15e-08	SLC4A4	solute carrier family 4 member 4 [Source:NCBI gene;Acc:503546]
ENSSSCG00000008965	-11.0747	-2.66253	5e-15	BTC	betacellulin [Source:NCBI gene;Acc:100505411]
ENSSSCG00000008980	3.33775	7.57835	1.32e-14	SCARB2	scavenger receptor class B member 2 [Source:NCBI gene;Acc:414407]
ENSSSCG00000008986	-5.11951	4.26334	8.4e-17	SEPTIN11	septin 11 [Source:NCBI gene;Acc:100523501]
ENSSSCG00000009012	-2.78174	3.20786	4.06e-17	TMEM154	transmembrane protein 154 [Source:NCBI gene;Acc:100627594]
ENSSSCG00000009021	-2.70392	5.72771	1e-10	LRBA	LPS responsive beige-like anchor protein [Source:NCBI gene;Acc:100519671]
ENSSSCG00000009022	-2.86803	1.4304	9.88e-12	MAB21L2	mab-21 like 2 [Source:NCBI gene;Acc:100519500]
ENSSSCG00000009040	2.84577	3.73901	5.23e-06	SMAD1	SMAD family member 1 [Source:NCBI gene;Acc:397016]
ENSSSCG00000009048	4.77899	6.38166	1.07e-10	GAB1	GRB2 associated binding protein 1 [Source:NCBI gene;Acc:100511026]
ENSSSCG00000009060	3.0288	5.60788	3.69e-08	MAML3	mastermind like transcriptional coactivator 3 [Source:NCBI gene;Acc:100626233]
ENSSSCG00000009071	-2.32441	4.31404	6.48e-14	JADE1	jade family PHD finger 1 [Source:NCBI gene;Acc:100516328]
ENSSSCG00000009079	4.30068	4.18896	3.71e-06	INTU	inturned planar cell polarity protein [Source:NCBI gene;Acc:100518740]
ENSSSCG00000009097	-2.20384	6.22553	2.95e-08	ANXA5	annexin A5 [Source:NCBI gene;Acc:100521982]
ENSSSCG00000009100	-10.0668	-4.56787	2.3e-23	TNIP3	TNFAIP3 interacting protein 3 [Source:NCBI gene;Acc:100738704]
ENSSSCG00000009120	-2.27482	1.995	9.49e-10	ZGRF1	zinc finger GRF-type containing 1 [Source:NCBI gene;Acc:102167653]
ENSSSCG00000009134	8.90382	3.91981	3.08e-05	EGF	epidermal growth factor [Source:NCBI gene;Acc:397083]
ENSSSCG00000009148	-9.1385	-1.66248	1.46e-15	LEF1	lymphoid enhancer binding factor 1 [Source:NCBI gene;Acc:100170126]
ENSSSCG00000009152	1.93399	4.75105	2.73e-07	SGMS2	sphingomyelin synthase 2 [Source:NCBI gene;Acc:100518796]
ENSSSCG00000009209	6.20094	7.29783	8.22e-16	NAP1L5	nucleosome assembly protein 1 like 5 [Source:NCBI gene;Acc:100616076]
ENSSSCG00000009215	3.10705	5.94416	5.12e-13	ABCG2	ATP-binding cassette, sub-family G (WHITE), member 2 [Source:NCBI gene;Acc:397073]
ENSSSCG00000009216	2.86773	5.26691	0.00972742	SPP1	secreted phosphoprotein 1 [Source:NCBI gene;Acc:397087]
ENSSSCG00000009217	7.89318	5.7525	2.34e-09	PKD2	polycystin 2, transient receptor potential cation channel [Source:NCBI gene;Acc:641309]
ENSSSCG00000009220	4.37167	7.57501	9.42e-07	DMP1	dentin matrix acidic phosphoprotein 1 [Source:NCBI gene;Acc:399688]
ENSSSCG00000009222	3.17896	5.17968	0.0012585	SPARCL1	SPARC like 1 [Source:NCBI gene;Acc:100037275]
ENSSSCG00000009225	2.03741	5.7095	1.88e-10	HSD17B11	estradiol 17-beta-dehydrogenase 11 [Source:NCBI gene;Acc:100520923]
ENSSSCG00000009229	2.13684	7.21018	3.39e-12	ARHGAP24	Rho GTPase activating protein 24 [Source:NCBI gene;Acc:100522450]
ENSSSCG00000009230	2.64952	8.5702	5.55e-16	WDFY3	WD repeat and FYVE domain containing 3 [Source:NCBI gene;Acc:100523387]
ENSSSCG00000009237	4.43327	5.97445	7.15e-10	HPSE	heparanase [Source:NCBI gene;Acc:100271932]
ENSSSCG00000009256	-2.30187	5.48436	1.06e-09	ANTXR2	ANTXR cell adhesion molecule 2 [Source:NCBI gene;Acc:100514416]
ENSSSCG00000009283	6.0065	5.08289	0.00110194	TNFRSF19	TNF receptor superfamily member 19 [Source:NCBI gene;Acc:100521146]
ENSSSCG00000009293	-2.45126	5.47072	8.73e-15	SPATA13	spermatogenesis associated 13 [Source:NCBI gene;Acc:100522756]
ENSSSCG00000009322	2.37894	5.80664	1.04e-06	SLC46A3	solute carrier family 46 member 3 [Source:NCBI gene;Acc:100154155]
ENSSSCG00000009330	3.43396	6.57159	1.01e-11	ALOX5AP	arachidonate 5-lipoxygenase activating protein [Source:NCBI gene;Acc:397392]
ENSSSCG00000009338	-4.3495	2.79227	7.04e-07	FRY	FRY microtubule binding protein [Source:NCBI gene;Acc:100155799]
ENSSSCG00000009348	1.78074	4.39886	1.86e-05	STARD13	StAR related lipid transfer domain containing 13 [Source:NCBI gene;Acc:100155651]
ENSSSCG00000009357	4.55146	3.72204	0.0012859	SMAD9	SMAD family member 9 [Source:NCBI gene;Acc:100153584]
ENSSSCG00000009370	-1.89624	5.03243	6.05e-13	FOXO1	Sus scrofa forkhead box O1 (FOXO1), mRNA. [Source:RefSeq mRNA;Acc:NM_214014]
ENSSSCG00000009378	-2.3023	2.64667	1.67e-10	CKAP2	cytoskeleton associated protein 2 [Source:NCBI gene;Acc:100515274]
ENSSSCG00000009399	-6.51764	-1.08422	3.66e-15	CYSLTR2	cysteinyl leukotriene receptor 2 [Source:NCBI gene;Acc:397243]
ENSSSCG00000009400	2.26318	7.35355	6.64e-17	RCBTB2	RCC1 and BTB domain containing protein 2 [Source:NCBI gene;Acc:100154691]
ENSSSCG00000009403	2.38583	9.27986	4.37e-14	ITM2B	integral membrane protein 2B [Source:NCBI gene;Acc:595120]
ENSSSCG00000009408	2.17971	7.63536	7.75e-16	LRCH1	leucine rich repeats and calponin homology domain containing 1 [Source:NCBI gene;Acc:100521036]
ENSSSCG00000009410	2.41479	5.99268	4.18e-13	RUBCNL	rubicon like autophagy enhancer [Source:NCBI gene;Acc:100522757]
ENSSSCG00000009412	-2.06446	8.00928	1.52e-13	LCP1	lymphocyte cytosolic protein 1 [Source:NCBI gene;Acc:100156254]
ENSSSCG00000009434	-4.85976	2.08296	3.7e-18	RGCC	regulator of cell cycle [Source:NCBI gene;Acc:100625944]
ENSSSCG00000009448	-4.81094	0.916171	6.93e-09	DIAPH3	diaphanous related formin 3 [Source:NCBI gene;Acc:100737986]
ENSSSCG00000009464	-1.8103	4.94775	2.11e-10	COMMD6	COMM domain containing 6 [Source:NCBI gene;Acc:100623421]
ENSSSCG00000009475	-3.04427	3.00356	2.37e-06	SLAIN1	SLAIN motif family member 1 [Source:NCBI gene;Acc:100526183]
ENSSSCG00000009517	-3.13961	3.7222	4.01e-13	GPR183	G protein-coupled receptor 183 [Source:NCBI gene;Acc:100522635]
ENSSSCG00000009524	1.83744	5.18203	5.95e-10	TMTC4	transmembrane O-mannosyltransferase targeting cadherins 4 [Source:NCBI gene;Acc:100524643]
ENSSSCG00000009530	1.8805	4.03401	0.00480512
ENSSSCG00000009542	-2.03532	3.04181	2.8e-07	TNFSF13B	TNF superfamily member 13b [Source:NCBI gene;Acc:100038026]
ENSSSCG00000009567	1.93156	6.76459	3.78e-13	RASA3	RAS p21 protein activator 3 [Source:NCBI gene;Acc:100519683]
ENSSSCG00000009592	-4.30705	1.71032	3.86e-13	NFIL3	nuclear factor, interleukin 3 regulated [Source:NCBI gene;Acc:100153822]
ENSSSCG00000009627	3.82512	4.21674	3.1e-06
ENSSSCG00000009630	-2.91574	2.42076	4.8e-10	EGR3	early growth response 3 [Source:NCBI gene;Acc:100516296]
ENSSSCG00000009644	4.15207	6.58984	2.53e-14	ADAM28	ADAM metallopeptidase domain 28 [Source:NCBI gene;Acc:100152711]
ENSSSCG00000009650	-8.38937	-0.19004	7.05e-14	DOCK5	dedicator of cytokinesis 5 [Source:NCBI gene;Acc:100510985]
ENSSSCG00000009652	-1.88418	2.30995	0.000113581	KCTD9	potassium channel tetramerization domain containing 9 [Source:NCBI gene;Acc:100521867]
ENSSSCG00000009653	-4.67882	0.267003	1.7e-09	CDCA2	cell division cycle associated 2 [Source:NCBI gene;Acc:100156303]
ENSSSCG00000009666	5.26325	3.81373	0.00230353	EPHX2	epoxide hydrolase 2 [Source:NCBI gene;Acc:414425]
ENSSSCG00000009684	2.88538	5.64324	3.02e-09	PRSS55	serine protease 55 [Source:NCBI gene;Acc:100513823]
ENSSSCG00000009699	4.84762	5.25582	0.000123874	HPGD	15-hydroxyprostaglandin dehydrogenase [Source:NCBI gene;Acc:100156186]
ENSSSCG00000009704	-2.18854	6.0782	4.51e-13	HMGB2	high mobility group box 2 [Source:NCBI gene;Acc:397130]
ENSSSCG00000009720	-4.31535	0.932575	8.26e-07	DDX60	DExD/H-box helicase 60 [Source:NCBI gene;Acc:100158037]
ENSSSCG00000009729	2.03115	5.37363	1.36e-10	ZNF84	zinc finger protein 84 [Source:NCBI gene;Acc:100620909]
ENSSSCG00000009759	2.28498	6.48805	1.75e-14	SCARB1	scavenger receptor class B member 1 [Source:NCBI gene;Acc:397018]
ENSSSCG00000009765	2.80599	5.89236	1.66e-06	DNAH10	dynein axonemal heavy chain 10 [Source:NCBI gene;Acc:100157315]
ENSSSCG00000009773	3.34771	4.61578	9.25e-06	RILPL1	Rab interacting lysosomal protein like 1 [Source:NCBI gene;Acc:100152494]
ENSSSCG00000009775	-1.90026	2.90063	1.26e-09	CDK2AP1	cyclin dependent kinase 2 associated protein 1 [Source:NCBI gene;Acc:100153712]
ENSSSCG00000009786	-3.83605	4.75329	8.44e-12	HIP1R	huntingtin interacting protein 1 related [Source:NCBI gene;Acc:100154116]
ENSSSCG00000009787	2.05924	5.20822	1.33e-09	CCDC62	coiled-coil domain containing 62 [Source:NCBI gene;Acc:100520106]
ENSSSCG00000009808	-1.62982	3.85226	1.06e-07	TMEM120B	transmembrane protein 120B [Source:NCBI gene;Acc:100525612]
ENSSSCG00000009815	-4.21111	3.0909	2.16e-10	CAMKK2	calcium/calmodulin dependent protein kinase kinase 2 [Source:NCBI gene;Acc:100157312]
ENSSSCG00000009839	-2.43079	4.26802	1.59e-06	CIT	citron rho-interacting serine/threonine kinase [Source:NCBI gene;Acc:100153706]
ENSSSCG00000009859	2.46356	7.38751	2.12e-11	TESC	tescalcin [Source:NCBI gene;Acc:100155189]
ENSSSCG00000009860	3.54977	4.97212	2.28e-05	FBXW8	F-box and WD repeat domain containing 8 [Source:NCBI gene;Acc:100156796]
ENSSSCG00000009874	-5.46809	0.392431	3.05e-09	RASAL1	RAS protein activator like 1 [Source:NCBI gene;Acc:100525129]
ENSSSCG00000009879	2.86596	7.31739	9.31e-18	TPCN1	two pore segment channel 1 [Source:NCBI gene;Acc:106504056]
ENSSSCG00000009880	1.74899	5.81708	1.19e-11	SLC8B1	solute carrier family 8 member B1 [Source:NCBI gene;Acc:100157056]
ENSSSCG00000009881	2.08209	7.07115	0.000244653	OAS2	2'-5'-oligoadenylate synthetase 2 [Source:NCBI gene;Acc:595128]
ENSSSCG00000009889	-1.65352	3.16856	5.58e-09	ALDH2	aldehyde dehydrogenase 2 family member [Source:NCBI gene;Acc:733685]
ENSSSCG00000009896	-3.02674	3.3028	2.43e-14	BICDL1	BICD family like cargo adaptor 1 [Source:NCBI gene;Acc:100153008]
ENSSSCG00000009934	-1.85101	4.46985	1.07e-13	KCTD10	potassium channel tetramerization domain containing 10 [Source:NCBI gene;Acc:100519625]
ENSSSCG00000009968	2.78316	6.2665	3.68e-15	TTC28	tetratricopeptide repeat domain 28 [Source:NCBI gene;Acc:100516229]
ENSSSCG00000009973	1.93548	4.5444	2.97e-05	RHBDD3	rhomboid domain containing 3 [Source:NCBI gene;Acc:100158098]
ENSSSCG00000009975	7.88698	4.75768	0.00611012	EMID1	EMI domain containing 1 [Source:NCBI gene;Acc:100152849]
ENSSSCG00000009978	1.71225	7.77108	1.73e-13	AP1B1	adaptor related protein complex 1 subunit beta 1 [Source:NCBI gene;Acc:100157709]
ENSSSCG00000009998	-2.78998	1.5831	5.34e-06	CASTOR1	cytosolic arginine sensor for mTORC1 subunit 1 [Source:NCBI gene;Acc:100157272]
ENSSSCG00000009999	-1.61506	2.89305	1e-06	TBC1D10A	TBC1 domain family member 10A [Source:NCBI gene;Acc:100156070]
ENSSSCG00000010011	3.26374	4.4106	1.03e-06	TCN2	transcobalamin 2 [Source:NCBI gene;Acc:100152846]
ENSSSCG00000010026	-1.59889	5.40091	1.46e-07	PIK3IP1	phosphoinositide-3-kinase interacting protein 1 [Source:NCBI gene;Acc:100155147]
ENSSSCG00000010034	1.68904	5.44617	1.04e-11	DEPDC5	DEP domain containing 5, GATOR1 subcomplex subunit [Source:NCBI gene;Acc:100156710]
ENSSSCG00000010044	-11.7243	-0.886345	5.72e-13
ENSSSCG00000010122	-3.45763	1.65301	3.65e-10	CDC45	cell division cycle 45 [Source:NCBI gene;Acc:100151862]
ENSSSCG00000010146	1.98142	6.56036	5.18e-07	LGALS8	galectin 8 [Source:NCBI gene;Acc:100156193]
ENSSSCG00000010148	2.16905	6.6108	2.13e-12	ERO1B	endoplasmic reticulum oxidoreductase 1 beta [Source:NCBI gene;Acc:100154974]
ENSSSCG00000010167	1.91798	4.21892	1.71e-06	MAP10	microtubule associated protein 10 [Source:NCBI gene;Acc:100515801]
ENSSSCG00000010169	7.09938	6.17361	8.36e-06	SIPA1L2	signal induced proliferation associated 1 like 2 [Source:NCBI gene;Acc:100158048]
ENSSSCG00000010170	3.39463	7.10636	4.23e-17	DISC1	DISC1 scaffold protein [Source:NCBI gene;Acc:100156849]
ENSSSCG00000010196	1.98284	4.36857	1.42e-06	ZNF25	zinc finger protein 25 [Source:NCBI gene;Acc:100522707]
ENSSSCG00000010200	-1.85752	4.30739	2.24e-13	CSGALNACT2	chondroitin sulfate N-acetylgalactosaminyltransferase 2 [Source:NCBI gene;Acc:100157878]
ENSSSCG00000010219	-6.08403	2.4921	1.48e-18	ARID5B	AT-rich interaction domain 5B [Source:NCBI gene;Acc:100622249]
ENSSSCG00000010224	-3.65412	3.10751	6.31e-13	EGR2	early growth response 2 [Source:NCBI gene;Acc:100038004]
ENSSSCG00000010258	-4.3199	0.772443	7.29e-12	AIFM2	apoptosis inducing factor mitochondria associated 2 [Source:NCBI gene;Acc:100153541]
ENSSSCG00000010261	-5.49569	0.238884	3.43e-11	PPA1	inorganic pyrophosphatase 1 [Source:NCBI gene;Acc:100155201]
ENSSSCG00000010276	4.1427	5.97567	8.14e-06	UNC5B	unc-5 netrin receptor B [Source:NCBI gene;Acc:733600]
ENSSSCG00000010277	5.56146	7.52761	4.79e-14	SLC29A3	solute carrier family 29 member 3 [Source:NCBI gene;Acc:100153166]
ENSSSCG00000010280	2.04761	8.20079	3.32e-13	VSIR	V-set immunoregulatory receptor [Source:NCBI gene;Acc:100154373]
ENSSSCG00000010283	-5.15803	4.30865	4.66e-14	SPOCK2	SPARC (osteonectin), cwcv and kazal like domains proteoglycan 2 [Source:NCBI gene;Acc:100158017]
ENSSSCG00000010312	2.5655	5.14763	7.29e-07	PLAU	plasminogen activator, urokinase [Source:NCBI gene;Acc:396985]
ENSSSCG00000010342	2.61699	4.15772	0.000321975	SH2D4B	SH2 domain containing 4B [Source:NCBI gene;Acc:100153283]
ENSSSCG00000010360	3.87491	5.08629	2.85e-08	BMPR1A	bone morphogenetic protein receptor type 1A [Source:NCBI gene;Acc:100169652]
ENSSSCG00000010381	4.49328	5.86498	4.68e-09	ARHGAP22	Rho GTPase activating protein 22 [Source:NCBI gene;Acc:102159729]
ENSSSCG00000010385	3.62309	3.61136	0.000567202	VSTM4	V-set and transmembrane domain containing 4 [Source:NCBI gene;Acc:100157009]
ENSSSCG00000010391	1.92705	6.81153	4.37e-12	ERCC6	ERCC excision repair 6, chromatin remodeling factor [Source:NCBI gene;Acc:106504057]
ENSSSCG00000010446	-3.60111	2.50676	1.31e-12	STAMBPL1	STAM binding protein like 1 [Source:NCBI gene;Acc:100152651]
ENSSSCG00000010448	-5.09555	1.06771	1.99e-16	FAS	Fas cell surface death receptor [Source:NCBI gene;Acc:396826]
ENSSSCG00000010451	2.01476	4.8288	2.16e-05	IFIT2	interferon induced protein with tetratricopeptide repeats 2 [Source:NCBI gene;Acc:100155467]
ENSSSCG00000010454	3.12164	5.20135	0.000326529	IFIT5	interferon-induced protein with tetratricopeptide repeats 5 [Source:NCBI gene;Acc:100151816]
ENSSSCG00000010468	1.82186	4.76176	4.32e-06	CPEB3	cytoplasmic polyadenylation element binding protein 3 [Source:NCBI gene;Acc:100152117]
ENSSSCG00000010471	-3.82969	2.62379	9.45e-14	KIF11	kinesin family member 11 [Source:NCBI gene;Acc:100526080]
ENSSSCG00000010476	-9.19723	-1.1879	3.97e-17	MYOF	myoferlin [Source:NCBI gene;Acc:100154898]
ENSSSCG00000010477	-3.20777	0.725471	1.42e-06	CEP55	centrosomal protein 55 [Source:NCBI gene;Acc:100154549]
ENSSSCG00000010485	4.57556	6.13987	1.03e-10	TBC1D12	TBC1 domain family member 12 [Source:NCBI gene;Acc:100153334]
ENSSSCG00000010497	1.74653	7.21314	9.79e-17	ENTPD1	ectonucleoside triphosphate diphosphohydrolase 1 [Source:NCBI gene;Acc:397298]
ENSSSCG00000010504	2.42333	6.85248	1.65e-14	BLNK	B cell linker [Source:NCBI gene;Acc:100152350]
ENSSSCG00000010521	-3.28998	2.53979	1.07e-16	UBTD1	ubiquitin domain containing 1 [Source:NCBI gene;Acc:100156395]
ENSSSCG00000010554	2.58948	7.49755	2.74e-07	SCD	stearoyl-CoA desaturase [Source:NCBI gene;Acc:396670]
ENSSSCG00000010580	-2.33079	4.81633	6.06e-14	NFKB2	nuclear factor kappa B subunit 2 [Source:NCBI gene;Acc:100153829]
ENSSSCG00000010621	-3.34754	4.14198	2.88e-11	ADD3	adducin 3 [Source:NCBI gene;Acc:100155574]
ENSSSCG00000010649	7.318	4.53748	1.35e-05	VWA2	von Willebrand factor A domain containing 2 [Source:NCBI gene;Acc:100152718]
ENSSSCG00000010651	-4.26333	3.72478	3.55e-09	ABLIM1	actin binding LIM protein 1 [Source:NCBI gene;Acc:100154343]
ENSSSCG00000010665	3.22404	7.70966	2.49e-14	SHTN1	shootin 1 [Source:NCBI gene;Acc:100156189]
ENSSSCG00000010683	-4.38029	1.39565	1.09e-09	GRK5	G protein-coupled receptor kinase 5 [Source:NCBI gene;Acc:100152937]
ENSSSCG00000010703	5.93503	8.359	2.64e-19	HTRA1	HtrA serine peptidase 1 [Source:NCBI gene;Acc:100515628]
ENSSSCG00000010734	-2.18542	4.01494	3.02e-14	OAT	ornithine aminotransferase [Source:NCBI gene;Acc:100156865]
ENSSSCG00000010739	1.96356	5.75703	1.55e-08	CTBP2	C-terminal binding protein 2 [Source:NCBI gene;Acc:100154421]
ENSSSCG00000010746	-3.00072	1.39404	3.83e-08	ADAM12	ADAM metallopeptidase domain 12 [Source:NCBI gene;Acc:100157228]
ENSSSCG00000010755	-2.65198	4.19966	4.09e-12	PTPRE	protein tyrosine phosphatase receptor type E [Source:NCBI gene;Acc:100155079]
ENSSSCG00000010772	-11.0418	-3.50036	7.95e-21	ADAM8	ADAM metallopeptidase domain 8 [Source:NCBI gene;Acc:100156146]
ENSSSCG00000010787	-10.954	-4.27027	6.87e-17	SCART1	scavenger receptor cysteine-rich domain-containing protein SCART1-like [Source:NCBI gene;Acc:100156553]
ENSSSCG00000010791	-2.72679	2.14569	1.9e-11	FUOM	fucose mutarotase [Source:NCBI gene;Acc:100152128]
ENSSSCG00000010798	1.66523	7.18821	4.47e-14	GGA2	golgi associated, gamma adaptin ear containing, ARF binding protein 2 [Source:NCBI gene;Acc:100524333]
ENSSSCG00000010829	4.34899	5.15826	1.75e-06	Mar-01	mitochondrial amidoxime reducing component 1 [Source:NCBI gene;Acc:100516871]
ENSSSCG00000010894	2.22652	5.43361	8.11e-07	TP53BP2	tumor protein p53 binding protein 2 [Source:NCBI gene;Acc:100519863]
ENSSSCG00000010896	-4.66442	1.95091	1.44e-11	ASPM	abnormal spindle microtubule assembly [Source:NCBI gene;Acc:100520688]
ENSSSCG00000010912	-7.05703	-1.28961	1.93e-13	KIF14	kinesin family member 14 [Source:NCBI gene;Acc:100524038]
ENSSSCG00000010915	3.22217	6.27096	1.95e-08	NAV1	neuron navigator 1 [Source:NCBI gene;Acc:100525121]
ENSSSCG00000010948	-10.1761	-3.87931	4.77e-11	CTSL	cathepsin L [Source:NCBI gene;Acc:100515919]
ENSSSCG00000010949	-3.29858	2.4093	3.65e-09	DAPK1	death associated protein kinase 1 [Source:NCBI gene;Acc:100516103]
ENSSSCG00000010957	-2.47567	3.88395	1.64e-13	AGTPBP1	ATP/GTP binding protein 1 [Source:NCBI gene;Acc:100518857]
ENSSSCG00000011010	1.71734	5.66027	2.01e-06	C9orf72	C9orf72-SMCR8 complex subunit [Source:NCBI gene;Acc:100515791]
ENSSSCG00000011022	-7.21161	1.45145	1.25e-16	SVIL	supervillin [Source:NCBI gene;Acc:100518681]
ENSSSCG00000011026	3.61245	8.38556	1.39e-19	ARHGAP12	Rho GTPase activating protein 12 [Source:NCBI gene;Acc:100520047]
ENSSSCG00000011033	-8.66634	3.48732	2.07e-21	VIM	vimentin [Source:NCBI gene;Acc:100522394]
ENSSSCG00000011038	-10.0798	-0.565057	2.46e-17	MRC1	mannose receptor C-type 1 [Source:NCBI gene;Acc:445003]
ENSSSCG00000011056	5.71215	8.8973	5.3e-23	FRMD4A	FERM domain containing 4A [Source:NCBI gene;Acc:100737056]
ENSSSCG00000011065	-4.189	-0.0910582	5.7e-09	MASTL	microtubule associated serine/threonine kinase like [Source:NCBI gene;Acc:100514867]
ENSSSCG00000011070	-5.16844	0.0450902	4.36e-09	MPP7	membrane palmitoylated protein 7 [Source:NCBI gene;Acc:100516752]
ENSSSCG00000011074	2.51558	7.72333	2.63e-15	ARHGAP21	Rho GTPase activating protein 21 [Source:NCBI gene;Acc:100518571]
ENSSSCG00000011075	-6.28506	-0.034131	9.82e-08	KIAA1217	KIAA1217 ortholog [Source:NCBI gene;Acc:100519102]
ENSSSCG00000011090	3.64374	5.63364	2.84e-05	NEBL	nebulette [Source:NCBI gene;Acc:100522395]
ENSSSCG00000011106	-1.79591	3.11277	3.14e-10	CREM	cAMP responsive element modulator [Source:NCBI gene;Acc:100512363]
ENSSSCG00000011125	-9.71158	-2.63256	3.6e-18	GATA3	GATA binding protein 3 [Source:NCBI gene;Acc:733631]
ENSSSCG00000011129	-5.4094	3.05488	2.2e-14	ITIH5	inter-alpha-trypsin inhibitor heavy chain 5 [Source:NCBI gene;Acc:100515404]
ENSSSCG00000011131	-1.58669	5.06255	3.14e-06	PRKCQ	protein kinase C theta [Source:NCBI gene;Acc:100621326]
ENSSSCG00000011158	-7.39388	1.093	8.54e-13	PFKP	phosphofructokinase, platelet [Source:NCBI gene;Acc:100521394]
ENSSSCG00000011163	6.10276	6.07921	2.5e-09	DIP2C	disco interacting protein 2 homolog C [Source:NCBI gene;Acc:100739614]
ENSSSCG00000011194	-2.4842	3.775	1.76e-09	ANKRD28	ankyrin repeat domain 28 [Source:NCBI gene;Acc:100152333]
ENSSSCG00000011198	-3.21043	3.74801	2.36e-13	RFTN1	raftlin, lipid raft linker 1 [Source:NCBI gene;Acc:100155924]
ENSSSCG00000011201	-6.66223	1.77035	4.59e-15	SATB1	SATB homeobox 1 [Source:NCBI gene;Acc:100155111]
ENSSSCG00000011207	-5.39915	-1.1	9.26e-11	SGO1	shugoshin 1 [Source:NCBI gene;Acc:100520101]
ENSSSCG00000011218	3.04847	9.44761	2.76e-16	SLC4A7	solute carrier family 4 member 7 [Source:NCBI gene;Acc:100524044]
ENSSSCG00000011229	-1.63854	6.24318	4.58e-09	STT3B	STT3 oligosaccharyltransferase complex catalytic subunit B [Source:NCBI gene;Acc:100526009]
ENSSSCG00000011264	-2.50111	3.53704	2.35e-15	CSRNP1	cysteine and serine rich nuclear protein 1 [Source:NCBI gene;Acc:100519275]
ENSSSCG00000011278	1.63062	7.4836	3.98e-13	TRAK1	trafficking kinesin protein 1 [Source:NCBI gene;Acc:100522277]
ENSSSCG00000011280	4.95311	2.58463	0.000259561	VIPR1	vasoactive intestinal peptide receptor 1 [Source:NCBI gene;Acc:100155402]
ENSSSCG00000011309	-5.12703	1.00338	1.65e-11	KIF15	kinesin family member 15 [Source:NCBI gene;Acc:100738172]
ENSSSCG00000011318	-2.84271	3.49411	2.01e-16	CXCR6	C-X-C motif chemokine receptor 6 [Source:NCBI gene;Acc:414376]
ENSSSCG00000011346	1.95122	6.55014	2.69e-07	PLXNB1	plexin B1 [Source:NCBI gene;Acc:100522643]
ENSSSCG00000011364	3.39392	5.3009	1.79e-10	NCKIPSD	NCK interacting protein with SH3 domain [Source:NCBI gene;Acc:100524278]
ENSSSCG00000011404	1.79814	3.88589	3.11e-05	HYAL1	N(alpha)-acetyltransferase 80, NatH catalytic subunit [Source:NCBI gene;Acc:445004]
ENSSSCG00000011407	-1.88474	4.79813	3.25e-13	RASSF1	Ras association domain family member 1 [Source:NCBI gene;Acc:100516830]
ENSSSCG00000011436	3.72213	6.95692	1.72e-14	TLR9	toll like receptor 9 [Source:NCBI gene;Acc:397007]
ENSSSCG00000011451	-6.66196	-1.3223	4.57e-11	ITIH3	inter-alpha-trypsin inhibitor heavy chain 3 [Source:NCBI gene;Acc:100157235]
ENSSSCG00000011471	-3.14456	5.17753	1.24e-05	FLNB	filamin B [Source:NCBI gene;Acc:100514491]
ENSSSCG00000011485	6.93045	6.69758	0.000222934	PTPRG	protein tyrosine phosphatase receptor type G [Source:NCBI gene;Acc:100153595]
ENSSSCG00000011495	5.00493	4.3031	0.00426011	PRICKLE2	prickle planar cell polarity protein 2 [Source:NCBI gene;Acc:100520050]
ENSSSCG00000011511	2.93702	8.83126	1.67e-17	FRMD4B	FERM domain containing 4B [Source:NCBI gene;Acc:100524460]
ENSSSCG00000011550	2.3797	4.67851	1.58e-08	CAMK1	calcium/calmodulin dependent protein kinase I [Source:NCBI gene;Acc:100156272]
ENSSSCG00000011563	-2.58465	2.57013	1.53e-14	FANCD2	FA complementation group D2 [Source:NCBI gene;Acc:100522343]
ENSSSCG00000011570	2.81316	6.61116	8.88e-19	IRAK2	interleukin 1 receptor associated kinase 2 [Source:NCBI gene;Acc:106505672]
ENSSSCG00000011579	-2.04921	2.21213	0.000456433	PPARG	peroxisome proliferator activated receptor gamma [Source:NCBI gene;Acc:397671]
ENSSSCG00000011582	4.22394	5.60593	4.68e-09	CAND2	cullin associated and neddylation dissociated 2 (putative) [Source:NCBI gene;Acc:100525717]
ENSSSCG00000011610	-1.81473	6.15213	3.71e-09	NUP210	nucleoporin 210 [Source:NCBI gene;Acc:100515926]
ENSSSCG00000011624	-2.84485	3.71753	1.68e-17	MCM2	minichromosome maintenance complex component 2 [Source:NCBI gene;Acc:100519111]
ENSSSCG00000011630	-4.24863	1.07689	4.63e-14	ACKR4	atypical chemokine receptor 4 [Source:NCBI gene;Acc:100037292]
ENSSSCG00000011632	2.00782	5.30234	2.02e-10	LOC100521403	nephrocystin 3 [Source:NCBI gene;Acc:100521403]
ENSSSCG00000011672	-1.63255	5.52096	1.58e-08	RASA2	RAS p21 protein activator 2 [Source:NCBI gene;Acc:100515414]
ENSSSCG00000011708	1.60526	7.3682	2.55e-10	TSC22D2	TSC22 domain family member 2 [Source:NCBI gene;Acc:100155608]
ENSSSCG00000011713	7.74392	7.67401	7.13e-07	P2RY12	purinergic receptor P2Y12 [Source:NCBI gene;Acc:503659]
ENSSSCG00000011731	-2.83013	5.12884	6.01e-17	SMC4	structural maintenance of chromosomes 4 [Source:NCBI gene;Acc:100152361]
ENSSSCG00000011733	-1.61495	3.06495	7.24e-06	IFT80	intraflagellar transport 80 [Source:NCBI gene;Acc:100515277]
ENSSSCG00000011740	-7.3099	-0.832797	4.51e-14	SERPINI1	serpin family I member 1 [Source:NCBI gene;Acc:100154352]
ENSSSCG00000011750	2.77689	6.63396	3.47e-09	PLD1	phospholipase D1 [Source:NCBI gene;Acc:100519446]
ENSSSCG00000011782	2.89586	7.53849	2.77e-13	ABCC5	ATP binding cassette subfamily C member 5 [Source:NCBI gene;Acc:100513626]
ENSSSCG00000011787	2.3748	4.06361	1.09e-05	MAGEF1	MAGE family member F1 [Source:NCBI gene;Acc:100737653]
ENSSSCG00000011828	-2.2508	1.95805	7.43e-13	FAM43A	family with sequence similarity 43 member A [Source:NCBI gene;Acc:100523468]
ENSSSCG00000011848	-1.91888	6.10041	7.59e-13	TFRC	transferrin receptor [Source:NCBI gene;Acc:397062]
ENSSSCG00000011849	1.77491	7.81549	1.16e-09	TNK2	tyrosine kinase non receptor 2 [Source:NCBI gene;Acc:100513310]
ENSSSCG00000011873	2.38434	5.58431	5.49e-06	HSPBAP1	HSPB1 associated protein 1 [Source:NCBI gene;Acc:100519217]
ENSSSCG00000011880	-4.34553	2.18579	4.67e-12	EAF2	ELL associated factor 2 [Source:NCBI gene;Acc:106504176]
ENSSSCG00000011899	1.89423	6.47313	1.27e-09	CD80	CD80 molecule [Source:NCBI gene;Acc:397161]
ENSSSCG00000011914	-2.29893	2.20247	1.96e-09	ZDHHC23	zinc finger DHHC-type containing 23 [Source:NCBI gene;Acc:100515099]
ENSSSCG00000011925	-9.04137	-3.24379	8.37e-16	CD200R1	CD200 receptor 1 [Source:NCBI gene;Acc:100155169]
ENSSSCG00000011968	1.83893	4.51952	7.29e-06	NIT2	nitrilase family member 2 [Source:NCBI gene;Acc:100625406]
ENSSSCG00000012035	2.01876	8.19959	1.64e-13	SYNJ1	synaptojanin 1 [Source:NCBI gene;Acc:100525664]
ENSSSCG00000012108	2.12123	4.88905	9.21e-07	WWC3	WWC family member 3 [Source:NCBI gene;Acc:100157216]
ENSSSCG00000012112	3.66951	6.73081	6.84e-14	ARHGAP6	Rho GTPase activating protein 6 [Source:NCBI gene;Acc:100524780]
ENSSSCG00000012121	9.67993	2.67118	0.00854553	EGFL6	EGF like domain multiple 6 [Source:NCBI gene;Acc:100153585]
ENSSSCG00000012123	1.75969	5.287	3.07e-10	RAB9A	RAB9A, member RAS oncogene family [Source:NCBI gene;Acc:100513057]
ENSSSCG00000012125	1.7877	6.02775	8.72e-08	OFD1	OFD1 centriole and centriolar satellite protein [Source:NCBI gene;Acc:100513249]
ENSSSCG00000012126	3.95542	8.55768	3.43e-15	GPM6B	glycoprotein M6B [Source:NCBI gene;Acc:100155237]
ENSSSCG00000012156	1.84666	4.85652	0.000113813	CDKL5	cyclin dependent kinase like 5 [Source:NCBI gene;Acc:100623797]
ENSSSCG00000012160	-2.31721	4.95243	5.12e-09	SH3KBP1	SH3 domain containing kinase binding protein 1 [Source:NCBI gene;Acc:100522530]
ENSSSCG00000012163	-1.75084	5.5084	2.14e-11	RPS6KA3	ribosomal protein S6 kinase A3 [Source:NCBI gene;Acc:100522174]
ENSSSCG00000012171	-1.60155	4.77662	1.08e-07	PRDX4	peroxiredoxin 4 [Source:NCBI gene;Acc:100152260]
ENSSSCG00000012238	9.71278	8.8551	1.62e-12	TSPAN7	tetraspanin 7 [Source:NCBI gene;Acc:100526026]
ENSSSCG00000012251	2.32422	9.88948	1.18e-14	USP9X	ubiquitin specific peptidase 9 X-linked [Source:NCBI gene;Acc:100628154]
ENSSSCG00000012254	-2.77571	2.12576	7.34e-13	GPR82	G protein-coupled receptor 82 [Source:NCBI gene;Acc:100158124]
ENSSSCG00000012266	-7.47831	0.0931009	2.68e-14	SLC9A7	solute carrier family 9 member A7 [Source:NCBI gene;Acc:100524182]
ENSSSCG00000012277	-9.18133	-1.67554	5.49e-17	TIMP1	TIMP metallopeptidase inhibitor 1 [Source:NCBI gene;Acc:396862]
ENSSSCG00000012278	-2.25115	3.96391	5.71e-15	CFP	ETS transcription factor ELK1 [Source:NCBI gene;Acc:100522002]
ENSSSCG00000012307	-3.40089	0.745015	3.1e-09	CCNB3	cyclin B3 [Source:NCBI gene;Acc:100515638]
ENSSSCG00000012315	2.49211	5.93006	1.17e-06	SYNJ2	synaptojanin 2 [Source:NCBI gene;Acc:100516167]
ENSSSCG00000012323	1.64943	5.7171	8.73e-05	TSPYL2	TSPY like 2 [Source:NCBI gene;Acc:100519695]
ENSSSCG00000012335	2.34698	4.65267	1.4e-06	FGD1	FYVE, RhoGEF and PH domain containing 1 [Source:NCBI gene;Acc:100518103]
ENSSSCG00000012352	-8.01416	-2.10971	1.61e-15	KLF8	Kruppel like factor 8 [Source:NCBI gene;Acc:100154631]
ENSSSCG00000012377	-6.28415	-0.327763	3.32e-12	KIF4A	kinesin family member 4A [Source:NCBI gene;Acc:100152604]
ENSSSCG00000012386	-7.76858	-0.843157	1.14e-13	FAM155B	family with sequence similarity 155 member B [Source:NCBI gene;Acc:100518049]
ENSSSCG00000012397	-3.31457	3.44147	6.6e-19	IL2RG	interleukin 2 receptor subunit gamma [Source:NCBI gene;Acc:397156]
ENSSSCG00000012402	-10.6476	-4.11538	1.74e-18	CXCR3	C-X-C motif chemokine receptor 3 [Source:NCBI gene;Acc:100524123]
ENSSSCG00000012411	4.67526	7.0278	3.07e-09	PHKA1	phosphorylase kinase regulatory subunit alpha 1 [Source:NCBI gene;Acc:100525092]
ENSSSCG00000012446	-9.48427	-3.45714	2.86e-17	P2RY10	P2Y receptor family member 10 [Source:NCBI gene;Acc:100157702]
ENSSSCG00000012489	1.86397	3.9586	0.00126946	TRMT2B	tRNA methyltransferase 2 homolog B [Source:NCBI gene;Acc:100517798]
ENSSSCG00000012504	4.59833	5.70285	6.07e-06	NAP1L3	nucleosome assembly protein 1 like 3 [Source:NCBI gene;Acc:100519582]
ENSSSCG00000012508	4.34968	5.72258	9.55e-10	ARMCX6	protein ARMCX6 [Source:NCBI gene;Acc:100520992]
ENSSSCG00000012545	8.68907	4.90129	0.000583543	IL1RAPL2	interleukin 1 receptor accessory protein like 2 [Source:NCBI gene;Acc:100157100]
ENSSSCG00000012546	10.2918	7.7948	3e-06	NRK	Nik related kinase [Source:NCBI gene;Acc:100515181]
ENSSSCG00000012551	8.31022	9.1481	6.78e-19	RNF128	ring finger protein 128 [Source:NCBI gene;Acc:100515872]
ENSSSCG00000012569	2.30233	4.14981	6.21e-11	ATG4A	autophagy related 4A cysteine peptidase [Source:NCBI gene;Acc:100156732]
ENSSSCG00000012583	-8.06858	0.87024	9.64e-16	ACSL4	acyl-CoA synthetase long chain family member 4 [Source:NCBI gene;Acc:448980]
ENSSSCG00000012591	2.34551	3.8973	0.000318117	AMOT	angiomotin [Source:NCBI gene;Acc:100158213]
ENSSSCG00000012618	1.64193	3.15137	7.52e-05	SOWAHD	sosondowah ankyrin repeat domain family member D [Source:NCBI gene;Acc:100515700]
ENSSSCG00000012619	-1.72269	6.12628	6.09e-12	SEPTIN6	septin 6 [Source:NCBI gene;Acc:100515873]
ENSSSCG00000012624	1.92369	3.66676	2.47e-06	SLC25A43	solute carrier family 25 member 43 [Source:NCBI gene;Acc:100156988]
ENSSSCG00000012633	2.89158	6.94162	3.73e-11	IL13RA1	interleukin 13 receptor subunit alpha 1 [Source:NCBI gene;Acc:397615]
ENSSSCG00000012643	-9.44415	-4.12868	9.88e-21	SH2D1A	SH2 domain containing 1A [Source:NCBI gene;Acc:780420]
ENSSSCG00000012649	9.78581	7.27383	1.35e-07	SMARCA1	SWI/SNF related, matrix associated, actin dependent regulator of chromatin, subfamily a, member 1 [Source:NCBI gene;Acc:100188905]
ENSSSCG00000012650	3.37859	5.24201	1.78e-07	OCRL	OCRL inositol polyphosphate-5-phosphatase [Source:NCBI gene;Acc:100524726]
ENSSSCG00000012653	2.93753	7.54504	1.45e-15	ZDHHC9	zinc finger DHHC-type containing 9 [Source:NCBI gene;Acc:100523109]
ENSSSCG00000012676	2.88425	5.54829	6.44e-08	MBNL3	muscleblind like splicing regulator 3 [Source:NCBI gene;Acc:100512149]
ENSSSCG00000012768	2.4626	5.29849	1.47e-09	ZFP92	ZFP92 zinc finger protein [Source:NCBI gene;Acc:100623680]
ENSSSCG00000012779	1.86611	5.34557	1.76e-08	ABCD1	ATP binding cassette subfamily D member 1 [Source:NCBI gene;Acc:100519529]
ENSSSCG00000012784	-1.64344	4.40045	9.63e-10	SSR4	signal sequence receptor subunit 4 [Source:NCBI gene;Acc:100523300]
ENSSSCG00000012787	-4.26799	2.39711	4.69e-07	L1CAM	L1 cell adhesion molecule [Source:NCBI gene;Acc:100525324]
ENSSSCG00000012828	2.21913	5.72429	1.31e-08	STARD8	StAR related lipid transfer domain containing 8 [Source:NCBI gene;Acc:100519288]
ENSSSCG00000012857	-1.9521	4.46352	4.04e-12	CARS1	cysteinyl-tRNA synthetase 1 [Source:NCBI gene;Acc:100516312]
ENSSSCG00000012893	2.28	7.69826	1.38e-13	UNC93B1	unc-93 homolog B1, TLR signaling regulator [Source:NCBI gene;Acc:100522238]
ENSSSCG00000012909	-1.81917	5.34043	1.35e-11	PTPRCAP	protein tyrosine phosphatase receptor type C associated protein [Source:NCBI gene;Acc:100511860]
ENSSSCG00000012912	-10.1632	-2.76441	3.65e-17	TBC1D10C	TBC1 domain family member 10C [Source:NCBI gene;Acc:100512518]
ENSSSCG00000012940	2.84279	4.28099	6.12e-05	B4GAT1	beta-1,4-glucuronyltransferase 1 [Source:NCBI gene;Acc:100518412]
ENSSSCG00000012970	-8.10567	1.65393	2.46e-16	CTSW	cathepsin W [Source:NCBI gene;Acc:100525853]
ENSSSCG00000013008	-3.43632	1.35547	5.31e-11	CDCA5	cell division cycle associated 5 [Source:NCBI gene;Acc:100519128]
ENSSSCG00000013017	-3.82623	3.08818	1.94e-19	EHD1	EH domain containing 1 [Source:NCBI gene;Acc:100516416]
ENSSSCG00000013023	-6.94422	-0.273559	6.96e-14	RASGRP2	RAS guanyl releasing protein 2 [Source:NCBI gene;Acc:100626093]
ENSSSCG00000013049	5.19801	3.3389	0.000660305	RCOR2	REST corepressor 2 [Source:NCBI gene;Acc:100526032]
ENSSSCG00000013066	-1.90478	4.18232	5.13e-12	INCENP	inner centromere protein [Source:NCBI gene;Acc:100516847]
ENSSSCG00000013074	8.68258	5.38942	1.23e-06	RAB3IL1	RAB3A interacting protein like 1 [Source:NCBI gene;Acc:100739680]
ENSSSCG00000013079	3.62977	5.4694	2.99e-05	DAGLA	diacylglycerol lipase alpha [Source:NCBI gene;Acc:100520824]
ENSSSCG00000013100	3.42924	3.8709	0.00680303	MS4A4A	membrane spanning 4-domains A4A [Source:NCBI gene;Acc:100525275]
ENSSSCG00000013102	5.53457	6.05649	7.52e-09	MS4A7	membrane spanning 4-domains A7 [Source:NCBI gene;Acc:100628141]
ENSSSCG00000013106	4.99923	6.67874	1.1e-11	PTGDR2	prostaglandin D2 receptor 2 [Source:NCBI gene;Acc:100510947]
ENSSSCG00000013111	-11.3168	-4.03808	1.29e-21	CD6	CD6 molecule [Source:NCBI gene;Acc:100513519]
ENSSSCG00000013115	-10.1885	-2.63577	2.1e-14	CD5	CD5 molecule [Source:NCBI gene;Acc:100513336]
ENSSSCG00000013144	2.8152	7.79041	5.67e-11	MPEG1	macrophage expressed 1 [Source:NCBI gene;Acc:100516953]
ENSSSCG00000013145	3.66591	7.49471	8.15e-17	DTX4	deltex E3 ubiquitin ligase 4 [Source:NCBI gene;Acc:100517143]
ENSSSCG00000013174	2.25742	7.24879	2.75e-14	CTNND1	catenin delta 1 [Source:NCBI gene;Acc:100519699]
ENSSSCG00000013181	2.70356	6.34488	6.18e-11	SERPING1	serpin family G member 1 [Source:NCBI gene;Acc:100144304]
ENSSSCG00000013248	8.38508	8.37333	5.85e-12	LRP4	LDL receptor related protein 4 [Source:NCBI gene;Acc:100518293]
ENSSSCG00000013260	2.03811	4.08923	0.000171256	MDK	midkine [Source:NCBI gene;Acc:100359358]
ENSSSCG00000013282	1.72426	6.33665	2.26e-11	ACCS	1-aminocyclopropane-1-carboxylate synthase homolog (inactive) [Source:NCBI gene;Acc:106504160]
ENSSSCG00000013292	-3.62946	2.43567	5.37e-14	PRR5L	proline rich 5 like [Source:NCBI gene;Acc:100523837]
ENSSSCG00000013295	2.24173	6.75855	7.97e-11	TRIM44	tripartite motif containing 44 [Source:NCBI gene;Acc:100524974]
ENSSSCG00000013296	-2.32181	5.20028	9.22e-06	SLC1A2	solute carrier family 1 member 2 [Source:NCBI gene;Acc:100627068]
ENSSSCG00000013297	-7.20078	3.24887	1.95e-22	CD44	CD44 molecule (Indian blood group) [Source:NCBI gene;Acc:100525150]
ENSSSCG00000013300	-6.20569	-0.996191	4.03e-13	EHF	ETS homologous factor [Source:NCBI gene;Acc:100526094]
ENSSSCG00000013313	2.74125	4.51797	4.06e-10	PRRG4	proline rich and Gla domain 4 [Source:NCBI gene;Acc:100513583]
ENSSSCG00000013314	1.91309	6.78096	6.1e-06	QSER1	glutamine and serine rich 1 [Source:NCBI gene;Acc:100516129]
ENSSSCG00000013352	-5.25766	-0.289585	9.45e-10	E2F8	E2F transcription factor 8 [Source:NCBI gene;Acc:100522785]
ENSSSCG00000013360	4.50153	6.14755	9.07e-13	TMEM86A	transmembrane protein 86A [Source:NCBI gene;Acc:100523718]
ENSSSCG00000013366	-3.52489	5.5816	6.65e-23	LDHA	lactate dehydrogenase A [Source:NCBI gene;Acc:407245]
ENSSSCG00000013409	2.72175	6.94106	1.74e-17	SBF2	SET binding factor 2 [Source:NCBI gene;Acc:100521123]
ENSSSCG00000013411	-5.13794	0.391982	1.23e-11	WEE1	WEE1 G2 checkpoint kinase [Source:NCBI gene;Acc:100521487]
ENSSSCG00000013419	-2.04398	4.15835	1.03e-11	R3HDM4	R3H domain containing 4 [Source:NCBI gene;Acc:100521839]
ENSSSCG00000013448	-1.61147	5.16971	3.08e-11	MKNK2	MAPK interacting serine/threonine kinase 2 [Source:NCBI gene;Acc:100517077]
ENSSSCG00000013468	1.61546	6.13095	6.77e-11	THOP1	thimet oligopeptidase 1 [Source:NCBI gene;Acc:397442]
ENSSSCG00000013469	4.694	3.72165	2.15e-05	ZNF555	zinc finger protein 555-like [Source:NCBI gene;Acc:110259371]
ENSSSCG00000013474	-6.2602	-0.690983	4.36e-16	S1PR4	sphingosine-1-phosphate receptor 4 [Source:NCBI gene;Acc:100517997]
ENSSSCG00000013494	-1.78567	2.82298	1.01e-07	MATK	megakaryocyte-associated tyrosine kinase [Source:NCBI gene;Acc:110255242]
ENSSSCG00000013495	-1.79803	2.94517	3.86e-06	ZFR2	zinc finger RNA binding protein 2 [Source:NCBI gene;Acc:100521543]
ENSSSCG00000013509	-2.61727	3.56466	2.4e-15	CHAF1A	chromatin assembly factor 1 subunit A [Source:NCBI gene;Acc:100524302]
ENSSSCG00000013517	-3.61539	3.81357	4.02e-13	UHRF1	ubiquitin like with PHD and ring finger domains 1 [Source:NCBI gene;Acc:100511003]
ENSSSCG00000013550	2.44621	4.10941	0.00128257	SLC25A23	solute carrier family 25 member 23 [Source:NCBI gene;Acc:100518769]
ENSSSCG00000013551	2.69648	10.8599	2.03e-12	C3	complement C3 [Source:NCBI gene;Acc:397072]
ENSSSCG00000013556	-12.198	-4.47554	1.86e-19	ADGRE1	adhesion G protein-coupled receptor E1 [Source:NCBI gene;Acc:100521889]
ENSSSCG00000013568	-1.71034	6.10338	8.92e-11	ARHGEF18	Rho/Rac guanine nucleotide exchange factor 18 [Source:NCBI gene;Acc:100511004]
ENSSSCG00000013576	-4.40626	2.40004	1.07e-16	STXBP2	syntaxin binding protein 2 [Source:NCBI gene;Acc:100525152]
ENSSSCG00000013595	4.60417	6.95762	3.93e-17	CERS4	ceramide synthase 4 [Source:NCBI gene;Acc:100127167]
ENSSSCG00000013599	-5.81382	0.70486	1.42e-17	ANGPTL4	angiopoietin like 4 [Source:NCBI gene;Acc:397628]
ENSSSCG00000013601	-1.77738	2.45623	1.63e-07	MARCHF2	membrane associated ring-CH-type finger 2 [Source:NCBI gene;Acc:100513975]
ENSSSCG00000013658	-1.5944	2.83756	2.19e-09	S1PR2	sphingosine-1-phosphate receptor 2 [Source:NCBI gene;Acc:100511551]
ENSSSCG00000013720	1.79309	8.80377	3.45e-16	MAN2B1	mannosidase alpha class 2B member 1 [Source:NCBI gene;Acc:100518647]
ENSSSCG00000013742	2.02377	5.99136	0.000386342	NFIX	nuclear factor I X [Source:NCBI gene;Acc:100523536]
ENSSSCG00000013766	-1.92089	4.94773	7.81e-12	IL27RA	interleukin 27 receptor subunit alpha [Source:NCBI gene;Acc:100511742]
ENSSSCG00000013772	-4.83202	0.178245	1.37e-10	ASF1B	anti-silencing function 1B histone chaperone [Source:NCBI gene;Acc:100192434]
ENSSSCG00000013773	2.92162	5.1634	0.0001219	ADGRL1	adhesion G protein-coupled receptor L1 [Source:NCBI gene;Acc:100514215]
ENSSSCG00000013775	-3.75268	5.16504	2.45e-17	ADGRE5	adhesion G protein-coupled receptor E5 [Source:NCBI gene;Acc:396964]
ENSSSCG00000013777	-9.43051	-4.51119	4.63e-21	CLEC17A	C-type lectin domain containing 17A [Source:NCBI gene;Acc:100514755]
ENSSSCG00000013787	-11.0956	-4.65844	5.11e-17	ADGRE3	adhesion G protein-coupled receptor E3 [Source:NCBI gene;Acc:100516246]
ENSSSCG00000013829	2.66914	4.25245	6.93e-07	SYDE1	synapse defective Rho GTPase homolog 1 [Source:NCBI gene;Acc:100517807]
ENSSSCG00000013842	-10.2713	-4.33926	8e-19	CYP4F3	docosahexaenoic acid omega-hydroxylase CYP4F3-like [Source:NCBI gene;Acc:110259329]
ENSSSCG00000013848	-2.05101	4.59513	0.00363628	RAB8A	RAB8A, member RAS oncogene family [Source:NCBI gene;Acc:100511006]
ENSSSCG00000013879	2.64724	6.20237	1.13e-09	SLC27A1	solute carrier family 27 member 1 [Source:NCBI gene;Acc:100037269]
ENSSSCG00000013884	1.88026	6.94293	4.72e-12	MAP1S	microtubule associated protein 1S [Source:NCBI gene;Acc:100517999]
ENSSSCG00000013889	-1.678	7.12503	4.57e-14	RPL18A	ribosomal protein L18a [Source:NCBI gene;Acc:100520891]
ENSSSCG00000013894	-6.56177	-2.04099	3.03e-13	IL12RB1	interleukin 12 receptor subunit beta 1 [Source:NCBI gene;Acc:100271900]
ENSSSCG00000013919	5.43454	6.60093	2.03e-13	HOMER3	homer scaffold protein 3 [Source:NCBI gene;Acc:100526210]
ENSSSCG00000013940	3.33126	8.34684	6.07e-18	NLRP3	NLR family pyrin domain containing 3 [Source:NCBI gene;Acc:100514823]
ENSSSCG00000014039	-6.83261	1.11471	1.76e-13	RGS14	regulator of G protein signaling 14 [Source:NCBI gene;Acc:100524790]
ENSSSCG00000014041	-2.32242	2.2698	6.53e-10	MXD3	MAX dimerization protein 3 [Source:NCBI gene;Acc:100512157]
ENSSSCG00000014048	-2.8876	4.96115	4.29e-14	HK3	hexokinase 3 [Source:NCBI gene;Acc:100522855]
ENSSSCG00000014088	-5.77236	3.07432	9.27e-12	IQGAP2	IQ motif containing GTPase activating protein 2 [Source:NCBI gene;Acc:100521253]
ENSSSCG00000014121	3.06363	7.96552	1.71e-15	ZFYVE16	zinc finger FYVE-type containing 16 [Source:NCBI gene;Acc:100511806]
ENSSSCG00000014149	2.44498	8.15151	5.48e-12	MEF2C	myocyte enhancer factor 2C [Source:NCBI gene;Acc:733590]
ENSSSCG00000014163	-2.11228	3.55931	1.66e-11	SLF1	SMC5-SMC6 complex localization factor 1 [Source:NCBI gene;Acc:100522125]
ENSSSCG00000014168	-7.28376	0.352004	4.04e-12	ELL2	elongation factor for RNA polymerase II 2 [Source:NCBI gene;Acc:100523777]
ENSSSCG00000014170	-3.33198	5.22627	1.15e-14	CAST	calpastatin [Source:NCBI gene;Acc:397135]
ENSSSCG00000014184	-4.81965	1.33329	7.91e-09	PAM	peptidylglycine alpha-amidating monooxygenase [Source:NCBI gene;Acc:100526040]
ENSSSCG00000014242	3.76258	6.54523	2.4e-16
ENSSSCG00000014248	-3.26089	4.76623	1.96e-17	LMNB1	lamin B1 [Source:NCBI gene;Acc:100513342]
ENSSSCG00000014255	-2.58423	3.55547	8.39e-06	SLC12A2	solute carrier family 12 member 2 [Source:NCBI gene;Acc:100516960]
ENSSSCG00000014258	-2.70717	3.66192	1.74e-13	ISOC1	isochorismatase domain containing 1 [Source:NCBI gene;Acc:100517640]
ENSSSCG00000014285	2.09627	6.05761	1.93e-09	SEPTIN8	septin 8 [Source:NCBI gene;Acc:100523954]
ENSSSCG00000014307	2.16568	8.76661	4.55e-15	MACROH2A1	H2A histone family, member Y [Source:NCBI gene;Acc:100512769]
ENSSSCG00000014316	2.56127	5.99622	2.47e-08	TGFBI	transforming growth factor beta induced [Source:NCBI gene;Acc:100519300]
ENSSSCG00000014326	-2.49057	2.10661	5.21e-09	KIF20A	kinesin family member 20A [Source:NCBI gene;Acc:100515193]
ENSSSCG00000014336	-2.34466	4.24389	1.46e-08	EGR1	early growth response 1 [Source:NCBI gene;Acc:100520726]
ENSSSCG00000014387	-2.06524	6.94759	7e-17	DIAPH1	diaphanous related formin 1 [Source:NCBI gene;Acc:100511072]
ENSSSCG00000014391	1.81809	7.53885	4.36e-08	ARAP3	ArfGAP with RhoGAP domain, ankyrin repeat and PH domain 3 [Source:NCBI gene;Acc:100511744]
ENSSSCG00000014395	6.93678	3.12613	0.000578363	PCDH12	protocadherin 12 [Source:NCBI gene;Acc:100520068]
ENSSSCG00000014441	3.76066	10.3258	6.53e-18	CSF1R	colony stimulating factor 1 receptor [Source:NCBI gene;Acc:100517086]
ENSSSCG00000014540	-1.83957	9.17025	2.56e-10	FTH1	ferritin heavy chain 1 [Source:NCBI gene;Acc:397030]
ENSSSCG00000014568	2.53707	4.64966	8.52e-05	DENND2B	DENN domain containing 2B [Source:NCBI gene;Acc:100518206]
ENSSSCG00000014598	3.7305	6.34913	1.67e-14	PPFIBP2	PPFIA binding protein 2 [Source:NCBI gene;Acc:100523560]
ENSSSCG00000014627	-2.5872	4.30312	8.07e-12	SMPD1	sphingomyelin phosphodiesterase 1 [Source:NCBI gene;Acc:100518980]
ENSSSCG00000014633	-8.75682	-2.96667	2.03e-15	CAVIN3	caveolae associated protein 3 [Source:NCBI gene;Acc:100513556]
ENSSSCG00000014766	-4.0711	2.57306	1.71e-15	OR51E1	olfactory receptor 51E1 [Source:NCBI gene;Acc:100737531]
ENSSSCG00000014819	-1.66683	3.52432	2.93e-09	ATG16L2	autophagy related 16 like 2 [Source:NCBI gene;Acc:100511396]
ENSSSCG00000014822	6.78412	4.45985	0.000722178	LOC100516147	Rho guanine nucleotide exchange factor 17 [Source:NCBI gene;Acc:100516147]
ENSSSCG00000014823	7.89122	5.3958	3.03e-05	P2RY6	pyrimidinergic receptor P2Y6 [Source:NCBI gene;Acc:100512849]
ENSSSCG00000014825	2.15862	4.7573	2.27e-07	RELT	RELT TNF receptor [Source:NCBI gene;Acc:100515961]
ENSSSCG00000014833	-2.95352	5.36891	8.31e-16	UCP2	uncoupling protein 2 [Source:NCBI gene;Acc:397549]
ENSSSCG00000014851	5.02736	8.28905	1.16e-20	SLCO2B1	solute carrier organic anion transporter family member 2B1 [Source:NCBI gene;Acc:102160472]
ENSSSCG00000014852	5.26554	10.0399	1.61e-25	ARRB1	arrestin beta 1 [Source:NCBI gene;Acc:100521141]
ENSSSCG00000014853	-2.03858	3.55616	3.42e-10	GDPD5	glycerophosphodiester phosphodiesterase domain containing 5 [Source:NCBI gene;Acc:100627912]
ENSSSCG00000014878	1.59832	7.1168	2.65e-10	PAK1	p21 (RAC1) activated kinase 1 [Source:NCBI gene;Acc:100525766]
ENSSSCG00000014887	1.72698	3.68033	0.000409878	ALG8	ALG8 alpha-1,3-glucosyltransferase [Source:NCBI gene;Acc:100511030]
ENSSSCG00000014899	3.97216	6.68995	3.07e-12	PRCP	prolylcarboxypeptidase [Source:NCBI gene;Acc:100515678]
ENSSSCG00000014909	-3.2116	4.25603	1.45e-11	SYTL2	synaptotagmin like 2 [Source:NCBI gene;Acc:100627498]
ENSSSCG00000014924	-4.16088	3.9139	2.96e-22	CTSC	cathepsin C [Source:NCBI gene;Acc:100522387]
ENSSSCG00000014994	-7.8926	-2.17931	2.06e-12	PDGFD	platelet derived growth factor D [Source:NCBI gene;Acc:100524161]
ENSSSCG00000014997	1.69504	6.24942	4.17e-05	LOC100522887	caspase-13 [Source:NCBI gene;Acc:100522887]
ENSSSCG00000015001	-6.39094	-1.18665	8.46e-14	SLC35F2	solute carrier family 35 member F2 [Source:NCBI gene;Acc:100526002]
ENSSSCG00000015013	-1.75473	6.46021	1.32e-09	RDX	radixin [Source:NCBI gene;Acc:494457]
ENSSSCG00000015015	8.86059	4.6987	0.000905232	ARHGAP20	Rho GTPase activating protein 20 [Source:NCBI gene;Acc:102168176]
ENSSSCG00000015016	-10.434	-4.05955	6.27e-14	POU2AF1	POU class 2 homeobox associating factor 1 [Source:NCBI gene;Acc:100512063]
ENSSSCG00000015019	3.65912	3.86658	3.47e-05	COLCA2	colorectal cancer associated 2 [Source:NCBI gene;Acc:100512618]
ENSSSCG00000015037	1.82132	4.1879	7.6e-06	IL18	interleukin 18 [Source:NCBI gene;Acc:397057]
ENSSSCG00000015079	2.43553	5.19182	1.18e-05	BACE1	beta-secretase 1 [Source:NCBI gene;Acc:100511707]
ENSSSCG00000015080	-2.23588	3.48909	2.82e-09	CEP164	centrosomal protein 164 [Source:NCBI gene;Acc:100526179]
ENSSSCG00000015089	-5.45633	1.62746	2.41e-14	JAML	junction adhesion molecule like [Source:NCBI gene;Acc:100512978]
ENSSSCG00000015093	-9.09947	-1.11577	1.12e-15	CD3D	CD3d molecule [Source:NCBI gene;Acc:396661]
ENSSSCG00000015095	-11.0065	-2.92468	1.41e-16	UBE4A	ubiquitination factor E4A [Source:NCBI gene;Acc:100513674]
ENSSSCG00000015098	-3.81267	1.94126	5.39e-17	CXCR5	C-X-C motif chemokine receptor 5 [Source:NCBI gene;Acc:100515679]
ENSSSCG00000015125	7.4129	5.96384	0.00558563	NECTIN1	nectin cell adhesion molecule 1 [Source:NCBI gene;Acc:397247]
ENSSSCG00000015129	3.11018	6.26847	8.39e-12	ARHGEF12	Rho guanine nucleotide exchange factor 12 [Source:NCBI gene;Acc:100523324]
ENSSSCG00000015135	-5.83549	3.30889	2.82e-12	SORL1	sortilin related receptor 1 [Source:NCBI gene;Acc:100626812]
ENSSSCG00000015137	-7.67927	-2.78917	9.37e-13	CRTAM	cytotoxic and regulatory T cell molecule [Source:NCBI gene;Acc:100521388]
ENSSSCG00000015144	-1.73597	3.66006	0.00024211	GRAMD1B	GRAM domain containing 1B [Source:NCBI gene;Acc:100512979]
ENSSSCG00000015175	-7.79029	-1.36456	4.23e-14	VWA5A	von Willebrand factor A domain containing 5A [Source:NCBI gene;Acc:100515913]
ENSSSCG00000015196	2.38612	4.57147	5e-08	SIAE	sialic acid acetylesterase [Source:NCBI gene;Acc:100521812]
ENSSSCG00000015235	-8.53173	2.53699	1.46e-17	ETS1	ETS proto-oncogene 1, transcription factor [Source:NCBI gene;Acc:100302363]
ENSSSCG00000015238	4.15424	6.18769	1.01e-13	ARHGAP32	Rho GTPase activating protein 32 [Source:NCBI gene;Acc:100737512]
ENSSSCG00000015246	2.39141	5.63491	1.43e-11	ST14	suppression of tumorigenicity 14 [Source:NCBI gene;Acc:100517843]
ENSSSCG00000015273	-1.98677	5.89352	2.66e-06	ATP2B4	ATPase plasma membrane Ca2+ transporting 4 [Source:NCBI gene;Acc:100623420]
ENSSSCG00000015283	-1.83443	4.39357	4.95e-07	PIK3C2B	phosphatidylinositol-4-phosphate 3-kinase catalytic subunit type 2 beta [Source:NCBI gene;Acc:100512551]
ENSSSCG00000015294	-8.05735	-3.03444	1.41e-16
ENSSSCG00000015297	7.52815	5.01322	0.00729072	ADAM22	ADAM metallopeptidase domain 22 [Source:NCBI gene;Acc:100513676]
ENSSSCG00000015299	-7.22461	-1.7405	3.27e-14	STEAP4	STEAP4 metalloreductase [Source:NCBI gene;Acc:100310802]
ENSSSCG00000015307	1.73172	6.23956	3.31e-09	CDK14	cyclin dependent kinase 14 [Source:NCBI gene;Acc:100515962]
ENSSSCG00000015320	10.2569	9.75879	9.5e-16	CALCR	calcitonin receptor [Source:NCBI gene;Acc:397638]
ENSSSCG00000015322	1.78468	3.68603	0.00234718	TFPI2	tissue factor pathway inhibitor 2 [Source:NCBI gene;Acc:100520144]
ENSSSCG00000015323	12.023	4.49352	0.00019947	GNGT1	G protein subunit gamma transducin 1 [Source:NCBI gene;Acc:100519790]
ENSSSCG00000015324	1.9105	3.2147	0.00892944
ENSSSCG00000015326	8.83343	7.49508	0.000151934	COL1A2	collagen type I alpha 2 chain [Source:NCBI gene;Acc:100626716]
ENSSSCG00000015331	-7.68985	-1.72338	4.42e-14	PON2	paraoxonase 2 [Source:NCBI gene;Acc:100142663]
ENSSSCG00000015340	-3.0215	2.42084	6.57e-10	ASNS	asparagine synthetase (glutamine-hydrolyzing) [Source:NCBI gene;Acc:100312961]
ENSSSCG00000015345	-2.64057	4.07568	1.57e-11	GLCCI1	glucocorticoid induced 1 [Source:NCBI gene;Acc:100511149]
ENSSSCG00000015353	1.93244	6.68985	6.63e-11	SCIN	scinderin [Source:NCBI gene;Acc:100512981]
ENSSSCG00000015362	-7.00092	-1.28514	8.3e-14	TSPAN13	tetraspanin 13 [Source:NCBI gene;Acc:100624728]
ENSSSCG00000015368	1.84244	6.88373	1.17e-08	HDAC9	histone deacetylase 9 [Source:NCBI gene;Acc:100523163]
ENSSSCG00000015379	-10.5771	-2.22925	1.02e-15	DNAH11	dynein axonemal heavy chain 11 [Source:NCBI gene;Acc:100620543]
ENSSSCG00000015380	-9.7967	-1.09715	3.32e-18	CDCA7L	cell division cycle associated 7 like [Source:NCBI gene;Acc:100518624]
ENSSSCG00000015386	-2.38785	3.98212	7.94e-14	FAM126A	family with sequence similarity 126 member A [Source:NCBI gene;Acc:100620255]
ENSSSCG00000015390	-3.94821	2.63523	2.42e-11	ABCB1	ATP-binding cassette, sub-family B (MDR/TAP), member 1 [Source:NCBI gene;Acc:396910]
ENSSSCG00000015403	4.07651	4.02622	0.00465989	HGF	hepatocyte growth factor [Source:NCBI gene;Acc:100525120]
ENSSSCG00000015413	2.14084	7.80389	1.95e-10	FGL2	fibrinogen like 2 [Source:NCBI gene;Acc:448808]
ENSSSCG00000015444	-6.36322	0.654316	7.2e-11	LAMB1	laminin subunit beta 1 [Source:NCBI gene;Acc:396707]
ENSSSCG00000015447	-9.91175	-4.34113	1.94e-22	LOC106505000	probable G-protein coupled receptor 141 [Source:NCBI gene;Acc:106505000]
ENSSSCG00000015487	4.56516	2.90187	0.000721226	TNFSF18	TNF superfamily member 18 [Source:NCBI gene;Acc:100516458]
ENSSSCG00000015522	-5.76934	-0.026888	5.68e-12	ANGPTL1	angiopoietin like 1 [Source:NCBI gene;Acc:100126165]
ENSSSCG00000015523	-6.53869	1.68251	8.93e-14	RALGPS2	Ral GEF with PH domain and SH3 binding motif 2 [Source:NCBI gene;Acc:100737809]
ENSSSCG00000015550	-6.24652	-1.0356	1.53e-12	RGS16	regulator of G protein signaling 16 [Source:NCBI gene;Acc:397544]
ENSSSCG00000015557	1.63326	4.05354	0.00358381	NMNAT2	nicotinamide nucleotide adenylyltransferase 2 [Source:NCBI gene;Acc:100515332]
ENSSSCG00000015563	2.86596	5.7888	3.1e-06	RGL1	ral guanine nucleotide dissociation stimulator like 1 [Source:NCBI gene;Acc:100515847]
ENSSSCG00000015565	3.35478	4.91048	9.29e-06	C1orf21	chromosome 9 C1orf21 homolog [Source:NCBI gene;Acc:100516567]
ENSSSCG00000015567	-5.14743	3.72119	2.61e-19	NIBAN1	niban apoptosis regulator 1 [Source:NCBI gene;Acc:100516994]
ENSSSCG00000015579	-7.50993	-1.75404	8.4e-15	PTGS2	prostaglandin-endoperoxide synthase 2 [Source:NCBI gene;Acc:397590]
ENSSSCG00000015581	-3.30869	4.33674	1.2e-08	CENPF	centromere protein F [Source:NCBI gene;Acc:100521032]
ENSSSCG00000015584	1.99491	4.43772	0.000220131	PROX1	prospero homeobox 1 [Source:NCBI gene;Acc:100169702]
ENSSSCG00000015589	2.72477	3.8355	0.00101818	VASH2	vasohibin 2 [Source:NCBI gene;Acc:100525601]
ENSSSCG00000015598	-1.68928	3.32769	4.21e-10	PACC1	proton activated chloride channel 1 [Source:NCBI gene;Acc:100524887]
ENSSSCG00000015600	-4.06675	0.39975	2.14e-08	DTL	denticleless E3 ubiquitin protein ligase homolog [Source:NCBI gene;Acc:100525066]
ENSSSCG00000015612	2.55879	3.26079	8.96e-05	IRF6	interferon regulatory factor 6 [Source:NCBI gene;Acc:397521]
ENSSSCG00000015631	-4.79604	0.387199	7.39e-10	GRB10	growth factor receptor bound protein 10 [Source:NCBI gene;Acc:100188977]
ENSSSCG00000015638	-9.36822	-2.99928	1.23e-14	RHEX	regulator of hemoglobinization and erythroid cell expansion [Source:NCBI gene;Acc:100518270]
ENSSSCG00000015644	-2.02541	4.13824	6.48e-11	IKBKE	inhibitor of nuclear factor kappa B kinase subunit epsilon [Source:NCBI gene;Acc:100519508]
ENSSSCG00000015645	2.98268	8.8308	3.24e-20	SRGAP2	SLIT-ROBO Rho GTPase activating protein 2 [Source:NCBI gene;Acc:100518625]
ENSSSCG00000015649	-7.66813	-2.40708	7.59e-15	DYRK3	dual specificity tyrosine phosphorylation regulated kinase 3 [Source:NCBI gene;Acc:100739107]
ENSSSCG00000015650	-1.76054	5.04654	1.92e-13	MAPKAPK2	MAPK activated protein kinase 2 [Source:NCBI gene;Acc:100521986]
ENSSSCG00000015656	-11.3678	-3.88744	2.32e-21	FCMR	Fc fragment of IgM receptor [Source:NCBI gene;Acc:100520045]
ENSSSCG00000015660	-2.01697	2.82558	5.02e-09	PFKFB2	6-phosphofructo-2-kinase/fructose-2,6-biphosphatase 2 [Source:NCBI gene;Acc:100523270]
ENSSSCG00000015664	-8.2009	-1.1771	3.43e-17	CD55	CD55 molecule (Cromer blood group) [Source:NCBI gene;Acc:396743]
ENSSSCG00000015671	-1.63455	4.16552	1.18e-06	ARHGAP15	Rho GTPase activating protein 15 [Source:NCBI gene;Acc:100520808]
ENSSSCG00000015711	9.89954	6.41531	0.000167231	DPP10	dipeptidyl peptidase like 10 [Source:NCBI gene;Acc:100157195]
ENSSSCG00000015720	2.51577	8.53106	1.28e-16	BIN1	bridging integrator 1 [Source:NCBI gene;Acc:100037305]
ENSSSCG00000015743	-2.42686	4.08842	1.87e-11	PTPN4	protein tyrosine phosphatase non-receptor type 4 [Source:NCBI gene;Acc:100522902]
ENSSSCG00000015780	6.57142	6.34656	7.14e-05	STOX2	storkhead box 2 [Source:NCBI gene;Acc:100156897]
ENSSSCG00000015801	4.78927	6.17496	5.71e-09	TLR3	toll like receptor 3 [Source:NCBI gene;Acc:100037937]
ENSSSCG00000015815	6.90989	6.23458	0.000229647	FGFR1	fibroblast growth factor receptor 1 [Source:NCBI gene;Acc:100153248]
ENSSSCG00000015823	-2.27634	3.73854	5.13e-16	RAB11FIP1	RAB11 family interacting protein 1 [Source:NCBI gene;Acc:100625212]
ENSSSCG00000015828	6.00751	6.82201	8.5e-11	ZNF703	zinc finger protein 703 [Source:NCBI gene;Acc:100525011]
ENSSSCG00000015844	-1.63541	4.48974	2.95e-14	GSR	glutathione-disulfide reductase [Source:NCBI gene;Acc:396625]
ENSSSCG00000015850	-7.72496	1.84496	8.36e-17	DUSP4	dual specificity phosphatase 4 [Source:NCBI gene;Acc:100514374]
ENSSSCG00000015866	4.41912	6.15697	1.88e-05	FMNL2	formin like 2 [Source:NCBI gene;Acc:100518696]
ENSSSCG00000015874	2.89751	5.14055	6.28e-08	ACVR1	activin A receptor type 1 [Source:NCBI gene;Acc:100152307]
ENSSSCG00000015878	1.88165	4.95723	0.00297388	PKP4	plakophilin 4 [Source:NCBI gene;Acc:100523287]
ENSSSCG00000015882	1.647	6.92813	3.29e-09	BAZ2B	bromodomain adjacent to zinc finger domain 2B [Source:NCBI gene;Acc:100523825]
ENSSSCG00000015894	-9.14931	-2.85126	3.7e-16	DPP4	dipeptidyl peptidase 4 [Source:NCBI gene;Acc:397492]
ENSSSCG00000015897	-1.63293	4.33308	9.2e-08	IFIH1	interferon induced with helicase C domain 1 [Source:NCBI gene;Acc:100101927]
ENSSSCG00000015924	-1.59973	2.28485	2.21e-08	SPC25	SPC25 component of NDC80 kinetochore complex [Source:NCBI gene;Acc:100517976]
ENSSSCG00000015959	8.14291	4.78588	7.11e-07	RAPGEF4	Rap guanine nucleotide exchange factor 4 [Source:NCBI gene;Acc:100511786]
ENSSSCG00000015961	-8.30105	-2.40586	4.92e-15	CDCA7	cell division cycle associated 7 [Source:NCBI gene;Acc:100154583]
ENSSSCG00000016009	-9.4585	0.81939	6.16e-16	ITGA4	integrin subunit alpha 4 [Source:NCBI gene;Acc:100521477]
ENSSSCG00000016010	-7.44031	-1.78909	6.22e-13	CERKL	ceramide kinase like [Source:NCBI gene;Acc:100521824]
ENSSSCG00000016027	3.70281	7.64863	8.24e-16	ITGAV	integrin subunit alpha V [Source:NCBI gene;Acc:397285]
ENSSSCG00000016052	-6.27144	1.40066	2.15e-13	MFSD6	major facilitator superfamily domain containing 6 [Source:NCBI gene;Acc:100037960]
ENSSSCG00000016053	-1.83015	3.53122	5.42e-12	NEMP2	nuclear envelope integral membrane protein 2 [Source:NCBI gene;Acc:100515587]
ENSSSCG00000016059	-9.81616	-2.5307	1.98e-19	STAT4	signal transducer and activator of transcription 4 [Source:NCBI gene;Acc:100736717]
ENSSSCG00000016067	-3.48761	5.80175	6.89e-14	STK17B	serine/threonine kinase 17b [Source:NCBI gene;Acc:100153033]
ENSSSCG00000016083	-4.51844	2.61925	6.17e-09	PLCL1	phospholipase C like 1 [Source:NCBI gene;Acc:100521161]
ENSSSCG00000016092	-2.48663	1.78164	3.49e-11	SGO2	shugoshin 2 [Source:NCBI gene;Acc:100522763]
ENSSSCG00000016117	1.87342	4.97284	3.15e-07	CARF	calcium responsive transcription factor [Source:NCBI gene;Acc:100627358]
ENSSSCG00000016118	1.61141	7.72156	8.45e-10	CYP20A1	neurobeachin like 1 [Source:NCBI gene;Acc:100514254]
ENSSSCG00000016119	3.78787	7.50725	3.25e-12	RAPH1	Ras association (RalGDS/AF-6) and pleckstrin homology domains 1 [Source:NCBI gene;Acc:100515060]
ENSSSCG00000016122	-6.15507	-0.678423	4.18e-12	CTLA4	cytotoxic T-lymphocyte associated protein 4 [Source:NCBI gene;Acc:397286]
ENSSSCG00000016123	-5.40061	0.73838	1.09e-10	PARD3B	par-3 family cell polarity regulator beta [Source:NCBI gene;Acc:100738793]
ENSSSCG00000016140	1.88329	3.75425	0.000148968	FZD5	frizzled class receptor 5 [Source:NCBI gene;Acc:100519058]
ENSSSCG00000016164	-2.95167	5.33436	1.64e-14	IKZF2	IKAROS family zinc finger 2 [Source:NCBI gene;Acc:100737978]
ENSSSCG00000016174	-10.2564	0.0741265	1.32e-14	FN1	fibronectin 1 [Source:NCBI gene;Acc:397620]
ENSSSCG00000016184	-9.00645	-3.96972	3.57e-19	CXCR2	C-X-C motif chemokine receptor 2 [Source:NCBI gene;Acc:100124654]
ENSSSCG00000016216	-4.27217	2.51166	1.39e-09	TUBA4A	tubulin alpha 4a [Source:NCBI gene;Acc:100151951]
ENSSSCG00000016223	2.46521	6.68958	1.12e-11	ACSL3	acyl-CoA synthetase long chain family member 3 [Source:NCBI gene;Acc:100233169]
ENSSSCG00000016290	8.79718	4.84083	0.000308747	EFHD1	EF-hand domain family member D1 [Source:NCBI gene;Acc:100153398]
ENSSSCG00000016317	4.33096	7.12622	1.64e-13	AGAP1	ArfGAP with GTPase domain, ankyrin repeat and PH domain 1 [Source:NCBI gene;Acc:100620812]
ENSSSCG00000016334	-2.82152	1.40239	1.25e-05	SCLY	selenocysteine lyase [Source:NCBI gene;Acc:100294677]
ENSSSCG00000016338	1.65192	4.94157	8.5e-07	PER2	period circadian regulator 2 [Source:NCBI gene;Acc:100154609]
ENSSSCG00000016368	2.21877	5.61183	4.26e-07	FARP2	FERM, ARH/RhoGEF and pleckstrin domain protein 2 [Source:NCBI gene;Acc:100511480]
ENSSSCG00000016381	1.69596	5.0065	3.55e-07	SNED1	sushi, nidogen and EGF like domains 1 [Source:NCBI gene;Acc:100512566]
ENSSSCG00000016401	4.68067	7.86053	2.87e-11	KIF1A	kinesin family member 1A [Source:NCBI gene;Acc:100517246]
ENSSSCG00000016443	6.98069	4.48814	0.000298346	TMEM176A	transmembrane protein 176A [Source:NCBI gene;Acc:100523103]
ENSSSCG00000016444	6.9109	5.05799	8.21e-07	TMEM176B	transmembrane protein 176B [Source:NCBI gene;Acc:100517619]
ENSSSCG00000016473	-6.62412	0.492501	1.93e-12	EPHB6	EPH receptor B6 [Source:NCBI gene;Acc:100511727]
ENSSSCG00000016475	-10.2708	-1.2427	1.42e-16
ENSSSCG00000016504	-5.51287	-0.395711	2.32e-14	TBXAS1	thromboxane A synthase 1 [Source:NCBI gene;Acc:397112]
ENSSSCG00000016513	1.86993	4.54801	0.00174298	KIAA1549	KIAA1549 ortholog [Source:NCBI gene;Acc:100519232]
ENSSSCG00000016585	-3.50859	2.84527	1.85e-14	IMPDH1	inosine monophosphate dehydrogenase 1 [Source:NCBI gene;Acc:100520873]
ENSSSCG00000016589	2.08789	5.1011	2.79e-10	LRRC4	leucine rich repeat containing 4 [Source:NCBI gene;Acc:100521592]
ENSSSCG00000016611	1.90297	5.38319	0.000436711	CADPS2	calcium dependent secretion activator 2 [Source:NCBI gene;Acc:100525671]
ENSSSCG00000016618	7.639	5.50451	2.36e-06	CPED1	cadherin like and PC-esterase domain containing 1 [Source:NCBI gene;Acc:100511847]
ENSSSCG00000016625	6.22892	7.28978	1.77e-11	CTTNBP2	cortactin binding protein 2 [Source:NCBI gene;Acc:100517505]
ENSSSCG00000016657	-4.52438	2.3089	1.05e-10	AOAH	acyloxyacyl hydrolase [Source:NCBI gene;Acc:100522290]
ENSSSCG00000016678	2.78436	6.70793	2.41e-14	NOD1	nucleotide binding oligomerization domain containing 1 [Source:NCBI gene;Acc:100135660]
ENSSSCG00000016687	-4.23219	1.00895	1.29e-06	CHN2	chimerin 2 [Source:NCBI gene;Acc:100514933]
ENSSSCG00000016691	-2.39645	2.87863	1.49e-12	JAZF1	JAZF zinc finger 1 [Source:NCBI gene;Acc:100517019]
ENSSSCG00000016715	-6.8256	-0.391786	7.92e-13	OSBPL3	oxysterol binding protein like 3 [Source:NCBI gene;Acc:100523342]
ENSSSCG00000016717	-6.57933	-0.648367	5.29e-11	MPP6	membrane palmitoylated protein 6 [Source:NCBI gene;Acc:100523707]
ENSSSCG00000016725	3.9994	7.92968	1.43e-12	TNS3	tensin 3 [Source:NCBI gene;Acc:100524966]
ENSSSCG00000016742	-7.2774	1.318	4.31e-17	MYO1G	myosin IG [Source:NCBI gene;Acc:100512998]
ENSSSCG00000016758	-2.44567	6.91503	1.98e-19	STK17A	serine/threonine kinase 17a [Source:NCBI gene;Acc:100621897]
ENSSSCG00000016760	1.88411	4.91439	1.64e-05	C7orf25	chromosome 18 C7orf25 homolog [Source:NCBI gene;Acc:100517984]
ENSSSCG00000016773	2.26822	6.3348	3.71e-11	ZNF282	zinc finger protein 212 [Source:NCBI gene;Acc:102159734]
ENSSSCG00000016781	1.73616	8.57887	1.97e-13	TRIO	trio Rho guanine nucleotide exchange factor [Source:NCBI gene;Acc:100518698]
ENSSSCG00000016782	3.56333	8.21238	8.37e-18	OTULINL	OTU deubiquitinase with linear linkage specificity like [Source:NCBI gene;Acc:100518874]
ENSSSCG00000016792	-5.00629	1.12073	1.95e-13	RETREG1	reticulophagy regulator 1 [Source:NCBI gene;Acc:100625174]
ENSSSCG00000016832	-11.169	-4.29579	1.04e-18	IL7R	interleukin 7 receptor [Source:NCBI gene;Acc:100271930]
ENSSSCG00000016841	3.63832	7.86351	5.78e-11	SLC1A3	solute carrier family 1 member 3 [Source:NCBI gene;Acc:100516047]
ENSSSCG00000016857	-2.0933	5.13773	1.03e-06	DAB2	DAB adaptor protein 2 [Source:NCBI gene;Acc:100519746]
ENSSSCG00000016863	-4.99086	1.32029	1.42e-11	OXCT1	3-oxoacid CoA-transferase 1 [Source:NCBI gene;Acc:396978]
ENSSSCG00000016882	-5.59824	2.92295	1.13e-17	PARP8	poly(ADP-ribose) polymerase family member 8 [Source:NCBI gene;Acc:100511108]
ENSSSCG00000016884	-2.66141	3.32056	8.44e-16	PELO	pelota mRNA surveillance and ribosome rescue factor [Source:NCBI gene;Acc:100511788]
ENSSSCG00000016885	-8.48506	-0.801905	8.35e-15	ITGA1	integrin subunit alpha 1 [Source:NCBI gene;Acc:100512142]
ENSSSCG00000016916	3.00168	8.42836	4.86e-06	IL6ST	interleukin 6 signal transducer [Source:NCBI gene;Acc:100037294]
ENSSSCG00000016918	-2.33798	5.89167	3.09e-13	MAP3K1	mitogen-activated protein kinase kinase kinase 1 [Source:NCBI gene;Acc:396617]
ENSSSCG00000016929	-1.64972	4.20683	2.63e-06	PDE4D	phosphodiesterase 4D [Source:NCBI gene;Acc:100037967]
ENSSSCG00000016956	-2.07627	4.35431	1.77e-10	MAST4	microtubule associated serine/threonine kinase family member 4 [Source:NCBI gene;Acc:100514689]
ENSSSCG00000016957	1.97264	4.7308	8.36e-07	CD180	CD180 molecule [Source:NCBI gene;Acc:397644]
ENSSSCG00000017005	4.93196	3.31276	0.00243515	KCNMB1	potassium calcium-activated channel subfamily M regulatory beta subunit 1 [Source:NCBI gene;Acc:100271876]
ENSSSCG00000017022	-1.66472	2.54119	9.79e-08	HMMR	hyaluronan mediated motility receptor [Source:NCBI gene;Acc:100515063]
ENSSSCG00000017046	-9.05225	-2.26467	2.09e-15	EBF1	EBF transcription factor 1 [Source:NCBI gene;Acc:100520467]
ENSSSCG00000017052	-7.5377	1.82547	8.33e-15	ADAM19	ADAM metallopeptidase domain 19 [Source:NCBI gene;Acc:100521528]
ENSSSCG00000017054	-2.47178	6.76557	4.65e-11	CYFIP2	cytoplasmic FMR1 interacting protein 2 [Source:NCBI gene;Acc:100523290]
ENSSSCG00000017087	1.63403	6.28587	5.14e-09	GM2A	GM2 ganglioside activator [Source:NCBI gene;Acc:100515283]
ENSSSCG00000017089	-9.3468	0.684933	1.41e-14	ANXA6	annexin A6 [Source:NCBI gene;Acc:100515934]
ENSSSCG00000017091	-2.19934	5.26685	4.28e-14	TNIP1	TNFAIP3 interacting protein 1 [Source:NCBI gene;Acc:100271903]
ENSSSCG00000017142	1.97282	6.40059	1.1e-07	BAIAP2	BAR/IMD domain containing adaptor protein 2 [Source:NCBI gene;Acc:100513228]
ENSSSCG00000017177	-2.48601	3.09696	4.95e-10	ST6GALNAC2	ST6 N-acetylgalactosaminide alpha-2,6-sialyltransferase 2 [Source:NCBI gene;Acc:100518510]
ENSSSCG00000017200	-2.60746	4.322	7.44e-13	UNC13D	unc-13 homolog D [Source:NCBI gene;Acc:100521332]
ENSSSCG00000017232	-5.60288	2.5563	5.51e-18	SLC9A3R1	SLC9A3 regulator 1 [Source:NCBI gene;Acc:100233201]
ENSSSCG00000017258	5.12267	4.61442	0.00107374	FAM20A	FAM20A golgi associated secretory pathway pseudokinase [Source:NCBI gene;Acc:100522273]
ENSSSCG00000017262	-2.00196	3.03668	1.31e-08	SLC16A6	solute carrier family 16 member 6 [Source:NCBI gene;Acc:100739042]
ENSSSCG00000017268	-1.87653	4.17495	8.64e-10	PRKCA	protein kinase C alpha [Source:NCBI gene;Acc:397184]
ENSSSCG00000017277	-1.78638	3.15364	1.8e-07	PECAM1	platelet and endothelial cell adhesion molecule 1 [Source:NCBI gene;Acc:396941]
ENSSSCG00000017283	-11.551	-4.40751	6.8e-19	CD79B	CD79b molecule [Source:NCBI gene;Acc:100511898]
ENSSSCG00000017298	2.20622	7.53571	3.78e-12	TANC2	tetratricopeptide repeat, ankyrin repeat and coiled-coil containing 2 [Source:NCBI gene;Acc:100515233]
ENSSSCG00000017300	5.12577	8.86421	5.07e-18	MRC2	mannose receptor C type 2 [Source:NCBI gene;Acc:100516106]
ENSSSCG00000017328	1.80765	7.34533	4.79e-10	ARHGAP27	Rho GTPase activating protein 27 [Source:NCBI gene;Acc:100628007]
ENSSSCG00000017342	-6.25438	-0.729846	2.04e-11	KIF18B	kinesin family member 18B [Source:NCBI gene;Acc:100521577]
ENSSSCG00000017401	4.59148	8.39557	1.76e-21	ATP6V0A1	ATPase H+ transporting V0 subunit a1 [Source:NCBI gene;Acc:100523018]
ENSSSCG00000017428	3.66176	6.30067	7.15e-10	JUP	junction plakoglobin [Source:NCBI gene;Acc:397592]
ENSSSCG00000017466	-9.50838	-3.10532	1.33e-16	CCR7	C-C motif chemokine receptor 7 [Source:NCBI gene;Acc:396663]
ENSSSCG00000017472	4.58684	3.86339	0.00239106	IGFBP4	insulin like growth factor binding protein 4 [Source:NCBI gene;Acc:100144490]
ENSSSCG00000017473	-5.29016	2.81278	2e-12	TOP2A	DNA topoisomerase II alpha [Source:NCBI gene;Acc:396917]
ENSSSCG00000017475	-8.89948	-0.323364	1.47e-15	RARA	retinoic acid receptor alpha [Source:NCBI gene;Acc:396709]
ENSSSCG00000017494	-6.9567	1.28835	8.96e-14	IKZF3	IKAROS family zinc finger 3 [Source:NCBI gene;Acc:100516292]
ENSSSCG00000017517	-6.01248	-0.459088	1.31e-10	TBX21	T-box transcription factor 21 [Source:NCBI gene;Acc:100518804]
ENSSSCG00000017527	-3.66662	2.7135	8.19e-17	SKAP1	src kinase associated phosphoprotein 1 [Source:NCBI gene;Acc:100521471]
ENSSSCG00000017551	-2.47895	2.70304	1.92e-12	FAM117A	family with sequence similarity 117 member A [Source:NCBI gene;Acc:100623099]
ENSSSCG00000017561	3.44094	6.72991	4.83e-14	ABCC3	ATP binding cassette subfamily C member 3 [Source:NCBI gene;Acc:100513231]
ENSSSCG00000017565	8.90744	3.12678	0.00613688	SPATA20	spermatogenesis associated 20 [Source:NCBI gene;Acc:100286812]
ENSSSCG00000017569	1.72012	4.15813	0.000262126	CHAD	chondroadherin [Source:NCBI gene;Acc:100624069]
ENSSSCG00000017571	-3.03461	1.23629	4.23e-05	EME1	essential meiotic structure-specific endonuclease 1 [Source:NCBI gene;Acc:100516510]
ENSSSCG00000017578	-7.85519	-2.0766	5.61e-15	ITGA3	integrin subunit alpha 3 [Source:NCBI gene;Acc:100517053]
ENSSSCG00000017604	-5.03158	1.0338	2.49e-09	HLF	HLF transcription factor, PAR bZIP family member [Source:NCBI gene;Acc:100736723]
ENSSSCG00000017605	-3.81607	2.5319	1.45e-15	MMD	monocyte to macrophage differentiation associated [Source:NCBI gene;Acc:733665]
ENSSSCG00000017608	2.15747	3.21828	0.000453949		phosphatidylcholine transfer protein [Source:NCBI gene;Acc:110256031]
ENSSSCG00000017700	-3.85563	-0.398282	3.8e-09	CCL3L1	chemokine (C-C motif) ligand 3-like 1 [Source:NCBI gene;Acc:494459]
ENSSSCG00000017705	-5.79724	2.25686	4.65e-11	CCL5	C-C motif chemokine ligand 5 [Source:NCBI gene;Acc:396613]
ENSSSCG00000017738	3.42698	5.90168	3.41e-09	ADAP2	ArfGAP with dual PH domains 2 [Source:NCBI gene;Acc:100337675]
ENSSSCG00000017747	-3.43323	2.20794	3.8e-08	RAB11FIP4	RAB11 family interacting protein 4 [Source:NCBI gene;Acc:100524645]
ENSSSCG00000017748	1.69797	7.46336	2.97e-13	NF1	neurofibromin 1 [Source:NCBI gene;Acc:100526136]
ENSSSCG00000017751	3.17696	4.51349	0.00166177	OMG	oligodendrocyte myelin glycoprotein [Source:NCBI gene;Acc:100525125]
ENSSSCG00000017761	-4.81111	2.1092	1.62e-17	UNC119	unc-119 lipid binding chaperone [Source:NCBI gene;Acc:100625256]
ENSSSCG00000017799	-1.79498	6.27327	1.09e-11	CPD	carboxypeptidase D [Source:NCBI gene;Acc:100517495]
ENSSSCG00000017804	2.41811	9.79695	9.52e-17	ABR	ABR activator of RhoGEF and GTPase [Source:NCBI gene;Acc:100522463]
ENSSSCG00000017868	-1.59692	4.70861	5.17e-11	P2RX5	purinergic receptor P2X 5 [Source:NCBI gene;Acc:100519563]
ENSSSCG00000017879	5.96529	5.71572	4.91e-06	SPNS2	sphingolipid transporter 2 [Source:NCBI gene;Acc:100523398]
ENSSSCG00000017907	-1.82519	7.57983	3.14e-10	PFN1	profilin 1 [Source:NCBI gene;Acc:100512494]
ENSSSCG00000017943	-9.11549	-0.280717	2.57e-17	ACAP1	ArfGAP with coiled-coil, ankyrin repeat and PH domains 1 [Source:NCBI gene;Acc:100623422]
ENSSSCG00000018007	-4.85384	-0.328029	2.84e-09	MYH3	myosin-3 [Source:NCBI gene;Acc:396711]
ENSSSCG00000018032	-4.13833	3.4457	6.78e-13	TRPV2	transient receptor potential cation channel subfamily V member 2 [Source:NCBI gene;Acc:100523638]
ENSSSCG00000018075	-1.68081	10.8006	5.12e-07	COX1	cytochrome c oxidase subunit I [Source:NCBI gene;Acc:808503]
ENSSSCG00000018101	3.37097	6.27638	0.00181408	Y_RNA	Y RNA [Source:RFAM;Acc:RF00019]
ENSSSCG00000018178	1.78634	5.60293	0.00538935
ENSSSCG00000018383	1.63542	5.57375	0.00029894	SNORA12	small nucleolar RNA, H/ACA box 12 [Source:HGNC Symbol;Acc:HGNC:32600]
ENSSSCG00000018563	1.91335	9.02014	3.73e-05	SNORA48	small nucleolar RNA, H/ACA box 48 [Source:HGNC Symbol;Acc:HGNC:32641]
ENSSSCG00000019375	1.99968	6.77468	0.00294926	Y_RNA	Y RNA [Source:RFAM;Acc:RF00019]
ENSSSCG00000019435	2.18438	5.15959	0.00541108
ENSSSCG00000019590	1.7545	6.87854	0.000885153	SNORA27	small nucleolar RNA, H/ACA box 27 [Source:HGNC Symbol;Acc:HGNC:32617]
ENSSSCG00000020462	1.71131	9.5891	4.55e-07	SCARNA13	small Cajal body-specific RNA 13 [Source:HGNC Symbol;Acc:HGNC:32570]
ENSSSCG00000020749	-6.31719	1.75373	1.86e-14	KCNAB2	potassium voltage-gated channel subfamily A regulatory beta subunit 2 [Source:NCBI gene;Acc:100514966]
ENSSSCG00000020758	3.0902	5.01202	8.86e-07	NQO2	N-ribosyldihydronicotinamide:quinone reductase 2 [Source:NCBI gene;Acc:100739771]
ENSSSCG00000020777	-1.72422	4.40016	4.43e-12	TRIOBP	TRIO and F-actin binding protein [Source:NCBI gene;Acc:100516320]
ENSSSCG00000020783	-1.92082	2.97996	1.34e-09	SLC41A1	solute carrier family 41 member 1 [Source:NCBI gene;Acc:100626641]
ENSSSCG00000020813	2.26011	6.94714	2.82e-05	FAM20C	FAM20C golgi associated secretory pathway kinase [Source:NCBI gene;Acc:100737907]
ENSSSCG00000020858	-3.27685	2.25673	2.2e-05	KIF13A	kinesin family member 13A [Source:NCBI gene;Acc:100625286]
ENSSSCG00000020864	-6.64261	-0.538644	2.57e-12	VDR	vitamin D receptor [Source:NCBI gene;Acc:396628]
ENSSSCG00000020941	5.26936	4.71122	2.05e-05	LTB4R2	leukotriene B4 receptor 2 [Source:NCBI gene;Acc:100156094]
ENSSSCG00000020976	-2.76684	3.71417	2.37e-10	CSRP1	cysteine and glycine rich protein 1 [Source:NCBI gene;Acc:100622890]
ENSSSCG00000020988	2.90013	3.75047	3.4e-05	ZNF114	zinc finger protein 114 [Source:NCBI gene;Acc:106510560]
ENSSSCG00000021038	1.90818	6.94743	2.48e-05	NRIP1	nuclear receptor interacting protein 1 [Source:NCBI gene;Acc:106505834]
ENSSSCG00000021068	-6.67886	-0.573829	5.94e-15	TRAF5	TNF receptor associated factor 5 [Source:NCBI gene;Acc:396616]
ENSSSCG00000021075	10.7469	4.00619	0.00288368	TDRD1	tudor domain containing 1 [Source:NCBI gene;Acc:100157555]
ENSSSCG00000021084	-10.093	-2.73967	7.2e-18	S100A6	S100 calcium binding protein A6 [Source:NCBI gene;Acc:733608]
ENSSSCG00000021146	-5.40434	-0.586977	3.47e-12	GPR65	G protein-coupled receptor 65 [Source:NCBI gene;Acc:100155711]
ENSSSCG00000021158	3.82697	6.92068	6.6e-08	MCF2L	MCF.2 cell line derived transforming sequence like [Source:NCBI gene;Acc:100518447]
ENSSSCG00000021161	-2.53629	1.48163	0.000199851	CKS2	CDC28 protein kinase regulatory subunit 2 [Source:NCBI gene;Acc:100520933]
ENSSSCG00000021203	2.34467	6.13477	1.55e-10	PIK3CB	phosphatidylinositol-4,5-bisphosphate 3-kinase catalytic subunit beta [Source:NCBI gene;Acc:100622559]
ENSSSCG00000021206	-2.36184	3.2806	5.17e-13	IL1RAP	interleukin 1 receptor accessory protein [Source:NCBI gene;Acc:100628318]
ENSSSCG00000021208	2.61087	7.14806	1.03e-10	SELENOP	selenoprotein P [Source:NCBI gene;Acc:100037964]
ENSSSCG00000021210	1.80483	4.30182	0.000612739	HIKESHI	heat shock protein nuclear import factor hikeshi [Source:NCBI gene;Acc:100739665]
ENSSSCG00000021220	4.79932	6.80525	1.52e-12	CKB	creatine kinase B [Source:NCBI gene;Acc:100627332]
ENSSSCG00000021310	-1.8621	2.01121	3.68e-05	LIN9	lin-9 DREAM MuvB core complex component [Source:NCBI gene;Acc:100738197]
ENSSSCG00000021359	-8.40722	-0.636246	6.35e-16	CDC42EP3	CDC42 effector protein 3 [Source:NCBI gene;Acc:100521443]
ENSSSCG00000021361	2.48874	6.6173	7.48e-13	ZNF710	zinc finger protein 710 [Source:NCBI gene;Acc:100152649]
ENSSSCG00000021386	-2.36113	3.26601	1.69e-12	PTGR1	prostaglandin reductase 1 [Source:NCBI gene;Acc:397678]
ENSSSCG00000021408	-1.77863	6.76339	8.23e-13	TKT	transketolase [Source:NCBI gene;Acc:100127150]
ENSSSCG00000021542	1.84616	5.68062	0.00451542	SNORA71	Small nucleolar RNA SNORA71 [Source:RFAM;Acc:RF00056]
ENSSSCG00000021588	-5.88157	-0.294738	8.86e-12	DAPK2	death associated protein kinase 2 [Source:NCBI gene;Acc:100155578]
ENSSSCG00000021606	-7.58266	-0.996504	4.58e-16	FLVCR2	feline leukemia virus subgroup C cellular receptor family member 2 [Source:NCBI gene;Acc:100217391]
ENSSSCG00000021640	2.44022	4.98912	1.17e-06	ZNF879	zinc finger protein 879 [Source:HGNC Symbol;Acc:HGNC:37273]
ENSSSCG00000021654	1.84453	3.92593	4.35e-06	ZNF641	zinc finger protein 641 [Source:NCBI gene;Acc:100512413]
ENSSSCG00000021731	3.02529	4.06315	0.00119237	WWC2	WW and C2 domain containing 2 [Source:NCBI gene;Acc:100621011]
ENSSSCG00000021734	-7.33486	-1.6402	1.46e-15	GPR174	G protein-coupled receptor 174 [Source:NCBI gene;Acc:102160665]
ENSSSCG00000021757	1.91078	4.11108	9.37e-05
ENSSSCG00000021774	-3.90876	1.17958	2.06e-09	B3GALNT1	beta-1,3-N-acetylgalactosaminyltransferase 1 (globoside blood group) [Source:NCBI gene;Acc:397634]
ENSSSCG00000021798	3.79582	4.36152	8.34e-05	LZTS2	leucine zipper tumor suppressor 2 [Source:NCBI gene;Acc:100625806]
ENSSSCG00000021812	-8.6478	-2.94794	3.81e-16
ENSSSCG00000021874	2.57559	6.05302	2.94e-07	UNC5C	unc-5 netrin receptor C [Source:NCBI gene;Acc:100621284]
ENSSSCG00000021885	-10.6823	-3.3822	4.08e-20	MDFIC	MyoD family inhibitor domain containing [Source:NCBI gene;Acc:100192442]
ENSSSCG00000021944	-3.86928	4.86983	8.38e-19	RAC2	Rac family small GTPase 2 [Source:NCBI gene;Acc:100621675]
ENSSSCG00000021956	2.98216	8.52092	4.57e-18	LY75	lymphocyte antigen 75 [Source:NCBI gene;Acc:595126]
ENSSSCG00000022031	2.3434	7.66731	2.12e-11	CHST2	carbohydrate sulfotransferase 2 [Source:NCBI gene;Acc:100626514]
ENSSSCG00000022126	-4.66709	0.825927	6.25e-11	EGFR	epidermal growth factor receptor [Source:NCBI gene;Acc:397070]
ENSSSCG00000022128	1.88882	5.59162	1.17e-07	MXI1	MAX interactor 1, dimerization protein [Source:NCBI gene;Acc:100154269]
ENSSSCG00000022149	-3.32635	1.71513	3.69e-16	RMI2	RecQ mediated genome instability 2 [Source:NCBI gene;Acc:100518832]
ENSSSCG00000022161	1.86899	7.29421	1.95e-09	ZNF251	zinc finger protein 251 [Source:NCBI gene;Acc:100738561]
ENSSSCG00000022197	-1.64535	3.81039	3.88e-08	HS6ST1	heparan sulfate 6-O-sulfotransferase 1 [Source:NCBI gene;Acc:100156717]
ENSSSCG00000022226	-7.09651	-0.558232	3.49e-15	FASLG	Fas ligand (TNF superfamily, member 6) [Source:NCBI gene;Acc:396726]
ENSSSCG00000022230	-5.07286	3.21767	2.56e-11	CD9	CD9 molecule [Source:NCBI gene;Acc:397067]
ENSSSCG00000022236	1.64793	8.02862	5.1e-10	FOLR1	folate receptor 3 (gamma) [Source:NCBI gene;Acc:396784]
ENSSSCG00000022237	2.03068	6.42423	1.7e-14	SUSD3	sushi domain containing 3 [Source:NCBI gene;Acc:100627326]
ENSSSCG00000022256	2.14617	5.60119	7.83e-07	DEPP1	DEPP1 autophagy regulator [Source:NCBI gene;Acc:100621791]
ENSSSCG00000022309	2.96535	7.66163	1.1e-13	GPR34	G protein-coupled receptor 34 [Source:NCBI gene;Acc:100516349]
ENSSSCG00000022331	9.04705	4.64679	4.91e-05	FGF13	fibroblast growth factor 13 [Source:NCBI gene;Acc:100523833]
ENSSSCG00000022361	-5.64994	1.60737	1.18e-15	BANK1	B cell scaffold protein with ankyrin repeats 1 [Source:NCBI gene;Acc:100525061]
ENSSSCG00000022370	-3.90546	0.534156	1.55e-11	TNFSF9	TNF superfamily member 9 [Source:NCBI gene;Acc:100736831]
ENSSSCG00000022402	-6.19752	0.739171	8.72e-12	GRAMD2B	GRAM domain containing 2B [Source:NCBI gene;Acc:100625925]
ENSSSCG00000022478	-2.10691	6.55714	8.24e-15	STK10	serine/threonine kinase 10 [Source:NCBI gene;Acc:100524465]
ENSSSCG00000022483	4.97203	2.98193	9.48e-05	GPBAR1	G protein-coupled bile acid receptor 1 [Source:NCBI gene;Acc:100739505]
ENSSSCG00000022486	-2.65123	5.52638	2.76e-17	CBLB	Cbl proto-oncogene B [Source:NCBI gene;Acc:100621690]
ENSSSCG00000022496	-5.91473	2.27732	7.13e-13	STK39	serine/threonine kinase 39 [Source:NCBI gene;Acc:100517614]
ENSSSCG00000022512	-7.08668	-1.11359	1.42e-16	TRDC	T-cell receptor delta chain C region [Source:NCBI gene;Acc:102160313]
ENSSSCG00000022536	2.53512	5.33454	2.12e-08	SLC37A2	solute carrier family 37 member 2 [Source:NCBI gene;Acc:100523389]
ENSSSCG00000022611	1.99476	5.32767	2.5e-10	CAPRIN2	caprin family member 2 [Source:NCBI gene;Acc:100624034]
ENSSSCG00000022634	2.4627	4.01797	0.00853154	LOC100521069	zinc finger protein 709-like [Source:NCBI gene;Acc:100521069]
ENSSSCG00000022661	1.78954	6.75936	3.46e-07	FCHO2	FCH and mu domain containing endocytic adaptor 2 [Source:NCBI gene;Acc:100514094]
ENSSSCG00000022675	-7.5346	-2.19761	3.22e-14	NCR1	natural cytotoxicity triggering receptor 1 [Source:NCBI gene;Acc:100141419]
ENSSSCG00000022676	3.19042	5.2181	1.58e-08	OPHN1	oligophrenin 1 [Source:NCBI gene;Acc:100515117]
ENSSSCG00000022678	4.41758	3.65931	0.00584981	AMER2	APC membrane recruitment protein 2 [Source:NCBI gene;Acc:100624576]
ENSSSCG00000022689	-1.69142	3.48713	5.93e-11	GADD45B	growth arrest and DNA damage inducible beta [Source:NCBI gene;Acc:100621090]
ENSSSCG00000022722	-2.45499	4.40484	4.31e-11	CARMIL2	capping protein regulator and myosin 1 linker 2 [Source:NCBI gene;Acc:100624425]
ENSSSCG00000022742	-1.98459	3.73348	8.41e-13	PRDX6	peroxiredoxin 6 [Source:NCBI gene;Acc:399538]
ENSSSCG00000022773	2.23263	5.59033	1.58e-13	LOC641352	caspase-15 [Source:NCBI gene;Acc:641352]
ENSSSCG00000022777	-2.46117	3.04375	5.71e-15	SLC35C2	solute carrier family 35 member C2 [Source:NCBI gene;Acc:100152375]
ENSSSCG00000022794	9.61795	3.85357	0.0014078	LOC100625046	HHIP like 1 [Source:NCBI gene;Acc:100625046]
ENSSSCG00000022815	-2.78182	5.08199	9.88e-10	PYGB	glycogen phosphorylase B [Source:NCBI gene;Acc:100621536]
ENSSSCG00000022823	-1.74022	4.21682	7.06e-10	MCM5	minichromosome maintenance complex component 5 [Source:NCBI gene;Acc:100624915]
ENSSSCG00000022842	-1.82303	3.80189	7.38e-11
ENSSSCG00000022849	-6.70216	1.68824	1.98e-19	IL2RA	interleukin 2 receptor subunit alpha [Source:NCBI gene;Acc:396814]
ENSSSCG00000022895	2.62544	7.30063	4.01e-12	CRYBG3	crystallin beta-gamma domain containing 3 [Source:NCBI gene;Acc:100624348]
ENSSSCG00000022903	-2.33287	3.9319	1.18e-15	NAPEPLD	N-acyl phosphatidylethanolamine phospholipase D [Source:NCBI gene;Acc:100737731]
ENSSSCG00000022906	2.45016	6.58041	2.09e-11	SIGLEC10	sialic acid-binding Ig-like lectin 10 [Source:NCBI gene;Acc:100513863]
ENSSSCG00000022925	-3.37274	4.56759	2.74e-14	SLC2A3	solute carrier family 2 member 3 [Source:NCBI gene;Acc:100626468]
ENSSSCG00000023001	4.59728	6.40005	6.53e-06	CCDC149	coiled-coil domain containing 149 [Source:NCBI gene;Acc:100621948]
ENSSSCG00000023026	3.64813	7.29387	1.35e-19	CLCN5	chloride voltage-gated channel 5 [Source:NCBI gene;Acc:397263]
ENSSSCG00000023105	-3.7148	2.38959	1.47e-12	NET1	neuroepithelial cell transforming 1 [Source:NCBI gene;Acc:100516825]
ENSSSCG00000023171	2.17013	5.99563	8.33e-09	SLC66A2	solute carrier family 66 member 2 [Source:NCBI gene;Acc:100152541]
ENSSSCG00000023235	-2.6107	4.3253	3.6e-11	MAN1C1	mannosidase alpha class 1C member 1 [Source:NCBI gene;Acc:100524150]
ENSSSCG00000023243	2.73325	6.21581	6.64e-15	NFIA	nuclear factor I A [Source:NCBI gene;Acc:100523676]
ENSSSCG00000023247	-3.44228	3.81089	1.8e-10	OPTN	optineurin [Source:NCBI gene;Acc:397011]
ENSSSCG00000023296	-4.30693	2.27764	2.48e-09	CENPE	centromere protein E [Source:NCBI gene;Acc:100626792]
ENSSSCG00000023333	-12.3685	-3.71227	1.21e-11	FCN2	ficolin (collagen/fibrinogen domain containing lectin) 2 (hucolin) [Source:NCBI gene;Acc:396881]
ENSSSCG00000023349	1.9579	5.14652	9.22e-09	ZNF768	zinc finger protein 768 [Source:NCBI gene;Acc:100620993]
ENSSSCG00000023351	2.4929	5.8016	4.48e-12	PLA2G4A	phospholipase A2 group IVA [Source:NCBI gene;Acc:100520687]
ENSSSCG00000023374	-2.20063	5.43709	9.22e-09	SRGN	serglycin [Source:NCBI gene;Acc:100049692]
ENSSSCG00000023377	-4.77768	1.78253	1.35e-12	EMP3	epithelial membrane protein 3 [Source:NCBI gene;Acc:100625126]
ENSSSCG00000023408	3.47729	5.84965	1.08e-07	SAMD4A	sterile alpha motif domain containing 4A [Source:NCBI gene;Acc:100156574]
ENSSSCG00000023437	-1.7766	5.36648	0.000518096	ITPR1	inositol 1,4,5-trisphosphate receptor type 1 [Source:NCBI gene;Acc:397454]
ENSSSCG00000023478	3.1548	6.07607	2.07e-10	SLC46A1	solute carrier family 46 member 1 [Source:NCBI gene;Acc:100628018]
ENSSSCG00000023479	7.56397	7.31823	2.7e-07	LOC100513689	NCK associated protein 5 [Source:NCBI gene;Acc:100513689]
ENSSSCG00000023485	2.11127	4.02521	6.12e-06	PCDHGB5	protocadherin gamma subfamily B, 5 [Source:HGNC Symbol;Acc:HGNC:8712]
ENSSSCG00000023539	3.18598	5.06239	1.19e-07	MBOAT2	membrane bound O-acyltransferase domain containing 2 [Source:NCBI gene;Acc:100623089]
ENSSSCG00000023584	-5.6912	0.934749	5.57e-16
ENSSSCG00000023619	2.00268	5.41649	2.09e-09	SLC12A9	solute carrier family 12 member 9 [Source:NCBI gene;Acc:100620697]
ENSSSCG00000023630	2.19118	3.88516	0.000348521	CPM	carboxypeptidase M [Source:NCBI gene;Acc:100628221]
ENSSSCG00000023666	-3.84282	4.39556	2.17e-11	CTSB	cathepsin B [Source:NCBI gene;Acc:100037961]
ENSSSCG00000023709	1.93142	8.04571	1.08e-15	PTPRJ	protein tyrosine phosphatase receptor type J [Source:NCBI gene;Acc:100524973]
ENSSSCG00000023729	1.99569	4.42863	0.000626566	U8	U8 small nucleolar RNA [Source:RFAM;Acc:RF00096]
ENSSSCG00000023762	5.43335	7.88565	4.58e-15	TRPM2	transient receptor potential cation channel subfamily M member 2 [Source:NCBI gene;Acc:100622032]
ENSSSCG00000023776	-1.9586	3.24538	1.28e-08	CCSAP	centriole, cilia and spindle associated protein [Source:NCBI gene;Acc:100521297]
ENSSSCG00000023814	3.15548	3.7843	0.000203657	FAIM	Fas apoptotic inhibitory molecule [Source:NCBI gene;Acc:100568454]
ENSSSCG00000023842	-8.82552	-2.28528	2.67e-16	TRAT1	T-cell receptor-associated transmembrane adapter 1 [Source:NCBI gene;Acc:100620198]
ENSSSCG00000023857	2.58524	6.12783	2.38e-11
ENSSSCG00000023862	-1.63628	2.56069	9.06e-08	MTMR8	myotubularin related protein 8 [Source:NCBI gene;Acc:100514555]
ENSSSCG00000023868	5.1205	5.9598	9.22e-12
ENSSSCG00000023907	2.49844	4.50059	0.000109111	AFAP1	actin filament associated protein 1 [Source:NCBI gene;Acc:100522448]
ENSSSCG00000023975	5.48444	4.56746	0.00462094	CCDC9B	coiled-coil domain containing 9B [Source:NCBI gene;Acc:100153607]
ENSSSCG00000023993	-9.85711	-2.33919	1.74e-18	CD96	CD96 molecule [Source:NCBI gene;Acc:100627543]
ENSSSCG00000024024	7.50066	8.21753	3.94e-15	CX3CR1	C-X3-C motif chemokine receptor 1 [Source:NCBI gene;Acc:100622126]
ENSSSCG00000024028	1.71161	5.98493	6.33e-11	STARD3NL	STARD3 N-terminal like [Source:NCBI gene;Acc:100529117]
ENSSSCG00000024088	7.83282	8.76483	2.01e-17	TLN2	talin 2 [Source:NCBI gene;Acc:100156660]
ENSSSCG00000024109	-2.68206	1.98079	1.03e-14	BDH1	3-hydroxybutyrate dehydrogenase 1 [Source:NCBI gene;Acc:100511473]
ENSSSCG00000024119	-1.59382	3.14425	2.91e-09	GLB1	galactosidase beta 1 [Source:NCBI gene;Acc:100624593]
ENSSSCG00000024132	7.07968	4.68803	5.84e-05	TMEM47	transmembrane protein 47 [Source:NCBI gene;Acc:100157181]
ENSSSCG00000024223	-10.7623	-3.69917	7.49e-23	ARHGEF16	Rho guanine nucleotide exchange factor 16 [Source:NCBI gene;Acc:100625324]
ENSSSCG00000024232	1.69583	4.84058	8.44e-06	CCDC91	coiled-coil domain containing 91 [Source:NCBI gene;Acc:100513281]
ENSSSCG00000024285	2.92937	5.42879	2.72e-08	DLG4	discs large MAGUK scaffold protein 4 [Source:NCBI gene;Acc:100626077]
ENSSSCG00000024310	-4.79978	-0.0354574	2.83e-12	F13A1	coagulation factor XIII A chain [Source:NCBI gene;Acc:100153504]
ENSSSCG00000024311	-3.983	3.03558	1.4e-19	CCR2	C-C motif chemokine receptor 2 [Source:NCBI gene;Acc:414372]
ENSSSCG00000024389	-9.17429	-3.00592	1.07e-17	SIGIRR	single Ig and TIR domain containing [Source:NCBI gene;Acc:100626800]
ENSSSCG00000024392	-10.5612	-4.35318	6.65e-23	THEMIS	thymocyte selection associated [Source:NCBI gene;Acc:100737188]
ENSSSCG00000024418	3.84321	4.21706	0.00173248	RHOU	ras homolog family member U [Source:NCBI gene;Acc:100626928]
ENSSSCG00000024439	-4.84339	2.60514	3.93e-19	PTGER4	prostaglandin E receptor 4 [Source:NCBI gene;Acc:100625072]
ENSSSCG00000024480	-2.04143	5.31447	6.54e-07	SFMBT2	Scm like with four mbt domains 2 [Source:NCBI gene;Acc:100621009]
ENSSSCG00000024494	4.56365	4.74841	0.000263062	ST6GALNAC3	ST6 N-acetylgalactosaminide alpha-2,6-sialyltransferase 3 [Source:NCBI gene;Acc:100512173]
ENSSSCG00000024495	2.35261	8.43917	1.28e-16
ENSSSCG00000024517	2.32672	5.75222	1.57e-06	AKAP6	A-kinase anchoring protein 6 [Source:NCBI gene;Acc:100155181]
ENSSSCG00000024549	1.79084	5.53505	5.71e-07	LYL1	LYL1 basic helix-loop-helix family member [Source:NCBI gene;Acc:100523949]
ENSSSCG00000024562	-6.12956	-1.63054	1.58e-12	CCR6	C-C motif chemokine receptor 6 [Source:HGNC Symbol;Acc:HGNC:1607]
ENSSSCG00000024569	-9.69991	-4.24183	1.69e-21	ANO9	anoctamin 9 [Source:NCBI gene;Acc:100627366]
ENSSSCG00000024591	5.59036	4.67397	0.00020857	ETV1	ETS variant transcription factor 1 [Source:NCBI gene;Acc:100513560]
ENSSSCG00000024614	2.01201	6.72153	6.48e-14	ITSN1	intersectin 1 [Source:NCBI gene;Acc:100737549]
ENSSSCG00000024622	2.70764	4.38542	0.000288038	ZNF667	zinc finger protein 667 [Source:NCBI gene;Acc:100521730]
ENSSSCG00000024761	1.81311	7.19106	1.04e-09	SNX13	sorting nexin 13 [Source:NCBI gene;Acc:100624923]
ENSSSCG00000024791	-6.85839	-1.02954	1.12e-11	CD59	CD59 molecule (CD59 blood group) [Source:NCBI gene;Acc:397347]
ENSSSCG00000024800	-10.7431	-2.11778	1.51e-15	DSC2	desmocollin 2 [Source:NCBI gene;Acc:100623651]
ENSSSCG00000024818	-4.58141	1.29315	1.58e-16	RCAN3	RCAN family member 3 [Source:NCBI gene;Acc:100522144]
ENSSSCG00000024867	-5.86012	-1.39804	2.91e-13	ISG20	interferon stimulated exonuclease gene 20 [Source:NCBI gene;Acc:448855]
ENSSSCG00000024938	-5.67424	1.59227	8.36e-15	SH3BP5	SH3 domain binding protein 5 [Source:NCBI gene;Acc:100517856]
ENSSSCG00000024950	1.92878	4.96017	6.21e-06	LOC100737821	uncharacterized LOC100737821 [Source:NCBI gene;Acc:100737821]
ENSSSCG00000024954	10.1325	6.83896	0.000237468	FGF1	fibroblast growth factor 1 [Source:NCBI gene;Acc:397497]
ENSSSCG00000024973	-2.70735	5.64165	1e-10	GBP1	guanylate binding protein 1, interferon-inducible [Source:NCBI gene;Acc:100151938]
ENSSSCG00000024974	-1.74865	6.74496	3.34e-12	RPL13	ribosomal protein L13 [Source:NCBI gene;Acc:100628232]
ENSSSCG00000025005	3.20976	5.35001	1.36e-06	B4GALT6	beta-1,4-galactosyltransferase 6 [Source:NCBI gene;Acc:100517222]
ENSSSCG00000025023	-3.33159	0.883613	1.5e-06	PGGHG	protein-glucosylgalactosylhydroxylysine glucosidase [Source:NCBI gene;Acc:100518005]
ENSSSCG00000025042	-10.4926	-3.57276	1.15e-17	ICOS	inducible T cell costimulator [Source:NCBI gene;Acc:733597]
ENSSSCG00000025085	9.86065	5.45776	6.54e-05	NEGR1	neuronal growth regulator 1 [Source:NCBI gene;Acc:106507646]
ENSSSCG00000025114	1.62694	8.15931	2.28e-13	FMNL3	formin like 3 [Source:NCBI gene;Acc:102157898]
ENSSSCG00000025116	-1.70235	3.89853	2.16e-07	TONSL	tonsoku like, DNA repair protein [Source:NCBI gene;Acc:100153638]
ENSSSCG00000025130	-2.18834	3.23124	1.04e-09	KLF12	Kruppel like factor 12 [Source:NCBI gene;Acc:100174955]
ENSSSCG00000025134	2.98932	4.92311	0.000402856	FAM171B	family with sequence similarity 171 member B [Source:NCBI gene;Acc:100525259]
ENSSSCG00000025271	2.03525	4.42292	8.97e-05	LOC100514951	paired immunoglobulin-like type 2 receptor beta [Source:NCBI gene;Acc:100514951]
ENSSSCG00000025329	2.69251	6.32474	4.71e-12	DDX49	DEAD-box helicase 49 [Source:NCBI gene;Acc:100526038]
ENSSSCG00000025345	12.137	3.91946	0.00250287	GUCY2D	guanylate cyclase 2D, retinal [Source:NCBI gene;Acc:100625536]
ENSSSCG00000025406	1.72159	6.94694	1.87e-11	PIK3C2A	phosphatidylinositol-4-phosphate 3-kinase catalytic subunit type 2 alpha [Source:NCBI gene;Acc:100514626]
ENSSSCG00000025408	1.68194	5.88215	1.13e-05	ULK4	unc-51 like kinase 4 [Source:NCBI gene;Acc:100522104]
ENSSSCG00000025463	6.54965	3.99472	0.00156376	PROS1	protein S [Source:NCBI gene;Acc:397388]
ENSSSCG00000025499	-3.25181	3.80685	8.45e-17	FXYD5	FXYD domain containing ion transport regulator 5 [Source:NCBI gene;Acc:100624274]
ENSSSCG00000025503	-3.2363	2.06415	1.26e-15	ADGRG5	adhesion G protein-coupled receptor G5 [Source:NCBI gene;Acc:100621610]
ENSSSCG00000025588	3.48349	5.31857	2.64e-06	FJX1	four-jointed box kinase 1 [Source:NCBI gene;Acc:100626682]
ENSSSCG00000025602	4.38858	9.41031	3.36e-22	DOCK4	dedicator of cytokinesis 4 [Source:NCBI gene;Acc:100520706]
ENSSSCG00000025644	-8.85151	-2.59119	1.36e-15	CD1.1	CD1 antigen [Source:NCBI gene;Acc:396785]
ENSSSCG00000025652	1.64031	5.373	0.000763217	CDH1	cadherin 1 [Source:NCBI gene;Acc:100048953]
ENSSSCG00000025685	-7.94776	-2.87864	1.02e-16	TP73	tumor protein p73 [Source:NCBI gene;Acc:102165390]
ENSSSCG00000025711	1.58696	3.70543	0.00166235	MEIOB	meiosis specific with OB-fold [Source:NCBI gene;Acc:100624598]
ENSSSCG00000025736	-2.54789	1.81619	5.21e-10	RECQL4	RecQ like helicase 4 [Source:NCBI gene;Acc:100524433]
ENSSSCG00000025788	-1.6936	4.16194	1.56e-08	ENPP4	ectonucleotide pyrophosphatase/phosphodiesterase 4 [Source:NCBI gene;Acc:100738210]
ENSSSCG00000025795	-3.22899	3.83548	1.01e-07	CSF3R	colony stimulating factor 3 receptor [Source:NCBI gene;Acc:100622336]
ENSSSCG00000025806	1.62825	4.49306	1.88e-10	FAM118B	family with sequence similarity 118 member B [Source:NCBI gene;Acc:100515227]
ENSSSCG00000025856	2.46344	5.74009	6.25e-11	TMEM106A	transmembrane protein 106A [Source:NCBI gene;Acc:100624959]
ENSSSCG00000026043	-10.465	-4.32659	9.38e-17	LOC100153042	transglutaminase 3 [Source:NCBI gene;Acc:100153042]
ENSSSCG00000026045	1.67798	3.95382	7.51e-06	LOC100623035	zinc finger protein OZF [Source:NCBI gene;Acc:100623035]
ENSSSCG00000026084	2.36217	6.47136	2.94e-12	SLC49A3	solute carrier family 49 member 3 [Source:NCBI gene;Acc:100624956]
ENSSSCG00000026113	1.64354	5.76187	7.08e-06	ZBTB20	zinc finger and BTB domain containing 20 [Source:NCBI gene;Acc:100624908]
ENSSSCG00000026142	-2.05822	2.82623	6.25e-11	TNK1	tyrosine kinase non receptor 1 [Source:NCBI gene;Acc:100621720]
ENSSSCG00000026152	-1.97777	4.94077	7.47e-14	PRKD2	protein kinase D2 [Source:NCBI gene;Acc:100517036]
ENSSSCG00000026196	3.60518	7.57239	6.06e-17	FAM13A	family with sequence similarity 13 member A [Source:NCBI gene;Acc:100517722]
ENSSSCG00000026210	-10.8069	-3.56321	5.43e-19	FCRL5	Fc receptor like 5 [Source:NCBI gene;Acc:100155684]
ENSSSCG00000026257	-3.29036	4.46292	1.83e-13	STMN1	stathmin 1 [Source:NCBI gene;Acc:494463]
ENSSSCG00000026268	4.01704	5.4806	2.97e-08	DLG5	discs large MAGUK scaffold protein 5 [Source:NCBI gene;Acc:100523285]
ENSSSCG00000026326	-3.33867	1.23271	1.23e-07	CCNF	cyclin F [Source:NCBI gene;Acc:100518243]
ENSSSCG00000026383	2.8238	6.62331	1.37e-12	NRP2	neuropilin 2 [Source:NCBI gene;Acc:100622637]
ENSSSCG00000026412	2.08827	6.15375	7.03e-07	PLXNA2	plexin A2 [Source:NCBI gene;Acc:100624791]
ENSSSCG00000026427	-9.13057	-2.72304	1.15e-16	RORC	RAR related orphan receptor C [Source:NCBI gene;Acc:100622477]
ENSSSCG00000026454	-1.72507	4.32456	6.99e-09	PMAIP1	phorbol-12-myristate-13-acetate-induced protein 1 [Source:NCBI gene;Acc:397278]
ENSSSCG00000026466	1.7412	7.21286	1.71e-08	SLC23A2	solute carrier family 23 member 2 [Source:NCBI gene;Acc:397367]
ENSSSCG00000026478	4.48917	8.50968	2.26e-14	PADI2	peptidyl arginine deiminase 2 [Source:NCBI gene;Acc:100621356]
ENSSSCG00000026506	-1.99677	5.67719	8.44e-14	RALGAPA2	Ral GTPase activating protein catalytic alpha subunit 2 [Source:NCBI gene;Acc:100154830]
ENSSSCG00000026571	-1.64406	5.69085	2.2e-07	RAB8B	RAB8B, member RAS oncogene family [Source:NCBI gene;Acc:100153972]
ENSSSCG00000026583	2.93856	6.07754	2.29e-12	TLR1	toll like receptor 1 [Source:NCBI gene;Acc:396607]
ENSSSCG00000026587	2.55891	4.76943	8.59e-10	BATF3	basic leucine zipper ATF-like transcription factor 3 [Source:NCBI gene;Acc:100621683]
ENSSSCG00000026592	2.94071	6.16951	4.76e-10	TLR6	toll like receptor 6 [Source:NCBI gene;Acc:396621]
ENSSSCG00000026697	-3.07828	3.37364	1.34e-11	UHRF1BP1L	UHRF1 binding protein 1 like [Source:NCBI gene;Acc:100511566]
ENSSSCG00000026700	-5.18673	0.564042	2.17e-07	RBM23	RNA binding motif protein 23 [Source:NCBI gene;Acc:100622208]
ENSSSCG00000026724	-6.3376	0.809289	8.13e-15	PLBD1	phospholipase B domain containing 1 [Source:NCBI gene;Acc:100155493]
ENSSSCG00000026753	1.6551	6.8875	8.82e-12	OSBPL11	oxysterol binding protein like 11 [Source:NCBI gene;Acc:100623596]
ENSSSCG00000026794	1.59715	6.2216	6.01e-06	SIRT2	sirtuin 2 [Source:NCBI gene;Acc:100125964]
ENSSSCG00000026863	2.15527	6.30299	2.9e-11	FARP1	FERM, ARH/RhoGEF and pleckstrin domain protein 1 [Source:NCBI gene;Acc:100158183]
ENSSSCG00000026922	1.62774	6.5135	8.1e-08	DRAM2	DNA damage regulated autophagy modulator 2 [Source:NCBI gene;Acc:100158051]
ENSSSCG00000026962	-3.59806	2.04977	3.14e-18	A4GALT	alpha 1,4-galactosyltransferase (P blood group) [Source:NCBI gene;Acc:100524987]
ENSSSCG00000026994	2.94004	6.75203	1.24e-10	ADAMTS10	ADAM metallopeptidase with thrombospondin type 1 motif 10 [Source:NCBI gene;Acc:100624519]
ENSSSCG00000027074	-1.82507	3.91292	6.74e-07	FER	FER tyrosine kinase [Source:NCBI gene;Acc:100513914]
ENSSSCG00000027121	-1.63438	5.48535	1.33e-10	ODC1	ornithine decarboxylase 1 [Source:NCBI gene;Acc:414408]
ENSSSCG00000027124	6.14159	7.61144	6.41e-18
ENSSSCG00000027147	-3.92073	0.466076	2.23e-07	CENPH	centromere protein H [Source:NCBI gene;Acc:100736772]
ENSSSCG00000027157	3.13642	4.9365	6.36e-08	SLC40A1	solute carrier family 40 member 1 [Source:NCBI gene;Acc:100737517]
ENSSSCG00000027272	1.92263	8.34029	6.12e-14	PIK3CG	phosphatidylinositol-4,5-bisphosphate 3-kinase catalytic subunit gamma [Source:NCBI gene;Acc:396979]
ENSSSCG00000027312	2.97781	5.63002	1.09e-09	PTCH1	patched 1 [Source:NCBI gene;Acc:100627504]
ENSSSCG00000027340	-1.59933	3.7208	1.84e-10	PI4K2B	phosphatidylinositol 4-kinase type 2 beta [Source:NCBI gene;Acc:100623115]
ENSSSCG00000027348	-2.02948	6.29474	1.46e-12	WIPF1	WAS/WASL interacting protein family member 1 [Source:NCBI gene;Acc:100154822]
ENSSSCG00000027357	-2.19447	5.14482	9.88e-12	CSTB	cystatin B [Source:NCBI gene;Acc:100038020]
ENSSSCG00000027371	2.17621	7.919	2.29e-11	PCDHGA4	protocadherin gamma-B2-like [Source:NCBI gene;Acc:100516485]
ENSSSCG00000027426	-4.66986	1.07036	9.14e-16	BCL3	BCL3 transcription coactivator [Source:NCBI gene;Acc:100738193]
ENSSSCG00000027505	5.48433	7.12765	3.75e-15	ESYT3	extended synaptotagmin 3 [Source:NCBI gene;Acc:100738903]
ENSSSCG00000027550	-4.79096	0.8559	1.99e-08	PLCD1	phospholipase C delta 1 [Source:NCBI gene;Acc:100627099]
ENSSSCG00000027568	-10.8081	-3.99165	7.12e-23	BLK	BLK proto-oncogene, Src family tyrosine kinase [Source:NCBI gene;Acc:100623761]
ENSSSCG00000027571	2.01347	5.11208	1.33e-07	ARL13B	ADP ribosylation factor like GTPase 13B [Source:NCBI gene;Acc:100624385]
ENSSSCG00000027628	2.35054	6.88679	3.63e-07	IL6R	interleukin 6 receptor [Source:NCBI gene;Acc:399522]
ENSSSCG00000027675	-1.78734	6.04981	1.62e-15	FOXP1	forkhead box P1 [Source:NCBI gene;Acc:100525716]
ENSSSCG00000027677	2.25918	6.24267	7.06e-11		ABI gene family member 3-like [Source:NCBI gene;Acc:110255205]
ENSSSCG00000027689	-1.61543	3.29427	2.13e-07	SRM	spermidine synthase [Source:NCBI gene;Acc:414385]
ENSSSCG00000027722	2.06874	8.0856	2.12e-16	BMP2K	BMP2 inducible kinase [Source:NCBI gene;Acc:100624635]
ENSSSCG00000027738	-1.73721	4.86613	4.43e-12	LRRFIP2	LRR binding FLII interacting protein 2 [Source:NCBI gene;Acc:100626059]
ENSSSCG00000027741	2.06273	5.27032	1.83e-07	LOC100627241	zinc finger protein 665-like [Source:NCBI gene;Acc:100627241]
ENSSSCG00000027745	3.44704	5.59314	4.28e-09	ABCG1	ATP binding cassette subfamily G member 1 [Source:NCBI gene;Acc:100620416]
ENSSSCG00000027790	-3.12751	4.43571	3.56e-18	LOC100514323	NACHT, LRR and PYD domains-containing protein 1a-like [Source:NCBI gene;Acc:100514323]
ENSSSCG00000027806	-5.43626	3.00712	8.33e-15	SAMHD1	SAM and HD domain containing deoxynucleoside triphosphate triphosphohydrolase 1 [Source:NCBI gene;Acc:100154500]
ENSSSCG00000027855	-6.28994	0.765661	3.76e-16	SOCS1	suppressor of cytokine signaling 1 [Source:NCBI gene;Acc:100307052]
ENSSSCG00000027859	-7.64084	0.815672	2.4e-15	HDAC7	histone deacetylase 7 [Source:NCBI gene;Acc:100627559]
ENSSSCG00000027860	-1.88557	4.49892	3.02e-12	ERAP2	endoplasmic reticulum aminopeptidase 2 [Source:NCBI gene;Acc:100525036]
ENSSSCG00000027872	-4.21869	1.61207	1.47e-17	MYBL1	MYB proto-oncogene like 1 [Source:NCBI gene;Acc:100524984]
ENSSSCG00000028004	3.41184	7.81022	3.21e-21	RIN2	Ras and Rab interactor 2 [Source:NCBI gene;Acc:100625676]
ENSSSCG00000028060	3.44453	7.69386	5.07e-18	SLC4A8	solute carrier family 4 member 8 [Source:NCBI gene;Acc:100521009]
ENSSSCG00000028092	-4.39433	3.51691	1.67e-15	LOC102165618	G protein subunit gamma 2 [Source:NCBI gene;Acc:102165618]
ENSSSCG00000028148	2.36234	5.07693	0.000125938	DMD	dystrophin [Source:NCBI gene;Acc:497636]
ENSSSCG00000028169	-3.23537	2.87709	1.53e-11	NCAPG2	non-SMC condensin II complex subunit G2 [Source:NCBI gene;Acc:100623997]
ENSSSCG00000028210	-1.6457	2.95964	3.6e-06	NT5C	5', 3'-nucleotidase, cytosolic [Source:NCBI gene;Acc:100526240]
ENSSSCG00000028282	-5.29085	1.10145	4.3e-12	SLC1A4	solute carrier family 1 member 4 [Source:NCBI gene;Acc:396600]
ENSSSCG00000028327	2.03568	6.11394	5.14e-08	RHOBTB1	Rho related BTB domain containing 1 [Source:NCBI gene;Acc:100153330]
ENSSSCG00000028331	-10.8251	-4.51921	6.65e-23	IL1R2	interleukin 1 receptor type 2 [Source:NCBI gene;Acc:100628112]
ENSSSCG00000028338	3.65604	4.96383	0.00141937	PAMR1	peptidase domain containing associated with muscle regeneration 1 [Source:NCBI gene;Acc:100626770]
ENSSSCG00000028355	-1.85387	9.48391	3.71e-06	ACTG1	actin gamma 1 [Source:NCBI gene;Acc:397653]
ENSSSCG00000028461	1.84254	8.63303	1.38e-08	SIRPA	signal regulatory protein alpha [Source:NCBI gene;Acc:494566]
ENSSSCG00000028488	6.15558	3.67302	0.000389901	LTC4S	leukotriene C4 synthase [Source:NCBI gene;Acc:100520063]
ENSSSCG00000028512	-3.67163	5.04616	1.95e-12	LDLR	low density lipoprotein receptor [Source:NCBI gene;Acc:396801]
ENSSSCG00000028552	2.6034	7.51667	1.81e-10	BHLHE41	basic helix-loop-helix family member e41 [Source:NCBI gene;Acc:100626912]
ENSSSCG00000028561	-10.291	-4.56515	7.24e-21	CD28	CD28 molecule [Source:NCBI gene;Acc:100515419]
ENSSSCG00000028635	3.24719	4.42251	0.000272933	LOC100620992	general transcription factor II-I repeat domain-containing protein 2 [Source:NCBI gene;Acc:100620992]
ENSSSCG00000028674	-11.0935	-3.67306	5.68e-19
ENSSSCG00000028696	-2.14622	3.34872	1.89e-11	FEN1	flap structure-specific endonuclease 1 [Source:NCBI gene;Acc:100517749]
ENSSSCG00000028711	1.75555	5.57574	2.66e-09	CASP1	caspase 1, apoptosis-related cysteine peptidase [Source:NCBI gene;Acc:397319]
ENSSSCG00000028771	3.65541	8.99743	5.64e-20	MEF2A	myocyte enhancer factor 2A [Source:NCBI gene;Acc:100037273]
ENSSSCG00000028840	-3.52073	3.44164	3.2e-14	EZH2	enhancer of zeste 2 polycomb repressive complex 2 subunit [Source:NCBI gene;Acc:100625497]
ENSSSCG00000028875	3.67459	7.12989	4.07e-15	HAVCR2	hepatitis A virus cellular receptor 2 [Source:NCBI gene;Acc:100522045]
ENSSSCG00000028905	-2.35911	6.11704	4.03e-06	TNIK	TRAF2 and NCK interacting kinase [Source:NCBI gene;Acc:100233204]
ENSSSCG00000028908	-1.70505	3.17495	1.56e-09	DYNLT3	dynein light chain Tctex-type 3 [Source:NCBI gene;Acc:100525320]
ENSSSCG00000028924	-2.50409	2.05501	3.19e-12	AURKB	aurora kinase B [Source:NCBI gene;Acc:396955]
ENSSSCG00000028981	-2.95657	1.93045	5.02e-12	ZNF367	zinc finger protein 367 [Source:NCBI gene;Acc:100514675]
ENSSSCG00000029034	-3.53483	3.45373	0.00129609	COX4I1	cytochrome c oxidase subunit 4 isoform 1, mitochondrial [Source:NCBI gene;Acc:100624067]
ENSSSCG00000029039	-2.03008	3.3303	1.33e-12	LOC100624979	BRCA2 DNA repair associated [Source:NCBI gene;Acc:100624979]
ENSSSCG00000029073	4.52645	6.19507	1.16e-07	CACNB4	calcium voltage-gated channel auxiliary subunit beta 4 [Source:NCBI gene;Acc:396585]
ENSSSCG00000029160	2.36868	8.84465	0.000236016
ENSSSCG00000029163	-1.96187	5.10637	3.05e-09	BCAT1	branched chain amino acid transaminase 1 [Source:NCBI gene;Acc:100518784]
ENSSSCG00000029174	1.58932	3.85012	9.98e-06	CCDC126	coiled-coil domain containing 126 [Source:NCBI gene;Acc:100621460]
ENSSSCG00000029175	2.3552	4.79776	1.27e-06	FAM200A	family with sequence similarity 200 member A [Source:NCBI gene;Acc:106509639]
ENSSSCG00000029230	-1.63625	5.4023	9.21e-11	ECM1	extracellular matrix protein 1 [Source:NCBI gene;Acc:100620701]
ENSSSCG00000029239	-11.7658	-3.69464	3.22e-10	MZB1	marginal zone B and B1 cell specific protein [Source:NCBI gene;Acc:100522482]
ENSSSCG00000029249	4.10616	8.4694	2.01e-16	NAV3	neuron navigator 3 [Source:NCBI gene;Acc:100622883]
ENSSSCG00000029267	-8.85083	-1.19297	3.77e-15	TIGIT	T cell immunoreceptor with Ig and ITIM domains [Source:NCBI gene;Acc:100624099]
ENSSSCG00000029268	-4.36363	0.402734	6.29e-08	TOPAZ1	testis and ovary specific PAZ domain containing 1 [Source:NCBI gene;Acc:100624393]
ENSSSCG00000029281	5.34493	4.95112	0.00918341	PCDHAC2	protocadherin alpha-C2 [Source:NCBI gene;Acc:100621701]
ENSSSCG00000029304	-4.73717	0.386883	3.47e-12	STEAP3	STEAP3 metalloreductase [Source:NCBI gene;Acc:100620912]
ENSSSCG00000029348	1.95599	4.09001	8.77e-05	THAP6	THAP domain containing 6 [Source:NCBI gene;Acc:100737143]
ENSSSCG00000029411	-7.27596	2.35961	5.76e-16	CAPN2	calpain 2 [Source:NCBI gene;Acc:397393]
ENSSSCG00000029414	-10.6991	-3.20122	2.2e-09	FCN1	ficolin (collagen/fibrinogen domain containing) 1 [Source:NCBI gene;Acc:397316]
ENSSSCG00000029482	-2.05536	3.46872	1.48e-05	CHST15	carbohydrate sulfotransferase 15 [Source:NCBI gene;Acc:100152393]
ENSSSCG00000029484	-9.04163	-1.13584	3.93e-17	EMB	embigin [Source:NCBI gene;Acc:100622067]
ENSSSCG00000029509	-3.35622	2.67722	2.3e-13	KIF22	kinesin family member 22 [Source:NCBI gene;Acc:100623146]
ENSSSCG00000029511	-9.43031	-3.36869	1.18e-16	UBASH3A	ubiquitin associated and SH3 domain containing A [Source:NCBI gene;Acc:100627915]
ENSSSCG00000029596	-8.53495	0.337995	1.56e-18
ENSSSCG00000029668	-9.12337	0.636354	4.48e-15	IL2RB	interleukin 2 receptor subunit beta [Source:NCBI gene;Acc:100621776]
ENSSSCG00000029752	-1.90068	4.81527	7.39e-06	C3H16orf54	chromosome 3 C16orf54 homolog [Source:NCBI gene;Acc:100623246]
ENSSSCG00000029753	-6.56072	2.9285	8.43e-21	CYTIP	cytohesin 1 interacting protein [Source:NCBI gene;Acc:100627882]
ENSSSCG00000029813	-5.16192	1.06503	1.93e-10	TSPAN5	tetraspanin 5 [Source:NCBI gene;Acc:100622240]
ENSSSCG00000029815	3.28817	7.4384	3.3e-17	SRGAP1	SLIT-ROBO Rho GTPase activating protein 1 [Source:NCBI gene;Acc:100623414]
ENSSSCG00000029830	-1.91514	7.41348	2.39e-14	RPL8	ribosomal protein L8 [Source:NCBI gene;Acc:100154456]
ENSSSCG00000029875	2.02061	3.94087	0.00272188	ZNF461	zinc finger protein 461 [Source:NCBI gene;Acc:106510528]
ENSSSCG00000029998	1.7889	5.18913	1.13e-08	KLF7	Kruppel like factor 7 [Source:NCBI gene;Acc:100038003]
ENSSSCG00000030032	1.75255	5.69364	0.00366431
ENSSSCG00000030065	5.31701	5.33832	1.85e-05	ZBTB47	zinc finger and BTB domain containing 47 [Source:NCBI gene;Acc:100523512]
ENSSSCG00000030095	-6.55787	0.572247	4.83e-13	ZBTB16	zinc finger and BTB domain containing 16 [Source:NCBI gene;Acc:100625290]
ENSSSCG00000030115	-1.83279	2.91564	1.41e-08	HS1BP3	HCLS1 binding protein 3 [Source:NCBI gene;Acc:100625429]
ENSSSCG00000030153	2.09585	7.32441	3.77e-11	SMURF1	SMAD specific E3 ubiquitin protein ligase 1 [Source:NCBI gene;Acc:100621443]
ENSSSCG00000030172	-6.10134	-1.53491	2.96e-11	CD40LG	CD40 ligand [Source:NCBI gene;Acc:397231]
ENSSSCG00000030217	8.75048	3.84422	9.77e-05	COLGALT2	collagen beta(1-O)galactosyltransferase 2 [Source:NCBI gene;Acc:100624924]
ENSSSCG00000030283	-1.9297	1.96744	0.00278032	ZRSR2	zinc finger CCCH-type, RNA binding motif and serine/arginine rich 2 [Source:NCBI gene;Acc:100157636]
ENSSSCG00000030305	-4.36028	2.45331	4.52e-11	SLC15A2	solute carrier family 15 member 2 [Source:NCBI gene;Acc:100048951]
ENSSSCG00000030309	4.03019	6.38695	5.82e-07	NDRG2	NDRG family member 2 [Source:NCBI gene;Acc:780431]
ENSSSCG00000030343	1.8261	6.30569	5.79e-08	SLC38A9	solute carrier family 38 member 9 [Source:NCBI gene;Acc:100521873]
ENSSSCG00000030359	-4.18739	3.61531	3.27e-18	ARHGEF3	Rho guanine nucleotide exchange factor 3 [Source:NCBI gene;Acc:100627663]
ENSSSCG00000030374	2.39761	8.24983	0.000446365	SNORA21	small nucleolar RNA, H/ACA box 21 [Source:HGNC Symbol;Acc:HGNC:32611]
ENSSSCG00000030378	-1.7501	3.65651	3.1e-11	LIMK1	LIM domain kinase 1 [Source:NCBI gene;Acc:100627618]
ENSSSCG00000030388	-12.085	-3.96572	2.19e-16	UPP1	uridine phosphorylase 1 [Source:NCBI gene;Acc:100625277]
ENSSSCG00000030469	-6.30298	-1.0124	1.85e-11	BUB1	BUB1 mitotic checkpoint serine/threonine kinase [Source:NCBI gene;Acc:100627208]
ENSSSCG00000030484	-8.12715	1.23677	1.94e-19	AHR	aryl hydrocarbon receptor [Source:NCBI gene;Acc:396654]
ENSSSCG00000030510	-1.66502	3.3423	1.11e-11	FBL	fibrillarin [Source:NCBI gene;Acc:100626002]
ENSSSCG00000030582	-5.67677	0.195812	2.43e-14
ENSSSCG00000030616	-2.47154	4.86024	1.07e-08	RESF1	retroelement silencing factor 1 [Source:NCBI gene;Acc:100511327]
ENSSSCG00000030680	-3.69749	3.78417	3.36e-18	TCF7	transcription factor 7 (T-cell specific, HMG-box) [Source:NCBI gene;Acc:100512951]
ENSSSCG00000030696	2.13129	3.63902	9.7e-07	SLC19A1	solute carrier family 19 member 1 [Source:NCBI gene;Acc:100579176]
ENSSSCG00000030735	9.58846	3.99309	0.000432303
ENSSSCG00000030957	-1.6673	5.8633	2.62e-16	NFKB1	nuclear factor kappa B subunit 1 [Source:NCBI gene;Acc:751869]
ENSSSCG00000031037	-8.81215	0.287008	2.21e-12
ENSSSCG00000031072	2.01767	4.56647	1.39e-06	ZNF514	zinc finger protein 514 [Source:NCBI gene;Acc:100521442]
ENSSSCG00000031103	1.82799	5.04144	7.01e-05	TBK1	TANK binding kinase 1 [Source:NCBI gene;Acc:100125828]
ENSSSCG00000031141	1.91065	4.82531	1.6e-05	ABCA13	ATP-binding cassette sub-family A member 13 [Source:NCBI gene;Acc:100514786]
ENSSSCG00000031170	-5.83981	2.44193	2.98e-15	TMEM123	transmembrane protein 123 [Source:NCBI gene;Acc:100622759]
ENSSSCG00000031174	2.34316	4.74005	6.25e-06	FBP1	fructose-bisphosphatase 1 [Source:NCBI gene;Acc:397038]
ENSSSCG00000031180	5.52308	3.83256	0.00129613
ENSSSCG00000031236	-3.09148	3.83386	4.23e-17	GLIPR2	GLI pathogenesis related 2 [Source:NCBI gene;Acc:100515356]
ENSSSCG00000031261	1.74665	5.18815	3.79e-10	RHOQ	ras homolog family member Q [Source:NCBI gene;Acc:100523840]
ENSSSCG00000031273	2.21624	4.04431	0.000593821	IMPG2	interphotoreceptor matrix proteoglycan 2 [Source:NCBI gene;Acc:106508014]
ENSSSCG00000031321	-4.04328	1.4839	2.88e-11	NR4A1	nuclear receptor subfamily 4 group A member 1 [Source:HGNC Symbol;Acc:HGNC:7980]
ENSSSCG00000031337	2.7157	7.45178	5.96e-10	SNX18	sorting nexin 18 [Source:NCBI gene;Acc:100518876]
ENSSSCG00000031346	5.09383	5.9193	0.00011064	CMKLR1	chemerin chemokine-like receptor 1 [Source:NCBI gene;Acc:780421]
ENSSSCG00000031392	3.49751	7.01399	2.48e-12	UBE2E2	ubiquitin conjugating enzyme E2 E2 [Source:NCBI gene;Acc:780417]
ENSSSCG00000031441	-2.65043	2.79398	9.15e-12	GRAMD4	GRAM domain containing 4 [Source:NCBI gene;Acc:110260607]
ENSSSCG00000031462	-1.71349	3.87966	2.71e-05
ENSSSCG00000031488	1.76273	7.30387	1.25e-15	ARHGAP17	Rho GTPase activating protein 17 [Source:NCBI gene;Acc:100521615]
ENSSSCG00000031495	-9.10583	-4.41418	3.19e-20
ENSSSCG00000031541	2.58964	8.32563	3.45e-13	ARL5A	ADP ribosylation factor like GTPase 5A [Source:NCBI gene;Acc:100622814]
ENSSSCG00000031608	7.53336	5.74126	5.95e-08
ENSSSCG00000031617	-6.03487	-0.494621	2.67e-12	SFT2D2	SFT2 domain containing 2 [Source:NCBI gene;Acc:100157189]
ENSSSCG00000031640	9.77527	10.1364	8.19e-17	LOC100624077	endogenous retrovirus group V member 2 Env polyprotein [Source:NCBI gene;Acc:100624077]
ENSSSCG00000031690	-5.70661	-0.724846	4.24e-11	TLDC2	TBC/LysM-associated domain containing 2 [Source:NCBI gene;Acc:100158114]
ENSSSCG00000031700	2.76317	4.86838	3.01e-08	SLC2A9	solute carrier family 2 member 9 [Source:NCBI gene;Acc:100621442]
ENSSSCG00000031715	2.11754	6.44906	6.89e-09	CARD9	caspase recruitment domain family member 9 [Source:NCBI gene;Acc:110258075]
ENSSSCG00000031741	-3.50533	2.59341	1.79e-13	RRM2	ribonucleotide reductase regulatory subunit M2 [Source:NCBI gene;Acc:100316853]
ENSSSCG00000031769	2.57524	4.63217	0.000200947	CTTN	cortactin [Source:NCBI gene;Acc:100737993]
ENSSSCG00000031788	3.79745	5.45135	2.48e-08	PTAFR	platelet activating factor receptor [Source:NCBI gene;Acc:100523973]
ENSSSCG00000031819	-2.69706	4.27609	4.7e-09	TP53I11	tumor protein p53 inducible protein 11 [Source:NCBI gene;Acc:100520600]
ENSSSCG00000031831	5.33693	6.49278	6e-10	CADM1	cell adhesion molecule 1 [Source:NCBI gene;Acc:106504882]
ENSSSCG00000031851	-9.43475	-3.36061	1.42e-13	CBR2	carbonyl reductase 2 [Source:NCBI gene;Acc:396780]
ENSSSCG00000031897	-1.7474	3.52415	9.17e-07	LOC106508189	GTPase, IMAP family member 7 [Source:NCBI gene;Acc:106508189]
ENSSSCG00000031916	3.56695	4.47983	8.58e-05	LOC100515209	sialic acid-binding Ig-like lectin 13 [Source:NCBI gene;Acc:100515209]
ENSSSCG00000031951	3.90946	8.37068	4.06e-18	LOC100627463	cytoplasmic FMR1 interacting protein 1 [Source:NCBI gene;Acc:100627463]
ENSSSCG00000031954	2.20145	7.01052	2.59e-12	SLC39A10	solute carrier family 39 member 10 [Source:NCBI gene;Acc:110257100]
ENSSSCG00000032043	-3.83656	1.65023	2.8e-13	SLC35D1	solute carrier family 35 member D1 [Source:NCBI gene;Acc:733680]
ENSSSCG00000032047	-3.9062	0.902007	4.18e-05
ENSSSCG00000032053	6.7393	8.28106	5.16e-18	ST8SIA5	ST8 alpha-N-acetyl-neuraminide alpha-2,8-sialyltransferase 5 [Source:NCBI gene;Acc:100622364]
ENSSSCG00000032058	7.72666	6.29126	0.000390239
ENSSSCG00000032060	-1.69962	2.47396	9.03e-12		C-X9-C motif containing 2 [Source:NCBI gene;Acc:110261262]
ENSSSCG00000032080	1.73977	4.8489	9.64e-06	ZNF35	zinc finger protein 35 [Source:NCBI gene;Acc:110255278]
ENSSSCG00000032086	2.942	4.45124	0.000575862	ZNF583	zinc finger protein 583 [Source:NCBI gene;Acc:100623627]
ENSSSCG00000032108	-3.39888	0.959987	1.39e-09	SH2D1B	SH2 domain containing 1B [Source:NCBI gene;Acc:100620669]
ENSSSCG00000032154	2.35552	5.99216	1.86e-11	ERF	ETS2 repressor factor [Source:NCBI gene;Acc:100516083]
ENSSSCG00000032162	2.89982	5.61309	1.31e-10	P2RY13	purinergic receptor P2Y13 [Source:NCBI gene;Acc:100524766]
ENSSSCG00000032241	-4.66671	1.38847	2.08e-10	GPNMB	glycoprotein nmb [Source:NCBI gene;Acc:100049669]
ENSSSCG00000032265	-1.99402	5.16901	1.11e-10	TLE5	TLE family member 5, transcriptional modulator [Source:NCBI gene;Acc:110259367]
ENSSSCG00000032266	-5.5942	0.639594	6.28e-13	SLC37A3	solute carrier family 37 member 3 [Source:NCBI gene;Acc:100626074]
ENSSSCG00000032269	-1.66864	3.63058	6.21e-05	LIMA1	LIM domain and actin binding 1 [Source:NCBI gene;Acc:100137084]
ENSSSCG00000032282	-8.83128	-3.04112	3.51e-15	ACP5	acid phosphatase 5, tartrate resistant [Source:NCBI gene;Acc:397414]
ENSSSCG00000032340	-2.74782	2.55178	3.41e-15	CDR2	cerebellar degeneration related protein 2 [Source:NCBI gene;Acc:100626193]
ENSSSCG00000032341	2.61029	6.75705	6.98e-11	AIF1	allograft inflammatory factor 1 [Source:NCBI gene;Acc:397271]
ENSSSCG00000032343	-2.01316	1.97853	3.32e-06	CCL4	C-C motif chemokine ligand 4 [Source:NCBI gene;Acc:396668]
ENSSSCG00000032352	2.5557	3.66344	1.16e-05	LOC100737218	zinc finger protein 256 [Source:NCBI gene;Acc:100737218]
ENSSSCG00000032360	-5.17026	-0.0978796	4.89e-11	PANX1	pannexin 1 [Source:NCBI gene;Acc:100738603]
ENSSSCG00000032366	-1.81326	4.91921	5.38e-14	MOB3A	MOB kinase activator 3A [Source:NCBI gene;Acc:110259373]
ENSSSCG00000032367	-4.2518	2.13997	1.05e-16	CEBPD	CCAAT enhancer binding protein delta [Source:NCBI gene;Acc:100153946]
ENSSSCG00000032419	-10.2824	-2.89842	9.74e-10
ENSSSCG00000032438	-3.40457	1.37116	2.7e-12	FFAR2	free fatty acid receptor 2 [Source:NCBI gene;Acc:100126285]
ENSSSCG00000032444	-8.48756	-1.25387	6.2e-14	PLXDC2	plexin domain containing 2 [Source:NCBI gene;Acc:100522568]
ENSSSCG00000032452	-1.93851	2.45639	1.13e-06	WFS1	wolframin ER transmembrane glycoprotein [Source:NCBI gene;Acc:100621070]
ENSSSCG00000032465	-2.77808	2.27969	9.42e-12		histone H2B type 1-H-like [Source:NCBI gene;Acc:110261671]
ENSSSCG00000032474	4.18482	4.93744	0.000111377	CXCL10	C-X-C motif chemokine ligand 10 [Source:NCBI gene;Acc:494019]
ENSSSCG00000032489	4.02772	3.77144	6.05e-06	KLHDC1	kelch domain containing 1 [Source:NCBI gene;Acc:110262107]
ENSSSCG00000032517	-4.10341	2.87517	4.04e-08	DMXL2	Dmx like 2 [Source:NCBI gene;Acc:100155516]
ENSSSCG00000032527	-4.5454	3.56082	2.49e-21	FOSL2	FOS like 2, AP-1 transcription factor subunit [Source:NCBI gene;Acc:100623777]
ENSSSCG00000032549	2.03371	6.67146	9.56e-09	GNA12	G protein subunit alpha 12 [Source:NCBI gene;Acc:100525156]
ENSSSCG00000032556	-1.63472	7.43857	5.93e-11		aldolase, fructose-bisphosphate A [Source:NCBI gene;Acc:110260081]
ENSSSCG00000032562	-2.15873	4.67731	1.49e-10	TMC6	transmembrane channel like 6 [Source:NCBI gene;Acc:110255956]
ENSSSCG00000032578	-3.95739	0.900094	8.07e-09	TNFRSF17	TNF receptor superfamily member 17 [Source:NCBI gene;Acc:100517087]
ENSSSCG00000032609	-4.38729	1.82735	6.93e-13	LOC100154071	histone H2A type 1-like [Source:NCBI gene;Acc:100154071]
ENSSSCG00000032612	3.58388	5.46411	3.72e-08	MILR1	mast cell immunoglobulin like receptor 1 [Source:NCBI gene;Acc:110255988]
ENSSSCG00000032658	-1.76365	3.5438	1.04e-08	TRAF4	TNF receptor associated factor 4 [Source:NCBI gene;Acc:100518396]
ENSSSCG00000032660	2.02152	3.88909	7.64e-06	TMEM35B	transmembrane protein 35B [Source:NCBI gene;Acc:110261140]
ENSSSCG00000032673	2.2835	4.34272	4.7e-09	ZFP14	ZFP14 zinc finger protein [Source:NCBI gene;Acc:102162711]
ENSSSCG00000032686	-8.89493	-0.301829	7.01e-16	RUNX3	RUNX family transcription factor 3 [Source:NCBI gene;Acc:100622884]
ENSSSCG00000032687	2.52263	6.36764	9.64e-11	CYP4V2	cytochrome P450, family 4, subfamily v, polypeptide 2 [Source:NCBI gene;Acc:100113469]
ENSSSCG00000032710	-6.48441	0.256003	3.2e-14	E2F2	E2F transcription factor 2 [Source:NCBI gene;Acc:110261113]
ENSSSCG00000032728	2.58375	3.86577	0.00280257	EFNB1	ephrin B1 [Source:NCBI gene;Acc:100624619]
ENSSSCG00000032734	-3.86453	1.92153	2.72e-10	VOPP1	VOPP1 WW domain binding protein [Source:NCBI gene;Acc:110257626]
ENSSSCG00000032761	-6.04838	-0.242493	9.18e-09		laminin subunit alpha 5 [Source:NCBI gene;Acc:110257482]
ENSSSCG00000032769	-2.34435	4.43679	4.98e-10	LOC102159655	histone H2A type 2-A-like [Source:NCBI gene;Acc:102159655]
ENSSSCG00000032778	-6.90951	-0.0864049	9.03e-12	PLEKHG1	pleckstrin homology and RhoGEF domain containing G1 [Source:NCBI gene;Acc:100621167]
ENSSSCG00000032831	-1.94627	4.36065	6.2e-14	BRI3BP	BRI3 binding protein [Source:NCBI gene;Acc:100155348]
ENSSSCG00000032843	-9.093	-2.95099	1.62e-15	AHRR	aryl-hydrocarbon receptor repressor [Source:NCBI gene;Acc:100624847]
ENSSSCG00000032857	-11.6313	-2.82173	9.82e-16	S100A12	S100 calcium binding protein A12 [Source:NCBI gene;Acc:100301483]
ENSSSCG00000032861	4.55043	5.71761	2.83e-07	NUAK1	NUAK family kinase 1 [Source:NCBI gene;Acc:100523669]
ENSSSCG00000032909	-6.14318	-0.756583	5.92e-11	CDCA8	cell division cycle associated 8 [Source:NCBI gene;Acc:110261149]
ENSSSCG00000032942	-1.75864	5.09589	1e-12	DAP	death associated protein [Source:NCBI gene;Acc:100523520]
ENSSSCG00000032949	-3.68814	1.28569	2.47e-06	APH1B	aph-1 homolog B, gamma-secretase subunit [Source:NCBI gene;Acc:100624829]
ENSSSCG00000032969	3.2429	3.76683	0.000128961	LOC100517161	zinc finger protein 84-like [Source:NCBI gene;Acc:100517161]
ENSSSCG00000032984	1.95522	6.31545	9.9e-10		BEN domain containing 7 [Source:NCBI gene;Acc:110255691]
ENSSSCG00000032996	-1.7811	5.24942	2.32e-09	SLC7A5	solute carrier family 7 member 5 [Source:HGNC Symbol;Acc:HGNC:11063]
ENSSSCG00000033010	-7.47517	3.96639	7.48e-18	LOC106504153	AHNAK nucleoprotein [Source:NCBI gene;Acc:106504153]
ENSSSCG00000033025	-1.7466	4.77858	3.11e-10	C21orf91	chromosome 13 C21orf91 homolog [Source:NCBI gene;Acc:100736918]
ENSSSCG00000033041	7.55456	9.61956	7.56e-20	GNAS	GNAS complex locus [Source:NCBI gene;Acc:100049657]
ENSSSCG00000033043	3.64956	5.58571	0.00119835	SHANK2	SH3 and multiple ankyrin repeat domains 2 [Source:NCBI gene;Acc:102160500]
ENSSSCG00000033051	-4.89711	1.94248	2.07e-09	POLE	DNA polymerase epsilon, catalytic subunit [Source:NCBI gene;Acc:100620959]
ENSSSCG00000033114	-11.8838	-3.18078	8.91e-07
ENSSSCG00000033120	2.70659	7.54958	5.05e-13	PALM2AKAP2	Sus scrofa PALM2-AKAP2 fusion (PALM2AKAP2), transcript variant 1, mRNA. [Source:RefSeq mRNA;Acc:NM_001370837]
ENSSSCG00000033146	-7.45435	1.91705	1.07e-18	CD163	CD163 molecule [Source:NCBI gene;Acc:397031]
ENSSSCG00000033154	-2.554	3.45544	5.15e-14	ARL6IP5	ADP ribosylation factor like GTPase 6 interacting protein 5 [Source:NCBI gene;Acc:595127]
ENSSSCG00000033183	-10.8311	-4.48488	2.61e-19	MCEMP1	mast cell expressed membrane protein 1 [Source:NCBI gene;Acc:100511550]
ENSSSCG00000033185	2.28413	5.67822	8.34e-07	PPP2R3A	protein phosphatase 2 regulatory subunit B''alpha [Source:NCBI gene;Acc:102160080]
ENSSSCG00000033222	1.67057	4.19483	1.58e-08	TRIM14	tripartite motif containing 14 [Source:NCBI gene;Acc:100151834]
ENSSSCG00000033260	-3.19274	1.18254	9.37e-13	TNNI2	troponin I2, fast skeletal type [Source:NCBI gene;Acc:606751]
ENSSSCG00000033262	-2.56725	8.32083	4.43e-05	CD74	CD74 molecule [Source:NCBI gene;Acc:396660]
ENSSSCG00000033286	2.22204	3.87086	1.68e-05
ENSSSCG00000033299	-5.79773	5.60416	3.41e-10	FLNA	filamin A [Source:NCBI gene;Acc:733585]
ENSSSCG00000033327	3.95833	4.0934	6.79e-05	PDGFB	platelet derived growth factor subunit B [Source:HGNC Symbol;Acc:HGNC:8800]
ENSSSCG00000033337	-1.97755	6.22678	2.18e-11	ARHGDIB	Rho GDP dissociation inhibitor beta [Source:NCBI gene;Acc:100155466]
ENSSSCG00000033351	2.53613	3.65978	0.000590616		zinc finger protein OZF-like [Source:NCBI gene;Acc:110261320]
ENSSSCG00000033381	-10.5277	-1.73865	1.38e-13	IRF4	interferon regulatory factor 4 [Source:NCBI gene;Acc:100144625]
ENSSSCG00000033385	-2.93346	2.1799	7.89e-10	KIAA1671	KIAA1671 ortholog [Source:NCBI gene;Acc:100154475]
ENSSSCG00000033392	-5.22595	2.02091	1.13e-14	SCML4	Scm polycomb group protein like 4 [Source:NCBI gene;Acc:100154280]
ENSSSCG00000033411	1.58902	5.82389	0.00164526	ZBED5	zinc finger BED-type containing 5 [Source:NCBI gene;Acc:100525805]
ENSSSCG00000033444	-5.25593	-0.626736	1.74e-11	SPC24	SPC24 component of NDC80 kinetochore complex [Source:NCBI gene;Acc:110259343]
ENSSSCG00000033451	-2.81339	3.11121	8.93e-12		histone H2A type 1 [Source:NCBI gene;Acc:110261666]
ENSSSCG00000033457	-2.80222	4.37456	5.31e-10	CCL23	C-C motif chemokine 23 [Source:NCBI gene;Acc:100516039]
ENSSSCG00000033512	3.20742	9.7296	9.12e-17	C1QB	complement C1q B chain [Source:NCBI gene;Acc:100518846]
ENSSSCG00000033518	-2.30949	1.61117	4.83e-11	LLGL2	LLGL scribble cell polarity complex component 2 [Source:NCBI gene;Acc:110255967]
ENSSSCG00000033539	-10.1595	-3.28033	1.35e-19	CRYBG2	crystallin beta-gamma domain containing 2 [Source:NCBI gene;Acc:110261120]
ENSSSCG00000033546	-4.17436	3.13257	6.67e-11	UBXN11	UBX domain protein 11 [Source:NCBI gene;Acc:100621938]
ENSSSCG00000033550	-2.92044	2.02202	9.01e-10
ENSSSCG00000033566	-1.94289	2.9854	1.31e-09		histone H4 [Source:NCBI gene;Acc:110261477]
ENSSSCG00000033592	-1.85327	4.13145	2.28e-05	TMC8	transmembrane channel like 8 [Source:NCBI gene;Acc:110255957]
ENSSSCG00000033640	-12.0517	-1.67789	1.03e-12
ENSSSCG00000033648	3.69758	3.75409	0.00131635	LOC100520903	zinc finger protein 300-like [Source:NCBI gene;Acc:100520903]
ENSSSCG00000033673	-1.92673	7.89408	6.14e-12	SLC25A6	solute carrier family 25 member 6 [Source:NCBI gene;Acc:403155]
ENSSSCG00000033684	-1.61262	6.04164	8.37e-06	CD79A	CD79a molecule [Source:NCBI gene;Acc:100190992]
ENSSSCG00000033695	-3.32999	1.06898	6.65e-09	KCTD15	potassium channel tetramerization domain containing 15 [Source:NCBI gene;Acc:110260977]
ENSSSCG00000033703	-3.46791	2.81478	6.48e-08	FAM111A	family with sequence similarity 111 member A [Source:NCBI gene;Acc:100525029]
ENSSSCG00000033720	-3.7314	3.95754	9.82e-09	INF2	inverted formin, FH2 and WH2 domain containing [Source:NCBI gene;Acc:100623151]
ENSSSCG00000033721	-7.41763	0.893991	8.67e-14	LOC102158035	uncharacterized LOC102158035 [Source:NCBI gene;Acc:102158035]
ENSSSCG00000033727	-2.32762	6.14816	3.9e-10	GPX1	glutathione peroxidase 1 [Source:NCBI gene;Acc:397403]
ENSSSCG00000033732	1.67062	7.54724	3.39e-12	ANKRD10	ankyrin repeat domain 10 [Source:NCBI gene;Acc:100154231]
ENSSSCG00000033734	-1.79129	6.37502	3.6e-11		thymosin beta-4-like [Source:NCBI gene;Acc:110257905]
ENSSSCG00000033745	3.50656	3.75471	0.000252739
ENSSSCG00000033763	1.98827	6.48802	8.59e-12	GNAQ	G protein subunit alpha q [Source:NCBI gene;Acc:654405]
ENSSSCG00000033768	-3.51983	2.68241	3.26e-11	LAX1	lymphocyte transmembrane adaptor 1 [Source:NCBI gene;Acc:100511526]
ENSSSCG00000033786	-5.83815	1.12438	6.54e-13		RAS related 2 [Source:NCBI gene;Acc:110259297]
ENSSSCG00000033787	-2.32266	4.08635	3.49e-13		proline dehydrogenase 1, mitochondrial [Source:NCBI gene;Acc:110256626]
ENSSSCG00000033830	7.34164	3.38692	0.0004652	CCDC8	coiled-coil domain containing 8 [Source:NCBI gene;Acc:100513356]
ENSSSCG00000033836	-1.60427	4.26403	7.06e-11	SHKBP1	SH3KBP1 binding protein 1 [Source:NCBI gene;Acc:110260987]
ENSSSCG00000033849	-1.72214	5.33404	6.43e-09	CD37	CD37 molecule [Source:NCBI gene;Acc:100624694]
ENSSSCG00000033854	-10.8658	-2.23694	3.98e-17	LGALS1	galectin 1 [Source:NCBI gene;Acc:414915]
ENSSSCG00000033880	2.97815	5.38684	6.15e-07	TSPAN32	tetraspanin 32 [Source:NCBI gene;Acc:110259221]
ENSSSCG00000033918	2.08005	6.01192	6.55e-14	LOC102160266	CD300a molecule [Source:NCBI gene;Acc:102160266]
ENSSSCG00000033945	-2.03212	2.03721	1.42e-05	RGS18	regulator of G protein signaling 18 [Source:NCBI gene;Acc:100511770]
ENSSSCG00000033949	4.18861	4.13766	0.00674338	GNG7	G protein subunit gamma 7 [Source:NCBI gene;Acc:100621275]
ENSSSCG00000034062	-7.08145	-1.07726	1.25e-08	SV2C	synaptic vesicle glycoprotein 2C [Source:NCBI gene;Acc:100517268]
ENSSSCG00000034087	6.14548	6.41682	3.31e-09	TNFSF15	TNF superfamily member 15 [Source:NCBI gene;Acc:100624969]
ENSSSCG00000034090	-4.53267	1.88125	3.86e-11	CRTC3	CREB regulated transcription coactivator 3 [Source:NCBI gene;Acc:100621206]
ENSSSCG00000034114	-9.05823	-2.2597	7.94e-14	GPR68	G protein-coupled receptor 68 [Source:NCBI gene;Acc:100153615]
ENSSSCG00000034131	-1.79436	5.67986	1.32e-07	TXNDC5	thioredoxin domain containing 5 [Source:NCBI gene;Acc:100156354]
ENSSSCG00000034190	2.41909	5.23787	1.8e-07	LOC100520848	prickle planar cell polarity protein 4 [Source:NCBI gene;Acc:100520848]
ENSSSCG00000034207	-1.60636	6.6187	9.79e-08	CEBPB	CCAAT enhancer binding protein beta [Source:NCBI gene;Acc:397360]
ENSSSCG00000034211	-8.04445	-2.52047	1.67e-15	SPIB	Spi-B transcription factor [Source:NCBI gene;Acc:100525926]
ENSSSCG00000034219	-9.58947	-4.17073	3.09e-19
ENSSSCG00000034259	2.83177	6.27285	7.8e-07	PMEPA1	prostate transmembrane protein, androgen induced 1 [Source:NCBI gene;Acc:100144523]
ENSSSCG00000034284	3.33069	5.91984	2.08e-10	LOC100515837	leukocyte-associated immunoglobulin-like receptor 1 [Source:NCBI gene;Acc:100515837]
ENSSSCG00000034292	1.86734	6.1289	2.22e-08	ZMYM1	zinc finger MYM-type containing 1 [Source:NCBI gene;Acc:110261141]
ENSSSCG00000034293	-1.81948	4.96942	8.19e-10	ARL4C	ADP ribosylation factor like GTPase 4C [Source:NCBI gene;Acc:100514255]
ENSSSCG00000034308	2.98492	3.24102	0.000403262	LRMDA	leucine rich melanocyte differentiation associated [Source:HGNC Symbol;Acc:HGNC:23405]
ENSSSCG00000034318	-2.0175	3.46603	5.27e-13	MRPS25	mitochondrial ribosomal protein S25 [Source:NCBI gene;Acc:100628134]
ENSSSCG00000034350	-2.65367	2.74885	1.13e-14	SERHL2	serine hydrolase like 2 [Source:NCBI gene;Acc:106508710]
ENSSSCG00000034364	2.80542	7.87469	2.99e-13	SPECC1	sperm antigen with calponin homology and coiled-coil domains 1 [Source:NCBI gene;Acc:102158777]
ENSSSCG00000034440	3.21177	3.7419	3.54e-05	MMP28	matrix metallopeptidase 28 [Source:NCBI gene;Acc:110256050]
ENSSSCG00000034448	-1.79427	8.6755	1.11e-10	RPL13A	ribosomal protein L13a [Source:NCBI gene;Acc:780432]
ENSSSCG00000034493	2.99584	6.40927	2.76e-11	ST3GAL6	ST3 beta-galactoside alpha-2,3-sialyltransferase 6 [Source:NCBI gene;Acc:100739492]
ENSSSCG00000034555	1.76115	4.57306	5.86e-06	LOC100520491	killer cell lectin-like receptor subfamily B member 1B allele B [Source:NCBI gene;Acc:100520491]
ENSSSCG00000034592	5.11954	3.11251	0.000103451
ENSSSCG00000034618	1.90862	5.98718	1.05e-09	ZMYM6	zinc finger MYM-type containing 6 [Source:NCBI gene;Acc:110261139]
ENSSSCG00000034688	-2.94744	2.8682	1.38e-11		histone H4 [Source:NCBI gene;Acc:110261674]
ENSSSCG00000034696	2.72025	3.79108	1.33e-05		zinc finger protein 501-like [Source:NCBI gene;Acc:110255247]
ENSSSCG00000034758	-2.93923	3.81172	1.05e-15	PDXK	pyridoxal kinase [Source:NCBI gene;Acc:396983]
ENSSSCG00000034763	-4.70968	1.92763	5.58e-11	IRS2	insulin receptor substrate 2 [Source:NCBI gene;Acc:110255858]
ENSSSCG00000034821	6.55585	5.4012	3.7e-06	ARMCX4	armadillo repeat containing X-linked 4 [Source:NCBI gene;Acc:110257665]
ENSSSCG00000034858	2.99887	5.67185	3.38e-08	LOC100624704	RAP1 GTPase activating protein 2 [Source:NCBI gene;Acc:100624704]
ENSSSCG00000034876	-1.64231	3.4488	2.9e-10	PET100	PET100 homolog [Source:NCBI gene;Acc:100037981]
ENSSSCG00000034913	-2.1767	3.14195	3.02e-14	GINS1	GINS complex subunit 1 [Source:NCBI gene;Acc:106504085]
ENSSSCG00000034937	-1.67084	5.70267	5.21e-09	SH3BGRL3	SH3 domain binding glutamate rich protein like 3 [Source:NCBI gene;Acc:100621842]
ENSSSCG00000034980	1.92034	9.11437	5.8e-13	IRF8	interferon regulatory factor 8 [Source:NCBI gene;Acc:396645]
ENSSSCG00000035027	-5.05567	0.853464	2.87e-11	ZDHHC14	zinc finger DHHC-type containing 14 [Source:NCBI gene;Acc:100525194]
ENSSSCG00000035028	-2.64271	5.50654	7e-17	GRK6	G protein-coupled receptor kinase 6 [Source:NCBI gene;Acc:110259389]
ENSSSCG00000035037	-3.68277	1.20827	3.8e-12	SIK1	salt inducible kinase 1 [Source:NCBI gene;Acc:100621265]
ENSSSCG00000035045	1.62051	4.9013	0.00531754	DOCK1	dedicator of cytokinesis 1 [Source:NCBI gene;Acc:100524831]
ENSSSCG00000035059	-2.10084	3.98191	2.43e-07	MCM10	minichromosome maintenance 10 replication initiation factor [Source:NCBI gene;Acc:100626098]
ENSSSCG00000035089	-3.16936	2.29858	7.79e-12
ENSSSCG00000035148	2.17234	4.85863	8.42e-05	ZNF268	zinc finger protein 268 [Source:NCBI gene;Acc:100154415]
ENSSSCG00000035161	2.52331	3.68811	9.31e-05	TMEM237	transmembrane protein 237 [Source:NCBI gene;Acc:100626683]
ENSSSCG00000035170	1.59801	6.40322	5.16e-06	VSIG4	V-set and immunoglobulin domain containing 4 [Source:NCBI gene;Acc:100156239]
ENSSSCG00000035195	-1.9775	4.04907	1.89e-09	HNMT	histamine N-methyltransferase [Source:NCBI gene;Acc:100624677]
ENSSSCG00000035218	3.55211	7.59096	4.9e-19	ADA2	adenosine deaminase 2 [Source:NCBI gene;Acc:397079]
ENSSSCG00000035224	2.70806	5.99411	2.82e-12	ABI3	ABI gene family member 3 [Source:NCBI gene;Acc:100621521]
ENSSSCG00000035256	-6.49748	2.20157	1.49e-16	SPN	sialophorin [Source:NCBI gene;Acc:100623653]
ENSSSCG00000035284	1.74027	7.03585	1.94e-11	BMF	Bcl2 modifying factor [Source:NCBI gene;Acc:110261428]
ENSSSCG00000035344	-1.63606	3.71425	2.97e-10	UBE2S	ubiquitin conjugating enzyme E2 S [Source:NCBI gene;Acc:110261061]
ENSSSCG00000035347	3.07948	4.53318	0.000108753	CYP2C42	cytochrome P450 C42 [Source:NCBI gene;Acc:403111]
ENSSSCG00000035352	3.08411	4.44507	0.00834678		translation initiation factor IF-2-like [Source:NCBI gene;Acc:110260611]
ENSSSCG00000035357	-1.61775	5.25487	2.21e-09	BCL2L1	BCL2 like 1 [Source:NCBI gene;Acc:397536]
ENSSSCG00000035379	-6.27418	3.95977	1.95e-19	JCHAIN	joining chain of multimeric IgA and IgM [Source:NCBI gene;Acc:100625252]
ENSSSCG00000035402	1.72877	4.39491	0.00163094	RGS9	regulator of G protein signaling 9 [Source:NCBI gene;Acc:102166057]
ENSSSCG00000035403	-9.13565	-2.96542	4.65e-18	RFX2	regulatory factor X2 [Source:NCBI gene;Acc:100516593]
ENSSSCG00000035416	-8.30044	-3.54935	2.58e-17
ENSSSCG00000035442	3.02713	6.7775	1.65e-11	SLC36A1	solute carrier family 36 member 1 [Source:NCBI gene;Acc:100514926]
ENSSSCG00000035443	-6.74766	-0.03252	2.24e-08
ENSSSCG00000035445	3.82312	5.3937	4.26e-05	SEZ6	seizure related 6 homolog [Source:NCBI gene;Acc:100518932]
ENSSSCG00000035446	4.00501	6.8101	5.76e-16	CAVIN1	caveolae associated protein 1 [Source:NCBI gene;Acc:106505427]
ENSSSCG00000035473	-2.74148	3.18226	3.08e-10		histone H4 [Source:NCBI gene;Acc:110261487]
ENSSSCG00000035525	11.2182	5.5663	0.00121461	LOC100153543	multiple epidermal growth factor-like domains protein 6 [Source:NCBI gene;Acc:100153543]
ENSSSCG00000035527	1.82676	5.14206	4.41e-05
ENSSSCG00000035539	-2.95558	4.07068	4.29e-19	ST8SIA4	ST8 alpha-N-acetyl-neuraminide alpha-2,8-sialyltransferase 4 [Source:NCBI gene;Acc:641356]
ENSSSCG00000035544	-1.88148	3.73975	1.47e-14	LOC106509022	nucleolar and spindle associated protein 1 [Source:NCBI gene;Acc:106509022]
ENSSSCG00000035581	2.94686	5.23594	2.54e-07	SUGCT	succinyl-CoA:glutarate-CoA transferase [Source:NCBI gene;Acc:102168155]
ENSSSCG00000035592	-7.44711	-2.46774	2.29e-11	GPR55	G protein-coupled receptor 55 [Source:NCBI gene;Acc:100517685]
ENSSSCG00000035634	-2.4322	3.74037	5.34e-09	PLSCR1	phospholipid scramblase 1 [Source:NCBI gene;Acc:100620055]
ENSSSCG00000035653	1.94253	6.30782	8.87e-07	PGAP2	post-GPI attachment to proteins 2 [Source:NCBI gene;Acc:102167025]
ENSSSCG00000035669	2.0217	4.96925	0.0040243	AHNAK2	AHNAK nucleoprotein 2 [Source:NCBI gene;Acc:100522557]
ENSSSCG00000035675	2.75789	5.803	2.42e-12		methyltransferase like 7A [Source:NCBI gene;Acc:110258456]
ENSSSCG00000035702	1.82035	3.65001	6.08e-05	WDSUB1	WD repeat, sterile alpha motif and U-box domain containing 1 [Source:NCBI gene;Acc:110256929]
ENSSSCG00000035715	-2.83899	1.59376	3.89e-06	GCH1	GTP cyclohydrolase 1 [Source:NCBI gene;Acc:102168145]
ENSSSCG00000035733	3.16957	7.82193	4.57e-14		plexin B2 [Source:NCBI gene;Acc:110260603]
ENSSSCG00000035736	-9.04825	-2.62279	1.15e-15	CCL24	C-C motif chemokine ligand 24 [Source:NCBI gene;Acc:780407]
ENSSSCG00000035746	-2.58119	2.67507	1.65e-06	ECT2	epithelial cell transforming 2 [Source:NCBI gene;Acc:110256332]
ENSSSCG00000035811	-1.59314	6.83468	2.48e-12	RPL32	ribosomal protein L32 [Source:NCBI gene;Acc:414419]
ENSSSCG00000035847	6.90371	6.7141	2.14e-08	TAL1	TAL bHLH transcription factor 1, erythroid differentiation factor [Source:NCBI gene;Acc:100521731]
ENSSSCG00000035867	-3.77837	2.43718	1.97e-10	GFOD1	glucose-fructose oxidoreductase domain containing 1 [Source:NCBI gene;Acc:100739137]
ENSSSCG00000035887	2.78802	4.81179	6.63e-06	C8orf34	chromosome 4 C8orf34 homolog [Source:NCBI gene;Acc:100524083]
ENSSSCG00000035895	-2.79248	3.53108	2.01e-15	JDP2	Jun dimerization protein 2 [Source:NCBI gene;Acc:100624820]
ENSSSCG00000035904	-1.82453	8.01147	2.94e-13	RPL7A	ribosomal protein L7a [Source:NCBI gene;Acc:110255317]
ENSSSCG00000035911	-3.73697	2.02109	2.4e-18	P2RY8	P2Y receptor family member 8 [Source:NCBI gene;Acc:110258192]
ENSSSCG00000035971	-4.81928	0.97725	5.72e-14	DUSP2	dual specificity phosphatase 2 [Source:NCBI gene;Acc:100622812]
ENSSSCG00000035983	-4.1937	2.36583	4.49e-16	TPPP3	tubulin polymerization promoting protein family member 3 [Source:NCBI gene;Acc:100521665]
ENSSSCG00000035987	-5.35018	0.355627	1.39e-10	EHD3	EH domain containing 3 [Source:NCBI gene;Acc:100621933]
ENSSSCG00000035992	-1.93825	4.89225	5.04e-07	UBL3	ubiquitin like 3 [Source:NCBI gene;Acc:100517418]
ENSSSCG00000036014	-1.73905	7.86925	6.59e-11	RPLP0	ribosomal protein lateral stalk subunit P0 [Source:NCBI gene;Acc:100049695]
ENSSSCG00000036022	1.85627	4.41281	2.52e-06		t-SNARE domain containing 1 [Source:NCBI gene;Acc:110260205]
ENSSSCG00000036064	2.426	3.80927	2.1e-05	CALHM6	calcium homeostasis modulator family member 6 [Source:NCBI gene;Acc:100158219]
ENSSSCG00000036083	-2.09365	3.77321	1.41e-10	PCGF5	polycomb group ring finger 5 [Source:NCBI gene;Acc:100522283]
ENSSSCG00000036086	-9.02243	-1.08465	2.77e-17	PAX5	paired box 5 [Source:NCBI gene;Acc:100520167]
ENSSSCG00000036136	-2.9129	5.43007	3.78e-12	BHLHE40	basic helix-loop-helix family member e40 [Source:NCBI gene;Acc:100514873]
ENSSSCG00000036224	-9.58274	2.52488	1.81e-18
ENSSSCG00000036317	-1.62266	6.08311	1.95e-10	VASP	vasodilator stimulated phosphoprotein [Source:NCBI gene;Acc:110261011]
ENSSSCG00000036418	3.7087	7.75689	9.71e-18	SLC8A1	solute carrier family 8 member A1 [Source:NCBI gene;Acc:100622020]
ENSSSCG00000036423	-2.58956	5.79323	2.93e-16	CCDC50	coiled-coil domain containing 50 [Source:NCBI gene;Acc:100520765]
ENSSSCG00000036446	6.0516	8.23516	2.9e-18	PALD1	phosphatase domain containing paladin 1 [Source:NCBI gene;Acc:110256835]
ENSSSCG00000036469	-2.6222	4.10491	3.04e-11
ENSSSCG00000036475	9.90652	2.53675	0.000263799	HS3ST2	heparan sulfate-glucosamine 3-sulfotransferase 2 [Source:NCBI gene;Acc:100522426]
ENSSSCG00000036482	-1.70012	3.24077	1.91e-05	ZSWIM7	zinc finger SWIM-type containing 7 [Source:NCBI gene;Acc:100625779]
ENSSSCG00000036488	2.13725	7.19878	2.06e-14	KLF3	Kruppel like factor 3 [Source:NCBI gene;Acc:100174960]
ENSSSCG00000036546	2.07551	4.83076	7.17e-05	RNF141	ring finger protein 141 [Source:NCBI gene;Acc:100620525]
ENSSSCG00000036554	2.00039	3.95773	2.06e-06	LOC100516085	zinc finger protein 256 [Source:NCBI gene;Acc:100516085]
ENSSSCG00000036569	-5.98718	-1.14957	1.15e-12	PTP4A3	protein tyrosine phosphatase 4A3 [Source:NCBI gene;Acc:110260206]
ENSSSCG00000036612	-1.81665	3.72383	1.17e-08	TNFAIP2	TNF alpha induced protein 2 [Source:NCBI gene;Acc:110258335]
ENSSSCG00000036613	-4.0414	1.38242	1.28e-11	POLQ	DNA polymerase theta [Source:NCBI gene;Acc:110256415]
ENSSSCG00000036618	2.37174	7.25641	6.2e-14	FCGR3B	Fc fragment of IgG receptor IIIa [Source:NCBI gene;Acc:397684]
ENSSSCG00000036622	-9.1232	-3.75287	2.62e-20		CD48 antigen-like [Source:NCBI gene;Acc:110260316]
ENSSSCG00000036702	-6.64222	1.8844	5.13e-15	ACTN1	actinin alpha 1 [Source:NCBI gene;Acc:100513412]
ENSSSCG00000036723	-7.70049	-1.60675	2.48e-14	EMP1	epithelial membrane protein 1 [Source:NCBI gene;Acc:100101477]
ENSSSCG00000036727	-3.02582	3.14315	3.36e-12	HIST1H3E	histone H3.1 [Source:NCBI gene;Acc:110261664]
ENSSSCG00000036756	2.36345	4.17037	2.51e-05	ZNF496	zinc finger protein 496 [Source:NCBI gene;Acc:100518601]
ENSSSCG00000036766	2.91164	5.33142	5.91e-10	SLC49A4	solute carrier family 49 member 4 [Source:NCBI gene;Acc:100519567]
ENSSSCG00000036804	2.28527	4.60922	1.23e-05	TCEA2	transcription elongation factor A2 [Source:NCBI gene;Acc:110257384]
ENSSSCG00000036810	5.52279	5.15228	4.39e-10	ARL11	ADP ribosylation factor like GTPase 11 [Source:HGNC Symbol;Acc:HGNC:24046]
ENSSSCG00000036812	1.78775	8.04919	3.89e-11	MPRIP	myosin phosphatase Rho interacting protein [Source:NCBI gene;Acc:110256142]
ENSSSCG00000036844	-6.64882	0.0707755	1.8e-10	GPR171	G protein-coupled receptor 171 [Source:NCBI gene;Acc:110256318]
ENSSSCG00000036878	2.90607	3.92414	1.07e-05
ENSSSCG00000036886	-4.01599	0.933356	4.65e-10	ZNF792	zinc finger protein 792 [Source:NCBI gene;Acc:102158403]
ENSSSCG00000036892	-2.36364	2.79796	1.47e-11	GPR132	G protein-coupled receptor 132 [Source:NCBI gene;Acc:100523318]
ENSSSCG00000036898	1.91915	6.2612	2.53e-09	NIPA2	NIPA magnesium transporter 2 [Source:NCBI gene;Acc:110257060]
ENSSSCG00000036926	1.94344	5.83976	6.43e-09	MVB12B	multivesicular body subunit 12B [Source:NCBI gene;Acc:102159800]
ENSSSCG00000036956	-5.40032	0.93787	2.1e-14	SOCS3	suppressor of cytokine signaling 3 [Source:NCBI gene;Acc:493186]
ENSSSCG00000036963	1.83964	5.64671	4.15e-10	LRRC25	leucine rich repeat containing 25 [Source:NCBI gene;Acc:110259316]
ENSSSCG00000036983	-4.93687	1.93309	1.88e-06
ENSSSCG00000037019	-5.39864	2.26439	1.21e-14	CAMK4	calcium/calmodulin dependent protein kinase IV [Source:NCBI gene;Acc:100515364]
ENSSSCG00000037025	3.72413	8.54028	3.06e-14	PLVAP	plasmalemma vesicle associated protein [Source:NCBI gene;Acc:110259322]
ENSSSCG00000037046	-1.97995	4.78707	7.56e-11	TUBB4B	tubulin beta 4B class IVb [Source:NCBI gene;Acc:100516352]
ENSSSCG00000037120	-1.9383	3.42349	6.48e-11	TK1	thymidine kinase 1 [Source:NCBI gene;Acc:110255958]
ENSSSCG00000037137	6.29142	3.40932	2.66e-05
ENSSSCG00000037142	-8.35006	1.54884	1.01e-18		cysteine-rich protein 1 [Source:NCBI gene;Acc:110258364]
ENSSSCG00000037215	1.9664	5.38222	1.37e-10	ZNF3	zinc finger protein 3 [Source:NCBI gene;Acc:100518654]
ENSSSCG00000037236	-1.70647	7.45133	1.47e-11	RPSA	ribosomal protein SA [Source:NCBI gene;Acc:641351]
ENSSSCG00000037262	1.66661	4.75114	1.97e-06	PTX4	pentraxin 4 [Source:HGNC Symbol;Acc:HGNC:14171]
ENSSSCG00000037307	-4.42859	0.495342	4.17e-08	PRC1	protein regulator of cytokinesis 1 [Source:NCBI gene;Acc:110261560]
ENSSSCG00000037319	-9.53218	-3.18121	1.03e-13	PDCD1	programmed cell death 1 [Source:NCBI gene;Acc:100533201]
ENSSSCG00000037324	1.81361	7.89978	3.21e-05
ENSSSCG00000037360	6.046	11.1404	2.3e-23	CST3	cystatin C [Source:NCBI gene;Acc:733672]
ENSSSCG00000037449	-3.18076	4.052	2.74e-09	CSF1	colony stimulating factor 1 [Source:NCBI gene;Acc:100513084]
ENSSSCG00000037466	1.89027	5.89037	2.27e-08	LOC100515551	sialic acid-binding Ig-like lectin 5 [Source:NCBI gene;Acc:100515551]
ENSSSCG00000037508	-7.66953	2.55899	1.42e-13	GSN	gelsolin [Source:HGNC Symbol;Acc:HGNC:4620]
ENSSSCG00000037520	8.5347	8.10278	7.03e-12	LOC106507056	zinc finger protein 275 [Source:NCBI gene;Acc:106507056]
ENSSSCG00000037532	-4.96008	0.41642	1.86e-10	MNDA	myeloid cell nuclear differentiation antigen [Source:HGNC Symbol;Acc:HGNC:7183]
ENSSSCG00000037533	-2.24551	3.70777	2.56e-11	H2AC21	histone H2A type 2-B [Source:NCBI gene;Acc:100154181]
ENSSSCG00000037536	1.68466	5.43557	4.02e-12	SLC25A28	solute carrier family 25 member 28 [Source:NCBI gene;Acc:100526017]
ENSSSCG00000037541	-2.35282	1.97062	1.17e-09	CD300LF	CD300 molecule like family member f [Source:NCBI gene;Acc:102158693]
ENSSSCG00000037559	2.20832	4.34057	4.63e-05	ACOT11	acyl-CoA thioesterase 11 [Source:NCBI gene;Acc:110261225]
ENSSSCG00000037579	-9.22948	-3.03084	5.49e-12	PPBP	pro-platelet basic protein [Source:NCBI gene;Acc:396870]
ENSSSCG00000037580	-6.66137	-0.812757	2.68e-12	ITPRIPL1	ITPRIP like 1 [Source:NCBI gene;Acc:110259969]
ENSSSCG00000037583	2.16532	5.95455	6.52e-09	GNB4	G protein subunit beta 4 [Source:NCBI gene;Acc:100524280]
ENSSSCG00000037621	-1.71837	3.00495	4.77e-09	KIAA1522	KIAA1522 ortholog [Source:NCBI gene;Acc:100621029]
ENSSSCG00000037669	-3.76385	3.03444	5.56e-18	PTPN7	protein tyrosine phosphatase non-receptor type 7 [Source:NCBI gene;Acc:106504126]
ENSSSCG00000037674	-1.59015	7.04961	2.74e-10
ENSSSCG00000037682	4.09458	4.23634	2.94e-05	HFE	homeostatic iron regulator [Source:NCBI gene;Acc:110261476]
ENSSSCG00000037735	-2.23614	2.12983	1.23e-08	LOC102164386	hydroxycarboxylic acid receptor 2 [Source:NCBI gene;Acc:102164386]
ENSSSCG00000037775	-6.42597	7.53652	2.66e-13
ENSSSCG00000037803	4.88384	9.24995	7.49e-23	MARCKS	myristoylated alanine rich protein kinase C substrate [Source:NCBI gene;Acc:100517207]
ENSSSCG00000037815	-1.78192	2.9432	2.31e-11	ZC3H12A	zinc finger CCCH-type containing 12A [Source:NCBI gene;Acc:110261148]
ENSSSCG00000037832	8.15529	6.93823	6.25e-11	PMP22	peripheral myelin protein 22 [Source:NCBI gene;Acc:110256114]
ENSSSCG00000037847	-1.65434	2.811	2.01e-08	MOB2	MOB kinase activator 2 [Source:NCBI gene;Acc:110259212]
ENSSSCG00000037890	2.02858	3.79395	0.00096363	ZNF853	zinc finger protein 853 [Source:HGNC Symbol;Acc:HGNC:21767]
ENSSSCG00000037898	-1.79812	4.63411	3.72e-05	CXXC5	CXXC finger protein 5 [Source:NCBI gene;Acc:100524854]
ENSSSCG00000037900	4.88583	6.4335	9.39e-18	CCND1	cyclin D1 [Source:NCBI gene;Acc:100738589]
ENSSSCG00000037905	3.07929	7.17316	6.08e-14	ITGB5	integrin subunit beta 5 [Source:NCBI gene;Acc:100134977]
ENSSSCG00000037913	-10.4902	-2.80502	1.75e-09
ENSSSCG00000037929	-3.17103	3.81115	1.02e-11	H2BC11	H2B clustered histone 11 [Source:HGNC Symbol;Acc:HGNC:4761]
ENSSSCG00000037997	2.66241	4.86458	1.73e-06
ENSSSCG00000038003	-6.87216	1.1479	3.97e-18	ITK	IL2 inducible T cell kinase [Source:NCBI gene;Acc:100523474]
ENSSSCG00000038031	-1.92842	7.45222	1.43e-12	CPSF6	cleavage and polyadenylation specific factor 6 [Source:NCBI gene;Acc:100152191]
ENSSSCG00000038038	-3.18438	2.32169	4.46e-11	SBK1	SH3 domain binding kinase 1 [Source:NCBI gene;Acc:100518006]
ENSSSCG00000038055	-2.04702	6.90423	8.41e-13	CORO1A	coronin 1A [Source:NCBI gene;Acc:100621483]
ENSSSCG00000038095	1.94745	4.44494	3.55e-06
ENSSSCG00000038110	5.86654	4.32087	0.00247903	TIFAB	TIFA inhibitor [Source:NCBI gene;Acc:110259489]
ENSSSCG00000038128	-3.37701	1.88545	3.19e-12	CDYL2	chromodomain Y like 2 [Source:NCBI gene;Acc:100627470]
ENSSSCG00000038222	2.39107	7.2046	8.32e-08	CACUL1	CDK2 associated cullin domain 1 [Source:NCBI gene;Acc:100737227]
ENSSSCG00000038229	-4.94514	0.415899	4.14e-10	EML2	EMAP like 2 [Source:NCBI gene;Acc:100626537]
ENSSSCG00000038231	1.62687	4.71877	1.88e-08	ABCD4	ATP binding cassette subfamily D member 4 [Source:NCBI gene;Acc:100152503]
ENSSSCG00000038313	2.97753	4.05666	5.09e-05	ZNF219	zinc finger protein 219 [Source:NCBI gene;Acc:100623182]
ENSSSCG00000038348	-2.51449	2.19109	1.74e-10	NME1	NME/NM23 nucleoside diphosphate kinase 1 [Source:NCBI gene;Acc:100142626]
ENSSSCG00000038351	-10.2183	-4.41035	1.73e-15	TNFRSF18	TNF receptor superfamily member 18 [Source:NCBI gene;Acc:100622025]
ENSSSCG00000038361	1.72744	4.79361	0.00644904
ENSSSCG00000038397	1.95202	6.77407	3.85e-08	PTK2	protein tyrosine kinase 2 [Source:NCBI gene;Acc:102167153]
ENSSSCG00000038398	-7.04501	-0.381072	4.21e-14	CD226	CD226 molecule [Source:NCBI gene;Acc:100517508]
ENSSSCG00000038414	1.74949	3.93529	0.000570643
ENSSSCG00000038471	-5.51127	-0.195658	2.6e-13	NUAK2	NUAK family kinase 2 [Source:NCBI gene;Acc:100625699]
ENSSSCG00000038489	-9.00784	-3.14677	2.1e-09	BHLHA15	basic helix-loop-helix family member a15 [Source:NCBI gene;Acc:100626975]
ENSSSCG00000038535	2.74981	7.49823	5.38e-14	ARSB	arylsulfatase B [Source:NCBI gene;Acc:102158016]
ENSSSCG00000038543	-4.56653	-0.0504947	8.09e-10	CENPA	centromere protein A [Source:NCBI gene;Acc:100513079]
ENSSSCG00000038556	6.1058	5.38008	0.00244349	LOC100621997	formin 2 [Source:NCBI gene;Acc:100621997]
ENSSSCG00000038569	10.2803	5.10041	0.00357674	ARMCX1	armadillo repeat containing X-linked 1 [Source:NCBI gene;Acc:100622470]
ENSSSCG00000038598	3.24365	5.76987	3.09e-14	ADRB2	adrenoceptor beta 2 [Source:NCBI gene;Acc:397357]
ENSSSCG00000038619	-2.49019	3.54953	1.05e-13	PAFAH2	platelet activating factor acetylhydrolase 2 [Source:NCBI gene;Acc:100623755]
ENSSSCG00000038643	-4.53476	0.368438	1.16e-11	KLF11	Kruppel like factor 11 [Source:NCBI gene;Acc:100174954]
ENSSSCG00000038706	2.15705	9.04424	1.97e-10	C1QC	complement C1q C chain [Source:NCBI gene;Acc:445460]
ENSSSCG00000038713	-8.43727	-1.76463	2.55e-14	CRIP2	cysteine rich protein 2 [Source:NCBI gene;Acc:106508709]
ENSSSCG00000038719	-11.6151	-1.41794	1.88e-22
ENSSSCG00000038732	-3.02629	4.70471	1.95e-08	AGAP2	ArfGAP with GTPase domain, ankyrin repeat and PH domain 2 [Source:NCBI gene;Acc:100622675]
ENSSSCG00000038806	3.28079	8.26908	1.02e-19	AXL	AXL receptor tyrosine kinase [Source:NCBI gene;Acc:100144875]
ENSSSCG00000038901	2.04288	4.73127	5.7e-06	CLDN15	claudin 15 [Source:NCBI gene;Acc:100302018]
ENSSSCG00000038945	-2.57468	2.85403	3.44e-09
ENSSSCG00000038948	2.37277	7.00412	1.42e-08	ETS2	ETS proto-oncogene 2, transcription factor [Source:NCBI gene;Acc:100154449]
ENSSSCG00000038994	-3.01457	3.31496	9.88e-12	CLIC4	chloride intracellular channel 4 [Source:NCBI gene;Acc:100622787]
ENSSSCG00000039041	2.81	6.19445	1.51e-10	ZNF467	zinc finger protein 467 [Source:NCBI gene;Acc:100623053]
ENSSSCG00000039052	2.34328	3.68362	5.69e-05	ZNF397	zinc finger protein 397 [Source:NCBI gene;Acc:102164512]
ENSSSCG00000039056	-2.3825	4.76162	3.72e-07	GAS7	growth arrest specific 7 [Source:NCBI gene;Acc:100518690]
ENSSSCG00000039080	-5.8191	0.390926	1.31e-11	TRIB2	tribbles pseudokinase 2 [Source:NCBI gene;Acc:100525217]
ENSSSCG00000039094	-1.95634	8.91736	1.03e-07	PLEC	plectin [Source:NCBI gene;Acc:110260403]
ENSSSCG00000039102	-10.7551	-0.436007	3.85e-13
ENSSSCG00000039107	-3.22054	2.22146	1.27e-10	LOC100626221	kinetochore scaffold 1 [Source:NCBI gene;Acc:100626221]
ENSSSCG00000039112	-2.62287	3.33833	5.99e-11
ENSSSCG00000039144	2.02853	4.37482	0.000238797		dehydrogenase/reductase X-linked [Source:NCBI gene;Acc:110255319]
ENSSSCG00000039146	-11.2814	-2.99224	4.5e-15
ENSSSCG00000039175	1.92785	6.34561	0.000341865	LOC100738764	membrane associated ring-CH-type finger 1 [Source:NCBI gene;Acc:100738764]
ENSSSCG00000039201	-2.68503	4.39242	2.03e-19	LOC100155351	RAB5 interacting factor [Source:NCBI gene;Acc:100155351]
ENSSSCG00000039214	-4.98947	-0.0205373	3.33e-14	IL1B1	interleukin 1 beta [Source:NCBI gene;Acc:397122]
ENSSSCG00000039222	1.95398	9.00135	5.33e-12	BASP1	brain abundant membrane attached signal protein 1 [Source:NCBI gene;Acc:100522108]
ENSSSCG00000039243	2.36651	9.65436	2.02e-13	CD81	CD81 molecule [Source:NCBI gene;Acc:780427]
ENSSSCG00000039269	1.674	3.34406	4.92e-05	SHLD1	shieldin complex subunit 1 [Source:NCBI gene;Acc:100739819]
ENSSSCG00000039270	8.16156	7.29384	3.97e-08	TREM2	triggering receptor expressed on myeloid cells 2 [Source:NCBI gene;Acc:100737974]
ENSSSCG00000039318	-5.26006	0.0867583	9.83e-12	HS3ST3B1	heparan sulfate-glucosamine 3-sulfotransferase 3B1 [Source:NCBI gene;Acc:100737777]
ENSSSCG00000039393	3.06245	6.18402	4.38e-09	SPRED1	sprouty related EVH1 domain containing 1 [Source:NCBI gene;Acc:100512576]
ENSSSCG00000039416	-6.52961	0.880352	3.31e-16	CXCR4	C-X-C motif chemokine receptor 4 [Source:NCBI gene;Acc:396659]
ENSSSCG00000039425	-1.70686	2.86919	6e-10	BPGM	bisphosphoglycerate mutase [Source:NCBI gene;Acc:106506774]
ENSSSCG00000039494	1.7502	4.98123	1.49e-06	NDUFC2	NADH:ubiquinone oxidoreductase subunit C2 [Source:NCBI gene;Acc:100513030]
ENSSSCG00000039542	-2.00479	5.06365	0.000173725	CNN2	calponin 2 [Source:NCBI gene;Acc:397565]
ENSSSCG00000039546	-4.94211	1.01799	2.63e-10	KNTC1	kinetochore associated 1 [Source:NCBI gene;Acc:100739587]
ENSSSCG00000039609	-8.05023	-0.744261	2.59e-13	ANKRD33B	ankyrin repeat domain 33B [Source:NCBI gene;Acc:100523704]
ENSSSCG00000039615	-2.33341	4.5104	7.3e-10	LOC100624086	histone H2A type 2-A-like [Source:NCBI gene;Acc:100624086]
ENSSSCG00000039647	-1.73403	4.77814	9.15e-12	EIF3F	eukaryotic translation initiation factor 3 subunit F [Source:NCBI gene;Acc:110255350]
ENSSSCG00000039651	3.92487	7.37018	1.92e-12	SLC2A5	solute carrier family 2 member 5 [Source:NCBI gene;Acc:100625876]
ENSSSCG00000039658	-6.21737	3.03891	1.66e-15	CDNF	cerebral dopamine neurotrophic factor [Source:NCBI gene;Acc:100511096]
ENSSSCG00000039672	-10.5336	-4.70626	5.76e-16
ENSSSCG00000039703	1.76166	4.37105	1.56e-06	EEPD1	endonuclease/exonuclease/phosphatase family domain containing 1 [Source:NCBI gene;Acc:100738248]
ENSSSCG00000039706	-5.35354	0.380722	9.11e-12	LOC100156062	apolipoprotein L3 [Source:NCBI gene;Acc:100156062]
ENSSSCG00000039726	1.71963	3.80052	0.00486373	U1	U1 spliceosomal RNA [Source:RFAM;Acc:RF00003]
ENSSSCG00000039761	2.4609	4.45886	1.57e-05	MYCL	MYCL proto-oncogene, bHLH transcription factor [Source:NCBI gene;Acc:100518432]
ENSSSCG00000039770	-5.57752	1.21889	1.02e-11	SLC6A9	solute carrier family 6 member 9 [Source:NCBI gene;Acc:100624503]
ENSSSCG00000039798	-10.9158	-4.67667	1.49e-18	SLC11A1	solute carrier family 11 member 1 [Source:NCBI gene;Acc:396764]
ENSSSCG00000039821	-2.76829	2.94955	3.76e-05
ENSSSCG00000039838	3.36902	8.58373	3.41e-18	RGS10	regulator of G protein signaling 10 [Source:NCBI gene;Acc:100152559]
ENSSSCG00000039880	-10.4475	-3.76896	7.38e-13	LOC100520308	C-type lectin domain family 12 member B [Source:NCBI gene;Acc:100520308]
ENSSSCG00000039894	-2.60241	5.26215	3.56e-14
ENSSSCG00000039962	-1.60231	5.753	1.6e-07	HSPB1	heat shock protein family B (small) member 1 [Source:NCBI gene;Acc:493184]
ENSSSCG00000040001	-9.98145	-4.00769	7.72e-18	TNFRSF25	TNF receptor superfamily member 25 [Source:NCBI gene;Acc:100516201]
ENSSSCG00000040009	-9.38811	-4.19171	8.81e-21
ENSSSCG00000040010	-5.81097	-1.46642	2.34e-11	BCL2A1	BCL2 related protein A1 [Source:NCBI gene;Acc:100156860]
ENSSSCG00000040016	1.77217	5.41427	0.000210007	EMR4	EGF-like module containing, mucin-like, hormone receptor-like sequence 4 [Source:NCBI gene;Acc:100623124]
ENSSSCG00000040037	3.30369	5.10031	0.000299953	MTSS2	MTSS I-BAR domain containing 2 [Source:NCBI gene;Acc:100513016]
ENSSSCG00000040061	2.00337	5.2725	2.1e-10	NINJ1	ninjurin 1 [Source:NCBI gene;Acc:110260095]
ENSSSCG00000040089	-3.36663	1.86074	2.03e-12	TEDC1	tubulin epsilon and delta complex 1 [Source:NCBI gene;Acc:110258363]
ENSSSCG00000040140	-11.3155	-2.29615	2.69e-16	CD3E	CD3e molecule [Source:NCBI gene;Acc:397455]
ENSSSCG00000040143	1.87549	5.00564	0.000597561	SNORA58B	small nucleolar RNA, H/ACA box 58B [Source:HGNC Symbol;Acc:HGNC:52208]
ENSSSCG00000040160	2.57648	4.05327	0.00602526	MMP24	matrix metallopeptidase 24 [Source:NCBI gene;Acc:100627204]
ENSSSCG00000040257	1.68422	6.23886	8.77e-07	ZNF862	zinc finger protein 862 [Source:NCBI gene;Acc:100623772]
ENSSSCG00000040281	3.11927	7.54682	1.48e-17	ARMCX3	armadillo repeat containing X-linked 3 [Source:NCBI gene;Acc:100521421]
ENSSSCG00000040296	3.44937	4.66215	3.24e-07	EHHADH	enoyl-CoA hydratase and 3-hydroxyacyl CoA dehydrogenase [Source:NCBI gene;Acc:448846]
ENSSSCG00000040317	-2.01628	4.70332	7.31e-11	SOD2	superoxide dismutase 2 [Source:NCBI gene;Acc:100154319]
ENSSSCG00000040344	-8.63912	-0.970871	3.77e-15	TES	testin LIM domain protein [Source:NCBI gene;Acc:100125376]
ENSSSCG00000040355	-5.02488	0.538935	6.24e-11	TICRR	TOPBP1 interacting checkpoint and replication regulator [Source:NCBI gene;Acc:100154672]
ENSSSCG00000040388	2.26875	5.70769	6.22e-13	ZBTB46	zinc finger and BTB domain containing 46 [Source:NCBI gene;Acc:110257361]
ENSSSCG00000040397	-6.10479	1.2981	2.34e-13	COLEC12	collectin subfamily member 12 [Source:NCBI gene;Acc:102166764]
ENSSSCG00000040411	-2.06783	4.65438	2.64e-10	CCDC69	coiled-coil domain containing 69 [Source:NCBI gene;Acc:100515590]
ENSSSCG00000040449	3.01539	7.53842	2.98e-18	ABHD12	abhydrolase domain containing 12 [Source:NCBI gene;Acc:100621636]
ENSSSCG00000040457	1.83479	5.39908	3.19e-07	EPN2	epsin 2 [Source:NCBI gene;Acc:102161291]
ENSSSCG00000040465	-8.33914	-1.5965	1.08e-14	KLRK1	killer cell lectin like receptor K1 [Source:NCBI gene;Acc:396737]
ENSSSCG00000040479	-1.79948	3.59683	7.9e-10	NDE1	nudE neurodevelopment protein 1 [Source:NCBI gene;Acc:100621632]
ENSSSCG00000040507	-3.26294	4.11236	4.66e-16	PDLIM7	PDZ and LIM domain 7 [Source:NCBI gene;Acc:100624749]
ENSSSCG00000040509	-2.62583	2.95637	0.00111917	LIMD2	LIM domain containing 2 [Source:NCBI gene;Acc:100512735]
ENSSSCG00000040513	-9.14291	-3.17079	2.06e-14	AQP3	aquaporin 3 (Gill blood group) [Source:NCBI gene;Acc:100126235]
ENSSSCG00000040535	-7.09804	1.18041	1.01e-11		lymphocyte antigen 6 family member E [Source:NCBI gene;Acc:110260192]
ENSSSCG00000040579	-8.80214	-0.322037	1.51e-15	ZNF683	zinc finger protein 683 [Source:NCBI gene;Acc:100524870]
ENSSSCG00000040581	-3.22935	4.49769	2.88e-17	CISH	cytokine inducible SH2 containing protein [Source:NCBI gene;Acc:100518866]
ENSSSCG00000040586	-2.431	2.94398	9.64e-16	PAOX	polyamine oxidase [Source:NCBI gene;Acc:100626281]
ENSSSCG00000040608	2.5164	6.67651	1.74e-10	AKR1B1	aldo-keto reductase family 1 member B [Source:NCBI gene;Acc:396816]
ENSSSCG00000040648	5.01053	4.72896	9e-05	CCL8	chemokine (C-C motif) ligand 8 [Source:NCBI gene;Acc:100302703]
ENSSSCG00000040651	-10.8174	-4.17395	2.39e-07
ENSSSCG00000040678	-4.90526	1.11991	1.11e-19	TYMS	thymidylate synthetase [Source:NCBI gene;Acc:100627209]
ENSSSCG00000040719	-6.32201	-0.839606	5.66e-12	KIAA0040	KIAA0040 ortholog [Source:NCBI gene;Acc:100519616]
ENSSSCG00000040786	-3.43646	6.16443	1.89e-05	SPTBN1	spectrin beta, non-erythrocytic 1 [Source:NCBI gene;Acc:100516258]
ENSSSCG00000040789	-1.75936	3.21935	1.67e-08	GPR52	G protein-coupled receptor 52 [Source:NCBI gene;Acc:100518923]
ENSSSCG00000040811	2.65015	4.91479	4.63e-11	PYCARD	apoptosis-associated speck-like protein containing a CARD [Source:NCBI gene;Acc:100522011]
ENSSSCG00000040815	-4.36667	1.9654	5.3e-16	DUSP5	dual specificity phosphatase 5 [Source:NCBI gene;Acc:100157144]
ENSSSCG00000040849	-4.38978	3.37363	1.36e-13
ENSSSCG00000040875	1.96183	6.09187	4.07e-08	ZFPM1	zinc finger protein, FOG family member 1 [Source:NCBI gene;Acc:110260886]
ENSSSCG00000040881	2.51192	4.89716	1.68e-09	SLC38A7	solute carrier family 38 member 7 [Source:NCBI gene;Acc:100511635]
ENSSSCG00000040986	-11.8953	-1.6362	2.44e-10
ENSSSCG00000040989	4.36608	4.02396	0.000309504	GPRC5C	G protein-coupled receptor class C group 5 member C [Source:NCBI gene;Acc:106505387]
ENSSSCG00000041010	-2.02129	1.97954	0.00629636
ENSSSCG00000041146	-2.96245	3.00111	1.8e-10
ENSSSCG00000041154	5.12663	5.38711	0.000259852
ENSSSCG00000041163	6.00506	5.95534	0.00787608
ENSSSCG00000041180	3.08173	3.95047	0.00174525
ENSSSCG00000041238	2.62941	4.32825	3.57e-06
ENSSSCG00000041289	-2.17684	2.72475	2.15e-10	IL10RB	interleukin 10 receptor subunit beta [Source:NCBI gene;Acc:396657]
ENSSSCG00000041344	-2.0435	2.34223	7.19e-06
ENSSSCG00000041356	-3.45129	1.44331	7.77e-06
ENSSSCG00000041450	-1.7113	2.75768	2.25e-07
ENSSSCG00000041587	2.71947	3.3133	5.3e-06
ENSSSCG00000041684	5.86013	3.35913	0.00570199
ENSSSCG00000041715	2.38363	5.94713	2.16e-07
ENSSSCG00000041738	-2.48441	2.50488	5.97e-08
ENSSSCG00000041744	5.32326	2.94589	0.00117444
ENSSSCG00000041765	1.98699	3.84289	0.000159836
ENSSSCG00000041766	1.92798	5.3737	2.69e-06
ENSSSCG00000041780	5.3334	5.13806	0.00133286
ENSSSCG00000041855	-4.0163	0.835621	2.17e-08
ENSSSCG00000041880	-8.03711	-0.800669	9.22e-09
ENSSSCG00000041906	1.61516	4.25956	1.07e-07
ENSSSCG00000041919	9.83284	3.67154	0.00112608
ENSSSCG00000041954	-1.60546	3.12418	1.03e-07	LOC102158193	tumor necrosis factor receptor superfamily member 6-like [Source:NCBI gene;Acc:102158193]
ENSSSCG00000041959	2.50293	5.31935	2.01e-07
ENSSSCG00000041979	2.3621	3.53699	0.000606599
ENSSSCG00000041996	1.92762	3.92211	0.00351258
ENSSSCG00000042108	-8.60862	-3.18322	1.41e-16
ENSSSCG00000042123	6.5762	4.42209	0.00349635
ENSSSCG00000042191	-7.94992	-2.16268	1.54e-13
ENSSSCG00000042208	-2.94874	3.22282	3.55e-12	H2AX	histone H2AX [Source:NCBI gene;Acc:100522201]
ENSSSCG00000042219	2.86351	3.31935	0.000186408
ENSSSCG00000042312	3.81174	4.11873	8.25e-05
ENSSSCG00000042328	1.96814	7.00093	7.39e-08
ENSSSCG00000042444	-5.99015	-1.07356	1.59e-13
ENSSSCG00000042481	6.62112	3.29605	0.00608834
ENSSSCG00000042504	-3.9617	2.10828	5.1e-11
ENSSSCG00000042621	1.89449	4.46745	3.71e-06
ENSSSCG00000042663	5.67459	6.05597	0.000149998
ENSSSCG00000042769	2.53869	4.34462	0.00472615
ENSSSCG00000042842	8.03036	3.92823	0.00587194
ENSSSCG00000042851	1.67763	4.56988	0.00175809
ENSSSCG00000042869	7.38249	5.47795	0.00277504
ENSSSCG00000042888	3.85281	3.81877	0.00323399
ENSSSCG00000042904	10.8053	3.90932	0.00296143
ENSSSCG00000043021	1.78832	4.77912	0.00157666
ENSSSCG00000043050	3.64827	6.5292	1.66e-12
ENSSSCG00000043056	9.90239	2.93263	0.00133347
ENSSSCG00000043147	6.91948	3.3013	5.38e-05
ENSSSCG00000043158	3.15369	3.86751	0.000226001
ENSSSCG00000043173	7.75482	6.99296	7.88e-09
ENSSSCG00000043344	1.64139	3.08115	0.00751899
ENSSSCG00000043503	1.79857	3.96465	4.31e-05
ENSSSCG00000043516	1.60188	4.20089	0.0011193
ENSSSCG00000043640	4.15621	3.59819	0.00024975	NPAP1	nuclear pore associated protein 1 [Source:NCBI gene;Acc:102163379]
ENSSSCG00000043666	2.97188	3.92704	0.000419966
ENSSSCG00000043747	1.74192	3.99593	0.000386446
ENSSSCG00000043758	5.07468	4.29255	0.00321256
ENSSSCG00000043759	4.1154	4.67166	0.00145831
ENSSSCG00000043770	2.50508	4.34139	0.00166449
ENSSSCG00000043786	7.30706	3.2628	0.00834406
ENSSSCG00000043793	4.17008	7.28324	1.5e-09
ENSSSCG00000043814	3.03675	3.26354	0.00240165
ENSSSCG00000043884	8.93476	3.17338	0.00174298
ENSSSCG00000044004	2.06496	4.78206	0.0031485
ENSSSCG00000044013	-2.71804	3.0497	1.83e-11	LOC100621915	histone H2B type 1-N [Source:NCBI gene;Acc:100621915]
ENSSSCG00000044064	3.31877	3.69459	0.000814511
ENSSSCG00000044075	-8.28098	-1.95145	4.23e-16
ENSSSCG00000044155	-1.76137	2.49411	0.000373572	LOC102167522	SLC35A4 upstream open reading frame protein [Source:NCBI gene;Acc:102167522]
ENSSSCG00000044188	8.50521	2.41806	0.000613196
ENSSSCG00000044344	7.03857	2.97567	0.00600099
ENSSSCG00000044418	2.34032	6.49994	6.17e-08
ENSSSCG00000044449	2.11207	3.56661	1.19e-05
ENSSSCG00000044481	-2.84197	1.79236	9.47e-07
ENSSSCG00000044542	-3.96102	2.26429	1.64e-13
ENSSSCG00000044618	4.45407	3.3422	0.000558332
ENSSSCG00000044690	2.41364	6.6028	1.3e-12	FMN1	formin 1 [Source:NCBI gene;Acc:102159471]
ENSSSCG00000044700	2.59478	4.66122	5.84e-05
ENSSSCG00000044736	-9.26417	-2.29581	8.76e-16
ENSSSCG00000044767	-1.73133	2.97056	1.37e-06
ENSSSCG00000044930	2.89505	4.9499	4.65e-08
ENSSSCG00000044948	-3.061	2.20671	2.62e-12		histone H4 [Source:NCBI gene;Acc:110261675]
ENSSSCG00000044966	2.95019	4.03283	0.000438492
ENSSSCG00000044972	3.42883	5.81738	2.26e-05
ENSSSCG00000044982	6.1789	4.08247	0.00302084
ENSSSCG00000045033	-2.07309	3.02434	2.94e-12
ENSSSCG00000045040	-5.39021	-0.0658926	3.7e-12
ENSSSCG00000045069	3.65175	5.77532	4.94e-12
ENSSSCG00000045074	3.19932	5.30941	5.49e-10
ENSSSCG00000045218	4.02156	4.19388	0.000351415
ENSSSCG00000045283	1.7093	4.63765	5.29e-05	LOC102160712	uncharacterized LOC102160712 [Source:NCBI gene;Acc:102160712]
ENSSSCG00000045356	1.65093	4.10098	1.61e-07
ENSSSCG00000045487	3.68846	7.38374	6.75e-09
ENSSSCG00000045496	2.25947	3.77005	0.00978867
ENSSSCG00000045586	-10.3966	-4.45644	2.69e-16
ENSSSCG00000045622	-1.59659	3.72259	1.71e-05
ENSSSCG00000045712	2.107	7.42771	9.01e-11	OLFML3	olfactomedin like 3 [Source:NCBI gene;Acc:100158055]
ENSSSCG00000045746	4.08079	7.02856	7.56e-20
ENSSSCG00000045831	3.52576	4.65334	3.31e-12
ENSSSCG00000045849	-4.90059	0.370071	6.92e-10
ENSSSCG00000045888	3.74631	5.13436	2.49e-06
ENSSSCG00000045928	2.70117	5.55744	5.25e-08
ENSSSCG00000045957	3.01951	4.17031	0.00105973
ENSSSCG00000045979	-3.22172	2.01271	3.7e-12
ENSSSCG00000045982	-9.88587	-4.13255	3.51e-15
ENSSSCG00000046054	2.07475	4.5114	8.84e-06	GNG11	G protein subunit gamma 11 [Source:NCBI gene;Acc:100522202]
ENSSSCG00000046092	1.77282	4.34368	5.29e-05
ENSSSCG00000046222	-3.24271	2.40786	8.5e-13	LOC100622387	histone H2A type 1 [Source:NCBI gene;Acc:100622387]
ENSSSCG00000046298	2.5454	5.94391	3.01e-13
ENSSSCG00000046464	5.32365	4.27739	0.00497042
ENSSSCG00000046543	3.39796	4.08467	0.00360191
ENSSSCG00000046571	1.7516	5.06536	0.00689048
ENSSSCG00000046607	2.77741	5.49917	7.66e-07
ENSSSCG00000046655	-7.10124	-2.17438	1.12e-15
ENSSSCG00000046668	3.14793	3.78663	0.000435958
ENSSSCG00000046729	3.30723	3.79223	0.000604082
ENSSSCG00000046768	-1.8047	2.5356	3.42e-11
ENSSSCG00000046785	2.44669	5.19075	5.83e-06
ENSSSCG00000046811	4.28319	3.58958	0.00297475
ENSSSCG00000046901	6.38429	3.49181	0.00144926
ENSSSCG00000046904	-5.49184	0.349092	2.11e-10
ENSSSCG00000046947	2.10944	6.12616	2.03e-08
ENSSSCG00000047139	2.08283	3.78473	0.00491355
ENSSSCG00000047188	3.63803	3.20344	0.00107441
ENSSSCG00000047250	-3.86903	0.374683	4.54e-08
ENSSSCG00000047571	5.77042	3.54078	0.00239927
ENSSSCG00000047716	-2.61522	2.41827	1.83e-10	H2AC12	histone H2A type 1-H [Source:NCBI gene;Acc:110261668]
ENSSSCG00000047779	-8.81733	-2.89628	3.45e-19
[truncated: 66 more rows]
