# Supplementary material for: Defining the pig microglial transcriptome reveals its core signature, regional heterogeneity, and similarity with human and rodent microglia
Source: Glia. 2022 Sep 19;71(2):334–49. doi: 10.1002/glia.24274 (PMC10087207; doi:10.1002/glia.24274)
Supplement: Supplementary file 7 — Table S2 highly expressed in microglia vs tissue [file GLIA-71-334-s017.xlsx]

## Sheet: TableS2_highly_expressed_in_mic
Gene.ID	logFC	adj.P.Val	Gene.name	Gene.description
ENSSSCG00000024954	2.00267	5.28e-09	FGF1	fibroblast growth factor 1 [Source:NCBI gene;Acc:397497]
ENSSSCG00000003114	2.00421	2.06e-08	DHX34	DExH-box helicase 34 [Source:NCBI gene;Acc:100515780]
ENSSSCG00000041339	2.00623	0.00600592
ENSSSCG00000013648	2.00669	6.64e-14	TYK2	tyrosine kinase 2 [Source:NCBI gene;Acc:397363]
ENSSSCG00000004246	2.00703	0.000747738
ENSSSCG00000007286	2.01054	6.08e-14	ACSS2	acyl-CoA synthetase short chain family member 2 [Source:NCBI gene;Acc:100153866]
ENSSSCG00000041698	2.0114	0.000427093
ENSSSCG00000003178	2.01658	4.45e-08	IRF3	interferon regulatory factor 3 [Source:NCBI gene;Acc:396656]
ENSSSCG00000040732	2.01807	4.02e-08	WDR81	WD repeat domain 81 [Source:NCBI gene;Acc:100524762]
ENSSSCG00000007944	2.0184	2.64e-11	LOC100513346	mitochondrial import inner membrane translocase subunit TIM16 [Source:NCBI gene;Acc:100513346]
ENSSSCG00000039626	2.01892	0.00159381	DERL3	derlin 3 [Source:NCBI gene;Acc:100155947]
ENSSSCG00000018656	2.02282	7.05e-11
ENSSSCG00000043888	2.02356	1.26e-06
ENSSSCG00000021411	2.02523	2.13e-05	HIST1H2BD	histone cluster 1, H2bd [Source:NCBI gene;Acc:100157327]
ENSSSCG00000039269	2.02583	2e-05	SHLD1	shieldin complex subunit 1 [Source:NCBI gene;Acc:100739819]
ENSSSCG00000034378	2.02663	5.39e-13	IFNGR2	interferon gamma receptor 2 [Source:NCBI gene;Acc:100126864]
ENSSSCG00000028461	2.02747	4.08e-09	SIRPA	signal regulatory protein alpha [Source:NCBI gene;Acc:494566]
ENSSSCG00000046461	2.02789	5.82e-05
ENSSSCG00000012238	2.02855	4.33e-13	TSPAN7	tetraspanin 7 [Source:NCBI gene;Acc:100526026]
ENSSSCG00000049383	2.03048	2.01e-07
ENSSSCG00000030153	2.03308	3.26e-11	SMURF1	SMAD specific E3 ubiquitin protein ligase 1 [Source:NCBI gene;Acc:100621443]
ENSSSCG00000000599	2.0336	7.3e-08	DERA	deoxyribose-phosphate aldolase [Source:NCBI gene;Acc:100153841]
ENSSSCG00000007667	2.03421	9.42e-05	LRCH4	leucine rich repeats and calponin homology domain containing 4 [Source:NCBI gene;Acc:100516002]
ENSSSCG00000044894	2.03453	0.00119341
ENSSSCG00000009403	2.03585	5.06e-12	ITM2B	integral membrane protein 2B [Source:NCBI gene;Acc:595120]
ENSSSCG00000051210	2.03864	0.0032062
ENSSSCG00000012348	2.04137	1.33e-07	APEX2	apurinic/apyrimidinic endodeoxyribonuclease 2 [Source:NCBI gene;Acc:100519003]
ENSSSCG00000022145	2.0422	2.13e-10	RPF1	ribosome production factor 1 homolog [Source:NCBI gene;Acc:100620426]
ENSSSCG00000018461	2.0423	0.000207625	U1	U1 spliceosomal RNA [Source:RFAM;Acc:RF00003]
ENSSSCG00000014370	2.04385	1.13e-06	TMCO6	transmembrane and coiled-coil domains 6 [Source:NCBI gene;Acc:100519892]
ENSSSCG00000007458	2.04428	4.1e-17	NCOA3	nuclear receptor coactivator 3 [Source:NCBI gene;Acc:100135659]
ENSSSCG00000019634	2.04448	0.000372671	SNORA49	small nucleolar RNA, H/ACA box 49 [Source:HGNC Symbol;Acc:HGNC:32642]
ENSSSCG00000037215	2.048	2.02e-10	ZNF3	zinc finger protein 3 [Source:NCBI gene;Acc:100518654]
ENSSSCG00000016095	2.0483	8.31e-11	CLK1	CDC like kinase 1 [Source:NCBI gene;Acc:100141471]
ENSSSCG00000026301	2.05135	4.25e-12	RAP2C	RAP2C, member of RAS oncogene family [Source:NCBI gene;Acc:100511975]
ENSSSCG00000036603	2.05159	1.55e-05	CLN3	CLN3 lysosomal/endosomal transmembrane protein, battenin [Source:NCBI gene;Acc:100127354]
ENSSSCG00000031337	2.05268	2.13e-08	SNX18	sorting nexin 18 [Source:NCBI gene;Acc:100518876]
ENSSSCG00000030042	2.05375	1.03e-11	SBNO2	strawberry notch homolog 2 [Source:NCBI gene;Acc:100623993]
ENSSSCG00000038535	2.05426	2.65e-11	ARSB	arylsulfatase B [Source:NCBI gene;Acc:102158016]
ENSSSCG00000042826	2.05466	0.00272549
ENSSSCG00000012251	2.05694	1.18e-12	USP9X	ubiquitin specific peptidase 9 X-linked [Source:NCBI gene;Acc:100628154]
ENSSSCG00000008495	2.05773	6.43e-12	PRKD3	protein kinase D3 [Source:NCBI gene;Acc:100523181]
ENSSSCG00000043004	2.06418	0.000661925
ENSSSCG00000042711	2.06431	0.000465928
ENSSSCG00000016074	2.06487	8.33e-14	ANKRD44	ankyrin repeat domain 44 [Source:NCBI gene;Acc:100620944]
ENSSSCG00000043516	2.06716	0.000549599
ENSSSCG00000016091	2.0689	5.63e-06	KCTD18	potassium channel tetramerization domain containing 18 [Source:NCBI gene;Acc:100523334]
ENSSSCG00000013775	2.07022	7.82e-05	ADGRE5	adhesion G protein-coupled receptor E5 [Source:NCBI gene;Acc:396964]
ENSSSCG00000015413	2.07084	7.83e-10	FGL2	fibrinogen like 2 [Source:NCBI gene;Acc:448808]
ENSSSCG00000041511	2.07088	0.0011557
ENSSSCG00000046044	2.07213	0.00914515
ENSSSCG00000014156	2.0722	2.41e-09	ARRDC3	arrestin domain containing 3 [Source:NCBI gene;Acc:100520233]
ENSSSCG00000044758	2.07264	3.23e-06
ENSSSCG00000031288	2.07487	9.36e-10	CLN5	CLN5 intracellular trafficking protein [Source:NCBI gene;Acc:100152208]
ENSSSCG00000045957	2.07678	0.000470081
ENSSSCG00000021712	2.07727	4.1e-06	HERC6	HECT and RLD domain containing E3 ubiquitin protein ligase family member 6 [Source:NCBI gene;Acc:100626657]
ENSSSCG00000031600	2.07741	3.09e-12		synaptogyrin 2 [Source:NCBI gene;Acc:110255959]
ENSSSCG00000010146	2.07758	2.99e-07	LGALS8	galectin 8 [Source:NCBI gene;Acc:100156193]
ENSSSCG00000020372	2.0783	0.00538277	SCARNA11	small Cajal body-specific RNA 11 [Source:HGNC Symbol;Acc:HGNC:32568]
ENSSSCG00000012695	2.07889	1.63e-09	INTS6L	integrator complex subunit 6 like [Source:NCBI gene;Acc:100521835]
ENSSSCG00000024648	2.08206	8.49e-11	PRPF4	pre-mRNA processing factor 4 [Source:NCBI gene;Acc:100622501]
ENSSSCG00000040673	2.08254	3.59e-07	TMEM140	transmembrane protein 140 [Source:NCBI gene;Acc:100523705]
ENSSSCG00000015009	2.08395	1.84e-09	POGLUT3	KDEL motif-containing protein 2 [Source:NCBI gene;Acc:100512977]
ENSSSCG00000030241	2.08478	3.84e-10	TSC22D3	TSC22 domain family member 3 [Source:NCBI gene;Acc:100517321]
ENSSSCG00000022492	2.08802	3.67e-09	AMPD3	adenosine monophosphate deaminase 3 [Source:NCBI gene;Acc:100620914]
ENSSSCG00000037536	2.0881	2.23e-12	SLC25A28	solute carrier family 25 member 28 [Source:NCBI gene;Acc:100526017]
ENSSSCG00000010573	2.08847	0.000205194	HPS6	HPS6 biogenesis of lysosomal organelles complex 2 subunit 3 [Source:NCBI gene;Acc:100049675]
ENSSSCG00000029249	2.0899	4.92e-12	NAV3	neuron navigator 3 [Source:NCBI gene;Acc:100622883]
ENSSSCG00000028877	2.09003	0.00010994	RAD51B	RAD51 paralog B [Source:NCBI gene;Acc:100519785]
ENSSSCG00000016501	2.092	6.75e-13	KDM7A	lysine demethylase 7A [Source:NCBI gene;Acc:100515632]
ENSSSCG00000028807	2.09202	0.00040991	SNORA16A	small nucleolar RNA, H/ACA box 16A [Source:HGNC Symbol;Acc:HGNC:32605]
ENSSSCG00000034502	2.09341	1.94e-08	H6PD	hexose-6-phosphate dehydrogenase/glucose 1-dehydrogenase [Source:NCBI gene;Acc:110261091]
ENSSSCG00000049467	2.09351	5.07e-08
ENSSSCG00000046319	2.09425	7.27e-12	LOC100737172	interaction protein for cytohesin exchange factors 1 [Source:NCBI gene;Acc:100737172]
ENSSSCG00000034449	2.09475	6.1e-12	RSRP1	arginine and serine rich protein 1 [Source:NCBI gene;Acc:100626780]
ENSSSCG00000010169	2.09489	4.8e-12	SIPA1L2	signal induced proliferation associated 1 like 2 [Source:NCBI gene;Acc:100158048]
ENSSSCG00000004154	2.09829	0.000612399	TNFAIP3	TNF alpha induced protein 3 [Source:NCBI gene;Acc:100622156]
ENSSSCG00000000546	2.09918	7.71e-05	MANSC4	MANSC domain containing 4 [Source:NCBI gene;Acc:100516012]
ENSSSCG00000001878	2.09975	7.91e-14	PTPN9	protein tyrosine phosphatase non-receptor type 9 [Source:NCBI gene;Acc:100513481]
ENSSSCG00000018448	2.10038	0.0355389	SNORA66	Small nucleolar RNA SNORA66 [Source:RFAM;Acc:RF00155]
ENSSSCG00000006157	2.10181	2.8e-07	MSTO1	misato mitochondrial distribution and morphology regulator 1 [Source:NCBI gene;Acc:100525162]
ENSSSCG00000050687	2.10848	3.15e-08
ENSSSCG00000032366	2.1087	8.62e-09	MOB3A	MOB kinase activator 3A [Source:NCBI gene;Acc:110259373]
ENSSSCG00000000804	2.10955	1.37e-09	ANO6	anoctamin 6 [Source:NCBI gene;Acc:100155593]
ENSSSCG00000042372	2.11049	1.07e-10
ENSSSCG00000017402	2.11092	1.05e-09	STAT5A	signal transducer and activator of transcription 5A [Source:NCBI gene;Acc:397550]
ENSSSCG00000032769	2.11131	0.00143777	LOC102159655	histone H2A type 2-A-like [Source:NCBI gene;Acc:102159655]
ENSSSCG00000020666	2.11547	2.69e-09	EHD4	EH domain containing 4 [Source:NCBI gene;Acc:100738234]
ENSSSCG00000048074	2.11811	2.17e-09
ENSSSCG00000015645	2.11923	2.69e-16	SRGAP2	SLIT-ROBO Rho GTPase activating protein 2 [Source:NCBI gene;Acc:100518625]
ENSSSCG00000036898	2.11934	2.85e-10	NIPA2	NIPA magnesium transporter 2 [Source:NCBI gene;Acc:110257060]
ENSSSCG00000013307	2.11953	6.34e-09	LMO2	LIM domain only 2 [Source:NCBI gene;Acc:100512825]
ENSSSCG00000017355	2.12098	1.09e-10	GRN	granulin precursor [Source:NCBI gene;Acc:733645]
ENSSSCG00000009963	2.12114	0.000189129	TPST2	tyrosylprotein sulfotransferase 2 [Source:NCBI gene;Acc:100154448]
ENSSSCG00000013243	2.12152	1.12e-06	DDB2	damage specific DNA binding protein 2 [Source:NCBI gene;Acc:100513197]
ENSSSCG00000009335	2.12191	1.2e-09	B3GLCT	beta 3-glucosyltransferase [Source:NCBI gene;Acc:100517236]
ENSSSCG00000034455	2.12522	1.69e-07	RNF166	ring finger protein 166 [Source:NCBI gene;Acc:110260882]
ENSSSCG00000034493	2.12536	3.98e-09	ST3GAL6	ST3 beta-galactoside alpha-2,3-sialyltransferase 6 [Source:NCBI gene;Acc:100739492]
ENSSSCG00000002039	2.12943	5.42e-09	MMP14	matrix metallopeptidase 14 [Source:NCBI gene;Acc:397471]
ENSSSCG00000011317	2.13027	1.23e-14	FYCO1	FYVE and coiled-coil domain autophagy adaptor 1 [Source:NCBI gene;Acc:100151740]
ENSSSCG00000006995	2.13043	9.37e-08	ASAH1	N-acylsphingosine amidohydrolase 1 [Source:NCBI gene;Acc:100512932]
ENSSSCG00000022224	2.13204	2.46e-10	TAF8	TATA-box binding protein associated factor 8 [Source:NCBI gene;Acc:100524570]
ENSSSCG00000039615	2.13264	0.000999807	LOC100624086	histone H2A type 2-A-like [Source:NCBI gene;Acc:100624086]
ENSSSCG00000021464	2.1353	8.51e-05	SOAT1	sterol O-acyltransferase 1 [Source:NCBI gene;Acc:100628166]
ENSSSCG00000047798	2.1368	7.11e-10
ENSSSCG00000039731	2.13895	6.43e-07	GLRX	glutaredoxin [Source:NCBI gene;Acc:397463]
ENSSSCG00000021292	2.1408	7.56e-16	OSBPL9	oxysterol binding protein like 9 [Source:NCBI gene;Acc:100517719]
ENSSSCG00000013766	2.14326	1.76e-06	IL27RA	interleukin 27 receptor subunit alpha [Source:NCBI gene;Acc:100511742]
ENSSSCG00000007030	2.14353	1.49e-14	IKBKB	inhibitor of nuclear factor kappa B kinase subunit beta [Source:NCBI gene;Acc:100101471]
ENSSSCG00000041494	2.14398	2.26e-07
ENSSSCG00000002648	2.14427	4.91e-05	CBFA2T3	CBFA2/RUNX1 partner transcriptional co-repressor 3 [Source:NCBI gene;Acc:100525577]
ENSSSCG00000023709	2.14582	7.54e-16	PTPRJ	protein tyrosine phosphatase receptor type J [Source:NCBI gene;Acc:100524973]
ENSSSCG00000005466	2.14709	3.71e-08	PTBP3	polypyrimidine tract binding protein 3 [Source:NCBI gene;Acc:768100]
ENSSSCG00000042470	2.14935	2.57e-06
ENSSSCG00000007617	2.15097	1.21e-15	ZNF655	zinc finger protein 655 [Source:NCBI gene;Acc:100519015]
ENSSSCG00000011399	2.15137	1.59e-16	GNAI2	G protein subunit alpha i2 [Source:NCBI gene;Acc:397523]
ENSSSCG00000005273	2.15432	1.31e-11	OSTF1	osteoclast stimulating factor 1 [Source:NCBI gene;Acc:397066]
ENSSSCG00000031970	2.15849	1.4e-08	RASSF5	Ras association domain family member 5 [Source:NCBI gene;Acc:100521638]
ENSSSCG00000011370	2.16014	3.9e-12	DALRD3	DALR anticodon binding domain containing 3 [Source:NCBI gene;Acc:100525127]
ENSSSCG00000037732	2.16718	0.00200962	SINHCAF	SIN3-HDAC complex associated factor [Source:NCBI gene;Acc:110260716]
ENSSSCG00000008188	2.16768	3.63e-12	MGAT4A	alpha-1,3-mannosyl-glycoprotein 4-beta-N-acetylglucosaminyltransferase A [Source:NCBI gene;Acc:100524079]
ENSSSCG00000051377	2.16934	9.71e-05
ENSSSCG00000033262	2.17006	5.31e-07	CD74	CD74 molecule [Source:NCBI gene;Acc:396660]
ENSSSCG00000006738	2.17052	3.63e-10	CD58	CD58 molecule [Source:NCBI gene;Acc:396702]
ENSSSCG00000044418	2.17115	1.65e-08
ENSSSCG00000009778	2.17128	2.02e-10	RILPL2	Rab interacting lysosomal protein like 2 [Source:NCBI gene;Acc:100626388]
ENSSSCG00000010391	2.17257	5.21e-16	ERCC6	ERCC excision repair 6, chromatin remodeling factor [Source:NCBI gene;Acc:106504057]
ENSSSCG00000013061	2.17416	5.74e-05	EML3	EMAP like 3 [Source:NCBI gene;Acc:100515768]
ENSSSCG00000027946	2.17743	4.23e-15	MVP	major vault protein [Source:NCBI gene;Acc:100622738]
ENSSSCG00000010952	2.17909	5.65e-12	TUT7	terminal uridylyl transferase 7 [Source:NCBI gene;Acc:100516638]
ENSSSCG00000000050	2.17925	3.46e-13	NAGA	alpha-N-acetylgalactosaminidase [Source:NCBI gene;Acc:100142667]
ENSSSCG00000009400	2.18012	4.01e-16	RCBTB2	RCC1 and BTB domain containing protein 2 [Source:NCBI gene;Acc:100154691]
ENSSSCG00000009060	2.18058	3.54e-11	MAML3	mastermind like transcriptional coactivator 3 [Source:NCBI gene;Acc:100626233]
ENSSSCG00000051263	2.18196	2.88e-11
ENSSSCG00000037644	2.1842	1.12e-07	ssc-mir-6782	ssc-mir-6782 [Source:miRBase;Acc:MI0031620]
ENSSSCG00000000840	2.18449	3.53e-13	WASHC4	WASH complex subunit 4 [Source:NCBI gene;Acc:100520136]
ENSSSCG00000038948	2.18535	3.45e-12	ETS2	ETS proto-oncogene 2, transcription factor [Source:NCBI gene;Acc:100154449]
ENSSSCG00000000559	2.18979	3.26e-09	RASSF8	Ras association domain family member 8 [Source:NCBI gene;Acc:100151839]
ENSSSCG00000031881	2.19119	3.25e-17	CDC42SE1	CDC42 small effector 1 [Source:NCBI gene;Acc:100156313]
ENSSSCG00000039953	2.19231	9.05e-16	PNRC1	proline rich nuclear receptor coactivator 1 [Source:NCBI gene;Acc:106508885]
ENSSSCG00000048320	2.19305	2.71e-08
ENSSSCG00000038411	2.19415	1.66e-07	ssc-mir-6782	ssc-mir-6782 [Source:miRBase;Acc:MI0031620]
ENSSSCG00000001892	2.19854	6.07e-13	SCAMP2	secretory carrier membrane protein 2 [Source:NCBI gene;Acc:100154517]
ENSSSCG00000017382	2.19877	7.34e-16	EZH1	enhancer of zeste 1 polycomb repressive complex 2 subunit [Source:NCBI gene;Acc:100518394]
ENSSSCG00000004971	2.20134	4.07e-13	TLE3	TLE family member 3, transcriptional corepressor [Source:NCBI gene;Acc:100154048]
ENSSSCG00000021591	2.2018	2.43e-11	RBM3	RNA binding motif protein 3 [Source:NCBI gene;Acc:100627807]
ENSSSCG00000044573	2.20325	1.38e-07
ENSSSCG00000003090	2.20449	3.79e-11	NECTIN2	nectin cell adhesion molecule 2 [Source:NCBI gene;Acc:100038012]
ENSSSCG00000006308	2.20527	1.21e-12	CREG1	cellular repressor of E1A stimulated genes 1 [Source:NCBI gene;Acc:100152373]
ENSSSCG00000008347	2.20555	0.00591428	FBXO48	F-box protein 48 [Source:NCBI gene;Acc:106509795]
ENSSSCG00000019309	2.20795	2.08e-06	SNORA63	Small nucleolar RNA SNORA63 [Source:RFAM;Acc:RF00092]
ENSSSCG00000025329	2.21122	6.83e-11	DDX49	DEAD-box helicase 49 [Source:NCBI gene;Acc:100526038]
ENSSSCG00000011358	2.21731	0.000154513	TREX1	three prime repair exonuclease 1 [Source:NCBI gene;Acc:100155669]
ENSSSCG00000050858	2.21943	0.000287266
ENSSSCG00000006774	2.22096	4.89e-07	PPM1J	protein phosphatase, Mg2+/Mn2+ dependent 1J [Source:NCBI gene;Acc:102162031]
ENSSSCG00000004279	2.22154	3.99e-10	OGFRL1	opioid growth factor receptor like 1 [Source:NCBI gene;Acc:100153138]
ENSSSCG00000010381	2.22154	3.67e-10	ARHGAP22	Rho GTPase activating protein 22 [Source:NCBI gene;Acc:102159729]
ENSSSCG00000048120	2.22165	6.54e-08
ENSSSCG00000032126	2.22221	0.000149962	U2	U2 spliceosomal RNA [Source:RFAM;Acc:RF00004]
ENSSSCG00000051146	2.22309	0.000129087
ENSSSCG00000041931	2.22494	0.000114515
ENSSSCG00000026753	2.22615	1.86e-14	OSBPL11	oxysterol binding protein like 11 [Source:NCBI gene;Acc:100623596]
ENSSSCG00000024152	2.22621	7.73e-14	ETV6	ETS variant transcription factor 6 [Source:NCBI gene;Acc:100157726]
ENSSSCG00000033830	2.23094	2.73e-07	CCDC8	coiled-coil domain containing 8 [Source:NCBI gene;Acc:100513356]
ENSSSCG00000025448	2.23183	8.85e-07	SERTAD3	SERTA domain containing 3 [Source:NCBI gene;Acc:100625125]
ENSSSCG00000044437	2.23266	0.000405716
ENSSSCG00000011896	2.23317	1.33e-07	ADPRH	ADP-ribosylarginine hydrolase [Source:NCBI gene;Acc:100153158]
ENSSSCG00000038904	2.23576	1.23e-08	FRAT2	FRAT regulator of WNT signaling pathway 2 [Source:NCBI gene;Acc:110256599]
ENSSSCG00000050513	2.24047	1.6e-06
ENSSSCG00000013885	2.24131	2.28e-13	FCHO1	FCH and mu domain containing endocytic adaptor 1 [Source:NCBI gene;Acc:100518178]
ENSSSCG00000031658	2.24388	0.000539245	U2	U2 spliceosomal RNA [Source:RFAM;Acc:RF00004]
ENSSSCG00000028287	2.24459	1.94e-09	C2orf68	chromosome 3 C2orf68 homolog [Source:NCBI gene;Acc:100620143]
ENSSSCG00000041461	2.2478	7.51e-09
ENSSSCG00000024088	2.24938	1.2e-16	TLN2	talin 2 [Source:NCBI gene;Acc:100156660]
ENSSSCG00000005828	2.25139	7.22e-09	EGFL7	EGF like domain multiple 7 [Source:NCBI gene;Acc:100511434]
ENSSSCG00000036600	2.25161	0.000123098	U2	U2 spliceosomal RNA [Source:RFAM;Acc:RF00004]
ENSSSCG00000004190	2.25207	3.14e-12	STX7	syntaxin 7 [Source:NCBI gene;Acc:100153196]
ENSSSCG00000010798	2.25235	1.52e-16	GGA2	golgi associated, gamma adaptin ear containing, ARF binding protein 2 [Source:NCBI gene;Acc:100524333]
ENSSSCG00000014598	2.25349	2.38e-12	PPFIBP2	PPFIA binding protein 2 [Source:NCBI gene;Acc:100523560]
ENSSSCG00000009007	2.2541	1.03e-16	TMEM131L	transmembrane 131 like [Source:NCBI gene;Acc:100516920]
ENSSSCG00000001958	2.25525	5.23e-12	BAZ1A	bromodomain adjacent to zinc finger domain 1A [Source:NCBI gene;Acc:100151954]
ENSSSCG00000014019	2.25655	4.31e-15	MAML1	mastermind like transcriptional coactivator 1 [Source:NCBI gene;Acc:100520231]
ENSSSCG00000003577	2.2569	9.36e-12	WASF2	WASP family member 2 [Source:NCBI gene;Acc:100512789]
ENSSSCG00000008275	2.26004	4.25e-09	TTC31	tetratricopeptide repeat domain 31 [Source:NCBI gene;Acc:100518904]
ENSSSCG00000000765	2.26239	2.87e-08	IL17RA	interleukin 17 receptor A [Source:NCBI gene;Acc:100518910]
ENSSSCG00000045218	2.26345	1.94e-05
ENSSSCG00000036317	2.2638	2.37e-09	VASP	vasodilator stimulated phosphoprotein [Source:NCBI gene;Acc:110261011]
ENSSSCG00000002836	2.26719	5.99e-12	SALL1	spalt like transcription factor 1 [Source:NCBI gene;Acc:100519899]
ENSSSCG00000044206	2.26722	1.34e-08		uncharacterized LOC110260929 [Source:NCBI gene;Acc:110260929]
ENSSSCG00000038151	2.26751	1.19e-07	CMTM3	CKLF like MARVEL transmembrane domain containing 3 [Source:NCBI gene;Acc:110260936]
ENSSSCG00000013664	2.26752	6.13e-06	SHFL	shiftless antiviral inhibitor of ribosomal frameshifting [Source:NCBI gene;Acc:100512458]
ENSSSCG00000014887	2.26792	0.00106197	ALG8	ALG8 alpha-1,3-glucosyltransferase [Source:NCBI gene;Acc:100511030]
ENSSSCG00000045356	2.27167	1.4e-06
ENSSSCG00000011708	2.28083	6.5e-15	TSC22D2	TSC22 domain family member 2 [Source:NCBI gene;Acc:100155608]
ENSSSCG00000050311	2.28615	0.000423413
ENSSSCG00000017127	2.28761	3.56e-08	CYBC1	chromosome 12 C17orf62 homolog [Source:NCBI gene;Acc:100522460]
ENSSSCG00000017566	2.29319	1.82e-12	ACSF2	acyl-CoA synthetase family member 2 [Source:NCBI gene;Acc:100512859]
ENSSSCG00000051254	2.2936	0.000294864
ENSSSCG00000032297	2.29371	7.75e-11	LOC100153004	centriolin [Source:NCBI gene;Acc:100153004]
ENSSSCG00000006776	2.29661	1.71e-09	MOV10	Mov10 RISC complex RNA helicase [Source:NCBI gene;Acc:100521086]
ENSSSCG00000030957	2.30119	8.53e-14	NFKB1	nuclear factor kappa B subunit 1 [Source:NCBI gene;Acc:751869]
ENSSSCG00000022478	2.30247	7.35e-13	STK10	serine/threonine kinase 10 [Source:NCBI gene;Acc:100524465]
ENSSSCG00000003743	2.30583	1.78e-15	GALNT1	polypeptide N-acetylgalactosaminyltransferase 1 [Source:NCBI gene;Acc:100738545]
ENSSSCG00000000456	2.30624	6.02e-07	SLC16A7	solute carrier family 16 member 7 [Source:NCBI gene;Acc:100158241]
ENSSSCG00000007567	2.30683	4.07e-06	CHST12	carbohydrate sulfotransferase 12 [Source:HGNC Symbol;Acc:HGNC:17423]
ENSSSCG00000049233	2.30786	1.55e-05
ENSSSCG00000040316	2.3148	8.3e-05	U2	U2 spliceosomal RNA [Source:RFAM;Acc:RF00004]
ENSSSCG00000001700	2.31517	4.02e-08	SLC29A1	solute carrier family 29 member 1 (Augustine blood group) [Source:NCBI gene;Acc:396631]
ENSSSCG00000031512	2.31866	0.000561625	U4	U4 spliceosomal RNA [Source:RFAM;Acc:RF00015]
ENSSSCG00000051257	2.32444	1.86e-08
ENSSSCG00000032948	2.32789	6.55e-05
ENSSSCG00000040183	2.32896	5.53e-10	CDK6	cyclin dependent kinase 6 [Source:HGNC Symbol;Acc:HGNC:1777]
ENSSSCG00000014390	2.32917	1.69e-07	FCHSD1	FCH and double SH3 domains 1 [Source:NCBI gene;Acc:100511554]
ENSSSCG00000035117	2.33612	0.0026687	U2	U2 spliceosomal RNA [Source:RFAM;Acc:RF00004]
ENSSSCG00000031118	2.33627	5.36e-15	PREX1	phosphatidylinositol-3,4,5-trisphosphate dependent Rac exchange factor 1 [Source:NCBI gene;Acc:100621481]
ENSSSCG00000037051	2.34019	0.000770865	U4	U4 spliceosomal RNA [Source:RFAM;Acc:RF00015]
ENSSSCG00000008245	2.34019	1.45e-09	TMSB10	thymosin beta 10 [Source:NCBI gene;Acc:100037998]
ENSSSCG00000004144	2.3405	2.87e-17	HECA	hdc homolog, cell cycle regulator [Source:NCBI gene;Acc:100512023]
ENSSSCG00000020439	2.34317	1.8e-07	RNaseP_nuc	Nuclear RNase P [Source:RFAM;Acc:RF00009]
ENSSSCG00000042464	2.34361	2.77e-10
ENSSSCG00000015410	2.34687	4.95e-08	PHTF2	putative homeodomain transcription factor 2 [Source:NCBI gene;Acc:100515229]
ENSSSCG00000040188	2.34725	6.8e-09	TNFSF12	TNF superfamily member 12 [Source:NCBI gene;Acc:100127163]
ENSSSCG00000049367	2.34801	0.000365293
ENSSSCG00000034292	2.34909	1.51e-09	ZMYM1	zinc finger MYM-type containing 1 [Source:NCBI gene;Acc:110261141]
ENSSSCG00000051626	2.3492	0.000107753
ENSSSCG00000018530	2.35186	0.00211436	SNORA29	small nucleolar RNA, H/ACA box 29 [Source:HGNC Symbol;Acc:HGNC:32619]
ENSSSCG00000032737	2.35602	9.41e-05	U2	U2 spliceosomal RNA [Source:RFAM;Acc:RF00004]
ENSSSCG00000047083	2.35637	2.38e-07	H2BC21	histone H2B type 2-E [Source:NCBI gene;Acc:100738859]
ENSSSCG00000013110	2.35934	8.96e-06	TMEM109	transmembrane protein 109 [Source:NCBI gene;Acc:100511116]
ENSSSCG00000050402	2.36122	6.19e-07
ENSSSCG00000017428	2.36341	1.95e-10	JUP	junction plakoglobin [Source:NCBI gene;Acc:397592]
ENSSSCG00000038679	2.36404	2.24e-10	LOC102166678	centriolin-like [Source:NCBI gene;Acc:102166678]
ENSSSCG00000035796	2.36409	0.000109078	U2	U2 spliceosomal RNA [Source:RFAM;Acc:RF00004]
ENSSSCG00000045612	2.36527	8.35e-06
ENSSSCG00000011677	2.36739	3.22e-11	GK5	glycerol kinase 5 [Source:NCBI gene;Acc:100625295]
ENSSSCG00000026744	2.37096	5.74e-07	ZDHHC20	zinc finger DHHC-type containing 20 [Source:NCBI gene;Acc:100623451]
ENSSSCG00000010278	2.37289	4.6e-05	CDH23	cadherin related 23 [Source:NCBI gene;Acc:100157198]
ENSSSCG00000017818	2.37535	4.23e-09	SERPINF1	serpin family F member 1 [Source:NCBI gene;Acc:780402]
ENSSSCG00000002311	2.37806	1.41e-13	SUSD6	sushi domain containing 6 [Source:NCBI gene;Acc:100155733]
ENSSSCG00000012916	2.37933	2.75e-08	POLD4	DNA polymerase delta 4, accessory subunit [Source:NCBI gene;Acc:100736957]
ENSSSCG00000035569	2.37937	2.76e-05	U2	U2 spliceosomal RNA [Source:RFAM;Acc:RF00004]
ENSSSCG00000011873	2.38006	5.06e-06	HSPBAP1	HSPB1 associated protein 1 [Source:NCBI gene;Acc:100519217]
ENSSSCG00000002815	2.38014	1.37e-14	ADGRG1	adhesion G protein-coupled receptor G1 [Source:NCBI gene;Acc:100515029]
ENSSSCG00000033732	2.38162	9.25e-15	ANKRD10	ankyrin repeat domain 10 [Source:NCBI gene;Acc:100154231]
ENSSSCG00000031706	2.38266	1.87e-07	MICAL2	microtubule associated monooxygenase, calponin and LIM domain containing 2 [Source:NCBI gene;Acc:100519075]
ENSSSCG00000006369	2.38315	0.000981943	F11R	F11 receptor [Source:NCBI gene;Acc:100127138]
ENSSSCG00000050656	2.38385	3.29e-05
ENSSSCG00000012202	2.38804	5.57e-10	GK	glycerol kinase [Source:NCBI gene;Acc:100233182]
ENSSSCG00000018463	2.38833	0.00026406	U1	U1 spliceosomal RNA [Source:RFAM;Acc:RF00003]
ENSSSCG00000006283	2.38835	1.15e-11	SCYL3	SCY1 like pseudokinase 3 [Source:NCBI gene;Acc:100156397]
ENSSSCG00000013248	2.3894	1.07e-14	LRP4	LDL receptor related protein 4 [Source:NCBI gene;Acc:100518293]
ENSSSCG00000038825	2.39022	9.53e-11	LOC100626318	cationic amino acid transporter 3-like [Source:NCBI gene;Acc:100626318]
ENSSSCG00000046842	2.39227	1.54e-05
ENSSSCG00000007517	2.39828	8.33e-05	NPEPL1	aminopeptidase like 1 [Source:NCBI gene;Acc:100144530]
ENSSSCG00000009209	2.40091	2.52e-18	NAP1L5	nucleosome assembly protein 1 like 5 [Source:NCBI gene;Acc:100616076]
ENSSSCG00000033880	2.40527	5.2e-06	TSPAN32	tetraspanin 32 [Source:NCBI gene;Acc:110259221]
ENSSSCG00000031262	2.40633	4.14e-08	TXNIP	thioredoxin interacting protein [Source:NCBI gene;Acc:733688]
ENSSSCG00000025430	2.40679	4.35e-09	DTX2	deltex E3 ubiquitin ligase 2 [Source:NCBI gene;Acc:100739198]
ENSSSCG00000043884	2.41308	9.68e-05
ENSSSCG00000036469	2.41441	0.0070066
ENSSSCG00000026922	2.41458	8.71e-10	DRAM2	DNA damage regulated autophagy modulator 2 [Source:NCBI gene;Acc:100158051]
ENSSSCG00000032354	2.4146	1.29e-09	KDM5D	lysine-specific demethylase 5D-like [Source:NCBI gene;Acc:110257883]
ENSSSCG00000022161	2.41619	2.71e-11	ZNF251	zinc finger protein 251 [Source:NCBI gene;Acc:100738561]
ENSSSCG00000007682	2.41723	0.00176472	SH2B2	SH2B adaptor protein 2 [Source:NCBI gene;Acc:100519708]
ENSSSCG00000035402	2.41769	4.67e-07	RGS9	regulator of G protein signaling 9 [Source:NCBI gene;Acc:102166057]
ENSSSCG00000005423	2.41799	1.02e-12	ABCA1	ATP binding cassette subfamily A member 1 [Source:NCBI gene;Acc:100152112]
ENSSSCG00000023857	2.41887	4.92e-11
ENSSSCG00000001703	2.41949	7.52e-11	NFKBIE	NFKB inhibitor epsilon [Source:NCBI gene;Acc:100153486]
ENSSSCG00000018303	2.42094	1.02e-05
ENSSSCG00000035525	2.42152	8.08e-12	LOC100153543	multiple epidermal growth factor-like domains protein 6 [Source:NCBI gene;Acc:100153543]
ENSSSCG00000014149	2.42945	3.47e-11	MEF2C	myocyte enhancer factor 2C [Source:NCBI gene;Acc:733590]
ENSSSCG00000036363	2.43051	6.32e-06	LOC100037970	phosphodiesterase 4C [Source:NCBI gene;Acc:100037970]
ENSSSCG00000004464	2.43102	2.02e-06	TENT5A	terminal nucleotidyltransferase 5A [Source:NCBI gene;Acc:100156873]
ENSSSCG00000005725	2.43421	7.84e-10	TTF1	transcription termination factor 1 [Source:NCBI gene;Acc:100511433]
ENSSSCG00000004547	2.43455	2.19e-05	PLEKHO2	pleckstrin homology domain containing O2 [Source:NCBI gene;Acc:100154769]
ENSSSCG00000051237	2.43814	0.000772109
ENSSSCG00000037923	2.43819	0.000163051	U2	U2 spliceosomal RNA [Source:RFAM;Acc:RF00004]
ENSSSCG00000013181	2.43958	4.3e-12	SERPING1	serpin family G member 1 [Source:NCBI gene;Acc:100144304]
ENSSSCG00000031261	2.4414	9.54e-11	RHOQ	ras homolog family member Q [Source:NCBI gene;Acc:100523840]
ENSSSCG00000037645	2.44391	2.32e-13	COTL1	coactosin like F-actin binding protein 1 [Source:NCBI gene;Acc:100621773]
ENSSSCG00000004411	2.44692	1.65e-07	ZBTB24	zinc finger and BTB domain containing 24 [Source:NCBI gene;Acc:100739723]
ENSSSCG00000034618	2.45334	1.11e-10	ZMYM6	zinc finger MYM-type containing 6 [Source:NCBI gene;Acc:110261139]
ENSSSCG00000028483	2.45726	0.0165706	SNORD33	Small nucleolar RNA Z195/SNORD33/SNORD32 family [Source:RFAM;Acc:RF00133]
ENSSSCG00000051735	2.46241	2.31e-08
ENSSSCG00000037026	2.46426	6.53e-05	U1	U1 spliceosomal RNA [Source:RFAM;Acc:RF00003]
ENSSSCG00000012029	2.46726	6.74e-15	BACH1	BTB domain and CNC homolog 1 [Source:NCBI gene;Acc:100523514]
ENSSSCG00000011056	2.4677	1.47e-16	FRMD4A	FERM domain containing 4A [Source:NCBI gene;Acc:100737056]
ENSSSCG00000003729	2.46799	1.5e-05	RNF125	ring finger protein 125 [Source:NCBI gene;Acc:100517591]
ENSSSCG00000029183	2.47129	1.94e-14	SEC11A	SEC11 homolog A, signal peptidase complex subunit [Source:NCBI gene;Acc:100622744]
ENSSSCG00000017743	2.47132	5.9e-12	CRLF3	cytokine receptor like factor 3 [Source:NCBI gene;Acc:100525951]
ENSSSCG00000041401	2.47995	4.2e-06
ENSSSCG00000028327	2.48024	4.66e-09	RHOBTB1	Rho related BTB domain containing 1 [Source:NCBI gene;Acc:100153330]
ENSSSCG00000012853	2.48224	0.000531906	IRF7	interferon regulatory factor 7 [Source:NCBI gene;Acc:100037289]
ENSSSCG00000003998	2.48345	2.59e-06	ZNF274	neurotrophin receptor-interacting factor homolog [Source:NCBI gene;Acc:100518738]
ENSSSCG00000015326	2.48413	5.57e-11	COL1A2	collagen type I alpha 2 chain [Source:NCBI gene;Acc:100626716]
ENSSSCG00000035863	2.48464	8.01e-07	PLIN2	perilipin 2 [Source:NCBI gene;Acc:397402]
ENSSSCG00000015987	2.48814	1.6e-11	NFE2L2	nuclear factor, erythroid 2 like 2 [Source:NCBI gene;Acc:100516343]
ENSSSCG00000051761	2.48867	5.03e-07
ENSSSCG00000040819	2.49578	0.00935974	U2	U2 spliceosomal RNA [Source:RFAM;Acc:RF00004]
ENSSSCG00000046543	2.49781	0.000549375
ENSSSCG00000006495	2.4991	5.7e-12	SEMA4A	semaphorin 4A [Source:NCBI gene;Acc:100157147]
ENSSSCG00000042621	2.49976	4.11e-08
ENSSSCG00000033606	2.50071	1.29e-10	H2AC6	histone H2A type 1 [Source:NCBI gene;Acc:100155734]
ENSSSCG00000009567	2.50181	5.59e-15	RASA3	RAS p21 protein activator 3 [Source:NCBI gene;Acc:100519683]
ENSSSCG00000031781	2.50331	2.9e-09	PSMB10	proteasome 20S subunit beta 10 [Source:NCBI gene;Acc:733626]
ENSSSCG00000034570	2.50337	0.00429343	IFI6	interferon alpha inducible protein 6 [Source:NCBI gene;Acc:110261124]
ENSSSCG00000045913	2.50589	5.37e-07
ENSSSCG00000006503	2.50824	3.32e-07	RXFP4	relaxin family peptide/INSL5 receptor 4 [Source:NCBI gene;Acc:450213]
ENSSSCG00000003477	2.51234	1.25e-17	NECAP2	NECAP endocytosis associated 2 [Source:NCBI gene;Acc:100523442]
ENSSSCG00000023423	2.51335	1.19e-12	UBALD2	UBA like domain containing 2 [Source:NCBI gene;Acc:100519560]
ENSSSCG00000024810	2.51353	2.73e-09	PRAM1	PML-RARA regulated adaptor molecule 1 [Source:NCBI gene;Acc:100514337]
ENSSSCG00000018972	2.51375	0.00704983	SNORA33	small nucleolar RNA, H/ACA box 33 [Source:HGNC Symbol;Acc:HGNC:32623]
ENSSSCG00000006206	2.51395	1.08e-08	SGK3	serine/threonine-protein kinase Sgk3 [Source:NCBI gene;Acc:100521447]
ENSSSCG00000001398	2.51401	7.01e-05	SLA-7	MHC class I antigen 7 [Source:NCBI gene;Acc:396650]
ENSSSCG00000000292	2.51406	2.53e-12	ZNF385A	zinc finger protein 385A [Source:NCBI gene;Acc:100736804]
ENSSSCG00000000232	2.51884	0.000391954	ACVRL1	activin A receptor like type 1 [Source:NCBI gene;Acc:100153279]
ENSSSCG00000015019	2.52349	0.000107753	COLCA2	colorectal cancer associated 2 [Source:NCBI gene;Acc:100512618]
ENSSSCG00000051686	2.52515	2.15e-05
ENSSSCG00000003613	2.52566	3.42e-14	HDAC1	histone deacetylase 1 [Source:NCBI gene;Acc:100622482]
ENSSSCG00000022895	2.53546	4.45e-12	CRYBG3	crystallin beta-gamma domain containing 3 [Source:NCBI gene;Acc:100624348]
ENSSSCG00000027845	2.53883	0.0159258	SNORA80B	small nucleolar RNA, H/ACA box 80B [Source:HGNC Symbol;Acc:HGNC:34355]
ENSSSCG00000013114	2.53964	3.05e-07	SLC15A3	solute carrier family 15 member 3 [Source:NCBI gene;Acc:100513135]
ENSSSCG00000011610	2.5402	1.35e-09	NUP210	nucleoporin 210 [Source:NCBI gene;Acc:100515926]
ENSSSCG00000000974	2.54152	1.37e-08	TRABD	TraB domain containing [Source:NCBI gene;Acc:100519151]
ENSSSCG00000014817	2.54258	6.01e-15	ARAP1	ArfGAP with RhoGAP domain, ankyrin repeat and PH domain 1 [Source:NCBI gene;Acc:100511767]
ENSSSCG00000010341	2.54309	4.53e-14	TSPAN14	tetraspanin 14 [Source:NCBI gene;Acc:100154486]
ENSSSCG00000005959	2.54408	9.05e-16	FAM49B	family with sequence similarity 49 member B [Source:NCBI gene;Acc:100157574]
ENSSSCG00000037910	2.54414	3.31e-12	DUSP6	dual specificity phosphatase 6 [Source:NCBI gene;Acc:100622968]
ENSSSCG00000009925	2.54823	2.39e-13	GIT2	GIT ArfGAP 2 [Source:NCBI gene;Acc:100154195]
ENSSSCG00000034197	2.55049	1.32e-15	EDEM1	ER degradation enhancing alpha-mannosidase like protein 1 [Source:NCBI gene;Acc:100738285]
ENSSSCG00000005965	2.55179	6.4e-05	MYC	MYC proto-oncogene, bHLH transcription factor [Source:NCBI gene;Acc:448810]
ENSSSCG00000002917	2.55277	1.17e-05	NFKBID	NFKB inhibitor delta [Source:NCBI gene;Acc:100524441]
ENSSSCG00000025540	2.55447	7.07e-05	SNORD33	Small nucleolar RNA Z195/SNORD33/SNORD32 family [Source:RFAM;Acc:RF00133]
ENSSSCG00000009699	2.56381	2.68e-07	HPGD	15-hydroxyprostaglandin dehydrogenase [Source:NCBI gene;Acc:100156186]
ENSSSCG00000029228	2.56429	3.34e-12	ZNF276	zinc finger protein 276 [Source:NCBI gene;Acc:100628034]
ENSSSCG00000023479	2.56635	2.51e-13	LOC100513689	NCK associated protein 5 [Source:NCBI gene;Acc:100513689]
ENSSSCG00000011592	2.56747	1.93e-13	PLXND1	plexin D1 [Source:NCBI gene;Acc:100152254]
ENSSSCG00000015823	2.56866	4.92e-05	RAB11FIP1	RAB11 family interacting protein 1 [Source:NCBI gene;Acc:100625212]
ENSSSCG00000001912	2.5777	2.62e-11	PML	promyelocytic leukemia [Source:NCBI gene;Acc:100157336]
ENSSSCG00000028056	2.57791	9.36e-12	ZFP36	ZFP36 ring finger protein [Source:NCBI gene;Acc:100316849]
ENSSSCG00000014780	2.57806	1.66e-06	TRIM21	tripartite motif containing 21 [Source:NCBI gene;Acc:100302538]
ENSSSCG00000007181	2.57846	0.000268211	LOC100736623	signal-regulatory protein beta-1-like [Source:NCBI gene;Acc:100736623]
ENSSSCG00000027665	2.57891	0.000325055	LOC102161654	tyrosine-protein phosphatase non-receptor type substrate 1 [Source:NCBI gene;Acc:102161654]
ENSSSCG00000009410	2.57938	2.06e-12	RUBCNL	rubicon like autophagy enhancer [Source:NCBI gene;Acc:100522757]
ENSSSCG00000050313	2.57977	9.48e-09
ENSSSCG00000029549	2.58077	3.1e-07	SNORD22	Small nucleolar RNA SNORD22 [Source:RFAM;Acc:RF00099]
ENSSSCG00000012181	2.58405	6.72e-05	PDK3	pyruvate dehydrogenase kinase 3 [Source:NCBI gene;Acc:100153858]
ENSSSCG00000025542	2.58439	9.59e-05	NEMP1	nuclear envelope integral membrane protein 1 [Source:NCBI gene;Acc:100739342]
ENSSSCG00000045712	2.58598	4.3e-13	OLFML3	olfactomedin like 3 [Source:NCBI gene;Acc:100158055]
ENSSSCG00000010274	2.58843	1.41e-11	SGPL1	sphingosine-1-phosphate lyase 1 [Source:NCBI gene;Acc:100525187]
ENSSSCG00000013779	2.58953	4.17e-16	PKN1	protein kinase N1 [Source:NCBI gene;Acc:100515528]
ENSSSCG00000004114	2.58979	1.2e-11	RAB32	RAB32, member RAS oncogene family [Source:NCBI gene;Acc:100144496]
ENSSSCG00000001011	2.5917	2.33e-06	SERPINB1	serpin family B member 1 [Source:NCBI gene;Acc:100155145]
ENSSSCG00000037900	2.59284	3.36e-17	CCND1	cyclin D1 [Source:NCBI gene;Acc:100738589]
ENSSSCG00000019435	2.59538	0.00177317
ENSSSCG00000044204	2.59646	0.00155713
ENSSSCG00000012054	2.59675	2.27e-12	DOP1B	DOP1 leucine zipper like protein B [Source:NCBI gene;Acc:100513179]
ENSSSCG00000008867	2.59703	0.0097783	CTSO	cathepsin O [Source:NCBI gene;Acc:100737564]
ENSSSCG00000022322	2.59757	4.68e-08	BCL2L11	BCL2 like 11 [Source:NCBI gene;Acc:396632]
ENSSSCG00000034465	2.59842	2.62e-12	LRP10	LDL receptor related protein 10 [Source:NCBI gene;Acc:100233190]
ENSSSCG00000003897	2.59998	0.000245509	MOB3C	MOB kinase activator 3C [Source:NCBI gene;Acc:100738460]
ENSSSCG00000000036	2.60104	2.52e-15	PACSIN2	protein kinase C and casein kinase substrate in neurons 2 [Source:NCBI gene;Acc:100523786]
ENSSSCG00000035446	2.60176	5.02e-14	CAVIN1	caveolae associated protein 1 [Source:NCBI gene;Acc:106505427]
ENSSSCG00000015782	2.6031	4.79e-14	IRF2	interferon regulatory factor 2 [Source:NCBI gene;Acc:100621620]
ENSSSCG00000025488	2.60378	1.78e-08	MCM3	minichromosome maintenance complex component 3 [Source:NCBI gene;Acc:100154824]
ENSSSCG00000024742	2.60673	0.00814891
ENSSSCG00000039549	2.6092	3.07e-07	PLEKHF2	pleckstrin homology and FYVE domain containing 2 [Source:NCBI gene;Acc:110260255]
ENSSSCG00000009050	2.60964	1.05e-08	INPP4B	inositol polyphosphate-4-phosphatase type II B [Source:NCBI gene;Acc:100511393]
ENSSSCG00000020533	2.61067	0.00844775	SNORA2C	small nucleolar RNA, H/ACA box 2C [Source:HGNC Symbol;Acc:HGNC:32624]
ENSSSCG00000012816	2.61124	8.21e-09	MTCP1	mature T cell proliferation 1 [Source:NCBI gene;Acc:100517259]
ENSSSCG00000000811	2.61218	0.00389589	PCED1B	PC-esterase domain containing 1B [Source:HGNC Symbol;Acc:HGNC:28255]
ENSSSCG00000023619	2.6141	3.51e-09	SLC12A9	solute carrier family 12 member 9 [Source:NCBI gene;Acc:100620697]
ENSSSCG00000002829	2.61415	3.95e-13	MMP2	matrix metallopeptidase 2 [Source:NCBI gene;Acc:397391]
ENSSSCG00000001900	2.61457	5.26e-13	CSK	CSK, non-receptor tyrosine kinase [Source:NCBI gene;Acc:100154110]
ENSSSCG00000047531	2.61599	4.99e-09
ENSSSCG00000021904	2.61705	0.00103519	SNORA5A	small nucleolar RNA, H/ACA box 5A [Source:HGNC Symbol;Acc:HGNC:32588]
ENSSSCG00000048678	2.62095	0.00075201
ENSSSCG00000011546	2.62291	8.14e-20	MTMR14	copine family member 9 [Source:NCBI gene;Acc:100152236]
ENSSSCG00000034151	2.6259	1.6e-11	RNPEP	arginyl aminopeptidase [Source:NCBI gene;Acc:100524577]
ENSSSCG00000037997	2.627	1.81e-06
ENSSSCG00000008316	2.62881	3.11e-13	NAGK	N-acetylglucosamine kinase [Source:NCBI gene;Acc:100523729]
ENSSSCG00000046470	2.63109	0.000319905
ENSSSCG00000004952	2.63225	3.05e-15	SMAD3	SMAD family member 3 [Source:NCBI gene;Acc:397260]
ENSSSCG00000010451	2.6358	5.01e-05	IFIT2	interferon induced protein with tetratricopeptide repeats 2 [Source:NCBI gene;Acc:100155467]
ENSSSCG00000014825	2.63636	2.04e-06	RELT	RELT TNF receptor [Source:NCBI gene;Acc:100515961]
ENSSSCG00000017950	2.63759	1.42e-05	TP53	tumor protein p53 [Source:NCBI gene;Acc:397276]
ENSSSCG00000002260	2.63782	5.02e-05
ENSSSCG00000019715	2.64338	3.94e-08	SNORD94	small nucleolar RNA, C/D box 94 [Source:HGNC Symbol;Acc:HGNC:32756]
ENSSSCG00000036383	2.64703	6.98e-07	LGALS3BP	galectin 3 binding protein [Source:NCBI gene;Acc:110255948]
ENSSSCG00000013735	2.65342	2.52e-06	JUNB	JunB proto-oncogene, AP-1 transcription factor subunit [Source:NCBI gene;Acc:100523358]
ENSSSCG00000025856	2.65367	5.29e-11	TMEM106A	transmembrane protein 106A [Source:NCBI gene;Acc:100624959]
ENSSSCG00000017614	2.65852	1.98e-08	TRIM25	tripartite motif containing 25 [Source:NCBI gene;Acc:100622285]
ENSSSCG00000033453	2.65963	0.00574293	BST2	bone marrow stromal cell antigen 2 [Source:NCBI gene;Acc:100302088]
ENSSSCG00000001009	2.65981	9.37e-19	RIPK1	receptor interacting serine/threonine kinase 1 [Source:NCBI gene;Acc:100524751]
ENSSSCG00000004205	2.6602	2.56e-11	ARHGAP18	Rho GTPase activating protein 18 [Source:NCBI gene;Acc:100525547]
ENSSSCG00000027405	2.66495	1.67e-05	U2	U2 spliceosomal RNA [Source:RFAM;Acc:RF00004]
ENSSSCG00000041744	2.66823	0.00143062
ENSSSCG00000025326	2.6729	1.04e-05	TMEM243	transmembrane protein 243 [Source:NCBI gene;Acc:100521508]
ENSSSCG00000018197	2.67475	0.00424411	SNORD46	small nucleolar RNA, C/D box 46 [Source:HGNC Symbol;Acc:HGNC:10186]
ENSSSCG00000032397	2.67534	4.19e-13	LBR	lamin B receptor [Source:NCBI gene;Acc:110255643]
ENSSSCG00000009396	2.67861	6.56e-14	PHF11	PHD finger protein 11 [Source:NCBI gene;Acc:100518446]
ENSSSCG00000007291	2.67899	3.02e-10	EDEM2	ER degradation enhancing alpha-mannosidase like protein 2 [Source:NCBI gene;Acc:100621927]
ENSSSCG00000016067	2.68106	1.67e-07	STK17B	serine/threonine kinase 17b [Source:NCBI gene;Acc:100153033]
ENSSSCG00000020988	2.68195	6.6e-05	ZNF114	zinc finger protein 114 [Source:NCBI gene;Acc:106510560]
ENSSSCG00000028771	2.68292	3.75e-16	MEF2A	myocyte enhancer factor 2A [Source:NCBI gene;Acc:100037273]
ENSSSCG00000019599	2.6847	0.000263986
ENSSSCG00000006850	2.68595	2.92e-14	FAM102B	family with sequence similarity 102 member B [Source:NCBI gene;Acc:100519836]
ENSSSCG00000031610	2.68765	9.49e-09	GVIN1	GTPase, very large interferon inducible 1 [Source:NCBI gene;Acc:100512797]
ENSSSCG00000017330	2.68836	4.57e-11	MAP3K14	mitogen-activated protein kinase kinase kinase 14 [Source:NCBI gene;Acc:100520402]
ENSSSCG00000039909	2.69031	3e-09	ICAM2	endoplasmic reticulum to nucleus signaling 1 [Source:NCBI gene;Acc:100510978]
ENSSSCG00000044814	2.69228	9.34e-07
ENSSSCG00000012890	2.69266	5e-07	TCIRG1	T cell immune regulator 1, ATPase H+ transporting V0 subunit a3 [Source:NCBI gene;Acc:100521769]
ENSSSCG00000009833	2.69276	6.75e-14	SH2B3	SH2B adaptor protein 3 [Source:NCBI gene;Acc:100154922]
ENSSSCG00000023143	2.69342	0.0141823	SNORD34	Small nucleolar RNA SNORD34 [Source:RFAM;Acc:RF00147]
ENSSSCG00000045565	2.69658	1.16e-06
ENSSSCG00000042904	2.69939	7.98e-06
ENSSSCG00000022301	2.69951	4.11e-06	EIF4EBP1	eukaryotic translation initiation factor 4E binding protein 1 [Source:NCBI gene;Acc:100627508]
ENSSSCG00000040143	2.70117	0.000124917	SNORA58B	small nucleolar RNA, H/ACA box 58B [Source:HGNC Symbol;Acc:HGNC:52208]
ENSSSCG00000036062	2.70374	1.16e-08	RNF122	ring finger protein 122 [Source:NCBI gene;Acc:100511414]
ENSSSCG00000046740	2.70497	9.53e-07
ENSSSCG00000005317	2.70507	2.11e-17	TLN1	talin 1 [Source:NCBI gene;Acc:100157220]
ENSSSCG00000011330	2.70735	1.32e-11	NBEAL2	neurobeachin like 2 [Source:NCBI gene;Acc:100517371]
ENSSSCG00000047011	2.70922	1.69e-08
ENSSSCG00000050367	2.70974	3.41e-05
ENSSSCG00000051570	2.71547	1.89e-06
ENSSSCG00000003983	2.71597	2.63e-19	SMAP2	small ArfGAP2 [Source:NCBI gene;Acc:100145888]
ENSSSCG00000007739	2.71943	2.11e-12	GUSB	glucuronidase beta [Source:NCBI gene;Acc:100144519]
ENSSSCG00000001229	2.72282	9.45e-06	LOC100513601	patr class I histocompatibility antigen, A-126 alpha chain-like [Source:NCBI gene;Acc:100513601]
ENSSSCG00000031946	2.72335	5.3e-06	GPC5	glypican 5 [Source:NCBI gene;Acc:100737621]
ENSSSCG00000022784	2.72361	3.84e-12	PLEKHO1	pleckstrin homology domain containing O1 [Source:NCBI gene;Acc:100152184]
ENSSSCG00000028403	2.72933	0.000388703	SNORA62	Small nucleolar RNA SNORA62/SNORA6 family [Source:RFAM;Acc:RF00091]
ENSSSCG00000009152	2.73365	2.78e-08	SGMS2	sphingomyelin synthase 2 [Source:NCBI gene;Acc:100518796]
ENSSSCG00000017200	2.7403	0.000334849	UNC13D	unc-13 homolog D [Source:NCBI gene;Acc:100521332]
ENSSSCG00000019699	2.74208	0.00311288	SNORD45B	small nucleolar RNA, C/D box 45B [Source:HGNC Symbol;Acc:HGNC:10185]
ENSSSCG00000000799	2.74681	6.76e-09	IRAK4	interleukin 1 receptor associated kinase 4 [Source:NCBI gene;Acc:100127166]
ENSSSCG00000041364	2.7518	0.000468137
ENSSSCG00000014565	2.75268	0.0151108	IFITM1	interferon-induced transmembrane protein 1 [Source:NCBI gene;Acc:100127358]
ENSSSCG00000039278	2.75274	0.000949402	U1	U1 spliceosomal RNA [Source:RFAM;Acc:RF00003]
ENSSSCG00000027860	2.75464	7.04e-05	ERAP2	endoplasmic reticulum aminopeptidase 2 [Source:NCBI gene;Acc:100525036]
ENSSSCG00000012173	2.75683	1.64e-14	SAT1	spermidine/spermine N1-acetyltransferase 1 [Source:NCBI gene;Acc:397645]
ENSSSCG00000030032	2.75717	0.000146388
ENSSSCG00000047241	2.75931	7.53e-05
ENSSSCG00000038901	2.76296	1.01e-05	CLDN15	claudin 15 [Source:NCBI gene;Acc:100302018]
ENSSSCG00000009141	2.76845	0.00030375	MCUB	mitochondrial calcium uniporter dominant negative beta subunit [Source:NCBI gene;Acc:100623186]
ENSSSCG00000019894	2.77143	6.61e-05	SNORA62	Small nucleolar RNA SNORA62/SNORA6 family [Source:RFAM;Acc:RF00091]
ENSSSCG00000026302	2.77247	1.64e-09	MKI67	marker of proliferation Ki-67 [Source:NCBI gene;Acc:102164100]
ENSSSCG00000027709	2.77449	0.000536034	PARP9	poly(ADP-ribose) polymerase family member 9 [Source:NCBI gene;Acc:100519390]
ENSSSCG00000017926	2.78236	4.2e-06	SLC16A13	solute carrier family 16 member 13 [Source:NCBI gene;Acc:100517000]
ENSSSCG00000033745	2.78319	0.000432371
ENSSSCG00000034492	2.78473	1.76e-05	U3	Small nucleolar RNA U3 [Source:RFAM;Acc:RF00012]
ENSSSCG00000048334	2.78553	1.87e-07
ENSSSCG00000017215	2.78665	6.86e-06	SLC16A5	solute carrier family 16 member 5 [Source:NCBI gene;Acc:100514790]
ENSSSCG00000047538	2.79086	2.13e-05	ALG13	ALG13 UDP-N-acetylglucosaminyltransferase subunit [Source:NCBI gene;Acc:100523348]
ENSSSCG00000021361	2.79487	1.56e-12	ZNF710	zinc finger protein 710 [Source:NCBI gene;Acc:100152649]
ENSSSCG00000019418	2.80156	0.00106802	SNORA4	small nucleolar RNA, H/ACA box 4 [Source:HGNC Symbol;Acc:HGNC:32587]
ENSSSCG00000008266	2.80191	1.91e-14	LOXL3	lysyl oxidase like 3 [Source:NCBI gene;Acc:100512652]
ENSSSCG00000017918	2.80446	1.7e-15	ARRB2	arrestin beta 2 [Source:NCBI gene;Acc:100170767]
ENSSSCG00000046464	2.80963	0.000595041
ENSSSCG00000024018	2.81101	0.0024737	SLC16A3	solute carrier family 16 member 3 [Source:NCBI gene;Acc:100158243]
ENSSSCG00000020462	2.81305	6.97e-12	SCARNA13	small Cajal body-specific RNA 13 [Source:HGNC Symbol;Acc:HGNC:32570]
ENSSSCG00000040520	2.81502	6.56e-10	SCARNA10	small Cajal body-specific RNA 10 [Source:HGNC Symbol;Acc:HGNC:32567]
ENSSSCG00000040061	2.81544	3.78e-11	NINJ1	ninjurin 1 [Source:NCBI gene;Acc:110260095]
ENSSSCG00000011026	2.81763	2.24e-16	ARHGAP12	Rho GTPase activating protein 12 [Source:NCBI gene;Acc:100520047]
ENSSSCG00000019323	2.81788	0.00585586	SNORA13	small nucleolar RNA, H/ACA box 13 [Source:HGNC Symbol;Acc:HGNC:32601]
ENSSSCG00000040136	2.81958	0.00286165
ENSSSCG00000029352	2.82069	8.53e-14	CCNL1	cyclin L1 [Source:NCBI gene;Acc:100626293]
ENSSSCG00000046439	2.82074	2.07e-10	GNG10	G protein subunit gamma 10 [Source:NCBI gene;Acc:100515992]
ENSSSCG00000012569	2.82536	1.64e-08	ATG4A	autophagy related 4A cysteine peptidase [Source:NCBI gene;Acc:100156732]
ENSSSCG00000025408	2.82542	2.02e-08	ULK4	unc-51 like kinase 4 [Source:NCBI gene;Acc:100522104]
ENSSSCG00000002142	2.83449	9.03e-14	TEP1	telomerase associated protein 1 [Source:NCBI gene;Acc:100152287]
ENSSSCG00000046279	2.83712	3.78e-09	SAP25	Sin3A associated protein 25 [Source:NCBI gene;Acc:100514758]
ENSSSCG00000018891	2.83785	1.49e-05	SNORA74	Small nucleolar RNA SNORA74 [Source:RFAM;Acc:RF00090]
ENSSSCG00000019284	2.83964	0.00325227	SNORA80E	small nucleolar RNA, H/ACA box 80E [Source:HGNC Symbol;Acc:HGNC:32635]
ENSSSCG00000026041	2.84048	5.44e-16	MAP3K5	mitogen-activated protein kinase kinase kinase 5 [Source:NCBI gene;Acc:100622769]
ENSSSCG00000039243	2.84122	2.51e-14	CD81	CD81 molecule [Source:NCBI gene;Acc:780427]
ENSSSCG00000033009	2.84297	1.73e-13	GCNT2	N-acetyllactosaminide beta-1,6-N-acetylglucosaminyl-transferase [Source:NCBI gene;Acc:100152566]
ENSSSCG00000046336	2.84299	0.000359033
ENSSSCG00000029550	2.84368	0.00598811
ENSSSCG00000000563	2.84406	2.74e-09	LOC100626686	lymphoid restricted membrane protein [Source:NCBI gene;Acc:100626686]
ENSSSCG00000051287	2.8446	0.0019768
ENSSSCG00000037466	2.84664	8.96e-13	LOC100515551	sialic acid-binding Ig-like lectin 5 [Source:NCBI gene;Acc:100515551]
ENSSSCG00000014171	2.85048	9.8e-09	ERAP1	endoplasmic reticulum aminopeptidase 1 [Source:NCBI gene;Acc:100523953]
ENSSSCG00000001573	2.85057	3.05e-06	PIM1	Pim-1 proto-oncogene, serine/threonine kinase [Source:NCBI gene;Acc:100157844]
ENSSSCG00000012828	2.85065	1.21e-10	STARD8	StAR related lipid transfer domain containing 8 [Source:NCBI gene;Acc:100519288]
ENSSSCG00000014307	2.85223	3.37e-17	MACROH2A1	H2A histone family, member Y [Source:NCBI gene;Acc:100512769]
ENSSSCG00000026416	2.85386	0.0134318
ENSSSCG00000045628	2.85442	5.33e-09
ENSSSCG00000037832	2.85586	1.06e-16	PMP22	peripheral myelin protein 22 [Source:NCBI gene;Acc:110256114]
ENSSSCG00000010703	2.85957	1.28e-16	HTRA1	HtrA serine peptidase 1 [Source:NCBI gene;Acc:100515628]
ENSSSCG00000018699	2.87055	0.0106769	SNORA38	small nucleolar RNA, H/ACA box 38 [Source:HGNC Symbol;Acc:HGNC:32631]
ENSSSCG00000005724	2.87122	1.52e-16	SETX	senataxin [Source:NCBI gene;Acc:100511239]
ENSSSCG00000045769	2.87131	0.00181572
ENSSSCG00000023972	2.87464	2.29e-05	DRAM1	DNA damage regulated autophagy modulator 1 [Source:NCBI gene;Acc:100462750]
ENSSSCG00000031951	2.87505	1.73e-19	LOC100627463	cytoplasmic FMR1 interacting protein 1 [Source:NCBI gene;Acc:100627463]
ENSSSCG00000004199	2.87844	5.5e-18	EPB41L2	erythrocyte membrane protein band 4.1 like 2 [Source:NCBI gene;Acc:100524836]
ENSSSCG00000030548	2.88046	0.00168894	HERC5	HECT and RLD domain containing E3 ubiquitin protein ligase 5 [Source:NCBI gene;Acc:100518083]
ENSSSCG00000004142	2.88204	8.34e-15	CITED2	Cbp/p300 interacting transactivator with Glu/Asp rich carboxy-terminal domain 2 [Source:NCBI gene;Acc:100156022]
ENSSSCG00000009881	2.88268	6.8e-06	OAS2	2'-5'-oligoadenylate synthetase 2 [Source:NCBI gene;Acc:595128]
ENSSSCG00000039041	2.88315	1.2e-10	ZNF467	zinc finger protein 467 [Source:NCBI gene;Acc:100623053]
ENSSSCG00000042663	2.88366	8.74e-09
ENSSSCG00000001549	2.88586	1.64e-09	FKBP5	FKBP prolyl isomerase 5 [Source:NCBI gene;Acc:100155423]
ENSSSCG00000019290	2.88613	0.000826884	SNORD45A	small nucleolar RNA, C/D box 45A [Source:HGNC Symbol;Acc:HGNC:10184]
ENSSSCG00000042219	2.88675	5.9e-05
ENSSSCG00000010148	2.89026	6.42e-14	ERO1B	endoplasmic reticulum oxidoreductase 1 beta [Source:NCBI gene;Acc:100154974]
ENSSSCG00000030156	2.89455	3.89e-16	APBB1IP	amyloid beta precursor protein binding family B member 1 interacting protein [Source:NCBI gene;Acc:100514179]
ENSSSCG00000019358	2.8947	0.000966482
ENSSSCG00000042218	2.9022	3.42e-08
ENSSSCG00000030831	2.9027	9.53e-08	DENND3	DENN domain containing 3 [Source:NCBI gene;Acc:100155273]
ENSSSCG00000025722	2.90509	0.00600639	SNORA71	Small nucleolar RNA SNORA71 [Source:RFAM;Acc:RF00056]
ENSSSCG00000003458	2.90766	3.57e-10	CTRC	EF-hand domain family member D2 [Source:NCBI gene;Acc:100520743]
ENSSSCG00000024174	2.90853	4.3e-07	TGIF1	TGFB induced factor homeobox 1 [Source:NCBI gene;Acc:100625732]
ENSSSCG00000018196	2.9094	0.00319216	SNORD57	small nucleolar RNA, C/D box 57 [Source:HGNC Symbol;Acc:HGNC:10207]
ENSSSCG00000021542	2.91651	0.000104136	SNORA71	Small nucleolar RNA SNORA71 [Source:RFAM;Acc:RF00056]
ENSSSCG00000008695	2.91959	3.05e-06	MFSD10	major facilitator superfamily domain containing 10 [Source:NCBI gene;Acc:100626728]
ENSSSCG00000031608	2.9245	7.63e-13
ENSSSCG00000045310	2.92832	0.0016443
ENSSSCG00000012779	2.93089	1.68e-08	ABCD1	ATP binding cassette subfamily D member 1 [Source:NCBI gene;Acc:100519529]
ENSSSCG00000002954	2.93886	3.98e-09	SPINT2	serine peptidase inhibitor, Kunitz type 2 [Source:NCBI gene;Acc:100515207]
ENSSSCG00000009794	2.94605	5.92e-13	MLXIP	MLX interacting protein [Source:NCBI gene;Acc:100156510]
ENSSSCG00000025513	2.94609	0.000355795	SNORD22	Small nucleolar RNA SNORD22 [Source:RFAM;Acc:RF00099]
ENSSSCG00000019607	2.94927	0.0275467	SNORA30	small nucleolar RNA, H/ACA box 30 [Source:HGNC Symbol;Acc:HGNC:32620]
ENSSSCG00000013145	2.95157	5.98e-15	DTX4	deltex E3 ubiquitin ligase 4 [Source:NCBI gene;Acc:100517143]
ENSSSCG00000001651	2.95835	3.28e-14	CNPY3	canopy FGF signaling regulator 3 [Source:NCBI gene;Acc:100126290]
ENSSSCG00000028552	2.96144	7.27e-12	BHLHE41	basic helix-loop-helix family member e41 [Source:NCBI gene;Acc:100626912]
ENSSSCG00000043759	2.96317	0.000161696
ENSSSCG00000044428	2.96598	3.94e-07
ENSSSCG00000011443	2.96705	1.67e-08	STAB1	stabilin 1 [Source:NCBI gene;Acc:100525609]
ENSSSCG00000008388	2.9684	4.22e-06	REL	REL proto-oncogene, NF-kB subunit [Source:NCBI gene;Acc:100525104]
ENSSSCG00000009322	2.97022	4.66e-08	SLC46A3	solute carrier family 46 member 3 [Source:NCBI gene;Acc:100154155]
ENSSSCG00000027967	2.97182	0.000327146	IGSF6	immunoglobulin superfamily member 6 [Source:NCBI gene;Acc:100627993]
ENSSSCG00000017146	2.97184	1.66e-14
ENSSSCG00000051365	2.97595	5.14e-07
ENSSSCG00000023351	2.976	2.14e-12	PLA2G4A	phospholipase A2 group IVA [Source:NCBI gene;Acc:100520687]
ENSSSCG00000044982	2.97644	0.000512743
ENSSSCG00000015324	2.97752	0.000272582
ENSSSCG00000000700	2.98452	8.75e-06	ACRBP	acrosin binding protein [Source:NCBI gene;Acc:397317]
ENSSSCG00000027476	2.98948	0.00189616
ENSSSCG00000027722	2.99232	3.21e-18	BMP2K	BMP2 inducible kinase [Source:NCBI gene;Acc:100624635]
ENSSSCG00000000189	2.99399	1.46e-05	LMBR1L	limb development membrane protein 1 like [Source:NCBI gene;Acc:100525991]
ENSSSCG00000039656	2.99516	2.18e-14	RHOG	ras homolog family member G [Source:NCBI gene;Acc:100144504]
ENSSSCG00000024950	2.99731	2.97e-06	LOC100737821	uncharacterized LOC100737821 [Source:NCBI gene;Acc:100737821]
ENSSSCG00000010342	2.99766	5.56e-05	SH2D4B	SH2 domain containing 4B [Source:NCBI gene;Acc:100153283]
ENSSSCG00000006733	2.99944	4.45e-10	TTF2	transcription termination factor 2 [Source:NCBI gene;Acc:100156166]
ENSSSCG00000032984	3.00102	1.11e-11		BEN domain containing 7 [Source:NCBI gene;Acc:110255691]
ENSSSCG00000050296	3.00128	2.2e-05
ENSSSCG00000043758	3.00579	0.000305852
ENSSSCG00000018172	3.00862	0.0045398	SNORA63	Small nucleolar RNA SNORA63 [Source:RFAM;Acc:RF00092]
ENSSSCG00000031488	3.0089	1.21e-19	ARHGAP17	Rho GTPase activating protein 17 [Source:NCBI gene;Acc:100521615]
ENSSSCG00000051508	3.00971	0.000902746
ENSSSCG00000050563	3.0156	2.42e-07
ENSSSCG00000042481	3.01587	0.00194886
ENSSSCG00000018243	3.01626	0.00230818
ENSSSCG00000046054	3.0203	4.1e-06	GNG11	G protein subunit gamma 11 [Source:NCBI gene;Acc:100522202]
ENSSSCG00000048637	3.02092	0.0013718
ENSSSCG00000033194	3.02332	2.45e-05	GEMIN7	gem nuclear organelle associated protein 7 [Source:NCBI gene;Acc:100627643]
ENSSSCG00000000708	3.02404	1.44e-17	TNFRSF1A	TNF receptor superfamily member 1A [Source:NCBI gene;Acc:397020]
ENSSSCG00000017569	3.02511	0.00133661	CHAD	chondroadherin [Source:NCBI gene;Acc:100624069]
ENSSSCG00000001341	3.02583	3.68e-15
ENSSSCG00000009129	3.02891	7.35e-06	TIFA	TRAF interacting protein with forkhead associated domain [Source:NCBI gene;Acc:100513485]
ENSSSCG00000008631	3.03692	4.41e-06	SLC66A3	solute carrier family 66 member 3 [Source:NCBI gene;Acc:100525694]
ENSSSCG00000037132	3.04631	0.000274584	POU2F2	POU class 2 homeobox 2 [Source:NCBI gene;Acc:397105]
ENSSSCG00000006862	3.04796	2.02e-16	VCAM1	vascular cell adhesion molecule 1 [Source:NCBI gene;Acc:396925]
ENSSSCG00000007484	3.05046	6.34e-15	ZNF217	zinc finger protein 217 [Source:NCBI gene;Acc:100141410]
ENSSSCG00000039221	3.05231	1.44e-15	MOB1A	MOB kinase activator 1A [Source:NCBI gene;Acc:100738341]
ENSSSCG00000013886	3.05545	1.47e-05	B3GNT3	UDP-GlcNAc:betaGal beta-1,3-N-acetylglucosaminyltransferase 3 [Source:NCBI gene;Acc:100518473]
ENSSSCG00000013883	3.05678	4.74e-14	COLGALT1	collagen beta(1-O)galactosyltransferase 1 [Source:NCBI gene;Acc:100517457]
ENSSSCG00000016101	3.0581	4.8e-17	CFLAR	CASP8 and FADD like apoptosis regulator [Source:NCBI gene;Acc:414381]
ENSSSCG00000039726	3.05949	0.00254397	U1	U1 spliceosomal RNA [Source:RFAM;Acc:RF00003]
ENSSSCG00000043102	3.06175	0.000451664	LOC100621801	polypeptide N-acetylgalactosaminyltransferase 4 [Source:NCBI gene;Acc:100621801]
ENSSSCG00000042730	3.06226	6.75e-05
ENSSSCG00000019590	3.06411	2.41e-07	SNORA27	small nucleolar RNA, H/ACA box 27 [Source:HGNC Symbol;Acc:HGNC:32617]
ENSSSCG00000006781	3.06571	4.65e-17	CTTNBP2NL	CTTNBP2 N-terminal like [Source:NCBI gene;Acc:100520738]
ENSSSCG00000013931	3.0703	8.65e-08	GMIP	GEM interacting protein [Source:NCBI gene;Acc:100517882]
ENSSSCG00000043904	3.07603	0.00164392
ENSSSCG00000015711	3.07721	6.2e-11	DPP10	dipeptidyl peptidase like 10 [Source:NCBI gene;Acc:100157195]
ENSSSCG00000018373	3.07734	2.55e-07	SNORA24	small nucleolar RNA, H/ACA box 24 [Source:HGNC Symbol;Acc:HGNC:32614]
ENSSSCG00000003395	3.07735	3.82e-11	PIK3CD	phosphatidylinositol-4,5-bisphosphate 3-kinase catalytic subunit delta [Source:NCBI gene;Acc:100518131]
ENSSSCG00000019939	3.07737	0.00954625
ENSSSCG00000016502	3.08114	8.59e-09	PARP12	poly(ADP-ribose) polymerase family member 12 [Source:NCBI gene;Acc:100515805]
ENSSSCG00000006758	3.08374	0.0236349	SYT6	synaptotagmin 6 [Source:NCBI gene;Acc:100152816]
ENSSSCG00000027477	3.08438	3.64e-18	TBC1D2B	TBC1 domain family member 2B [Source:NCBI gene;Acc:100156840]
ENSSSCG00000016782	3.08574	5.61e-16	OTULINL	OTU deubiquitinase with linear linkage specificity like [Source:NCBI gene;Acc:100518874]
ENSSSCG00000038549	3.08837	1.95e-13	ZFP36L2	ZFP36 ring finger protein like 2 [Source:NCBI gene;Acc:100513591]
ENSSSCG00000028004	3.08944	2.88e-19	RIN2	Ras and Rab interactor 2 [Source:NCBI gene;Acc:100625676]
ENSSSCG00000016708	3.09089	1.25e-16	SKAP2	src kinase associated phosphoprotein 2 [Source:NCBI gene;Acc:100625903]
ENSSSCG00000025631	3.09124	0.0100131		uncharacterized LOC110259374 [Source:NCBI gene;Acc:110259374]
ENSSSCG00000042402	3.09731	4.49e-05
ENSSSCG00000038055	3.1021	1.08e-12	CORO1A	coronin 1A [Source:NCBI gene;Acc:100621483]
ENSSSCG00000018682	3.10424	7.87e-12	SCARNA2	small Cajal body-specific RNA 2 [Source:HGNC Symbol;Acc:HGNC:32558]
ENSSSCG00000039963	3.10756	1.1e-08	SNORA3A	small nucleolar RNA, H/ACA box 3A [Source:HGNC Symbol;Acc:HGNC:32586]
ENSSSCG00000045670	3.1097	0.00827478
ENSSSCG00000045283	3.1137	0.000281062	LOC102160712	uncharacterized LOC102160712 [Source:NCBI gene;Acc:102160712]
ENSSSCG00000049691	3.11387	0.0116776
ENSSSCG00000014899	3.11579	9.78e-12	PRCP	prolylcarboxypeptidase [Source:NCBI gene;Acc:100515678]
ENSSSCG00000025715	3.11867	1.65e-10	SNORD15	Small nucleolar RNA SNORD15 [Source:RFAM;Acc:RF00067]
ENSSSCG00000019768	3.12111	0.00672306	U12	U12 minor spliceosomal RNA [Source:RFAM;Acc:RF00007]
ENSSSCG00000015735	3.12253	5.54e-05	PTPN18	protein tyrosine phosphatase non-receptor type 18 [Source:NCBI gene;Acc:100521585]
ENSSSCG00000035147	3.12294	4.48e-06	HSD17B1	hydroxysteroid 17-beta dehydrogenase 1 [Source:NCBI gene;Acc:100147712]
ENSSSCG00000006610	3.12745	0.00399423	S100A11	S100 calcium binding protein A11 [Source:NCBI gene;Acc:445534]
ENSSSCG00000043747	3.12908	0.000100067
ENSSSCG00000000437	3.13503	9.96e-06	ARHGAP9	Rho GTPase activating protein 9 [Source:NCBI gene;Acc:100518732]
ENSSSCG00000017617	3.13551	3.74e-11	SCPEP1	serine carboxypeptidase 1 [Source:NCBI gene;Acc:100526072]
ENSSSCG00000032140	3.13632	0.000293888	U3	Small nucleolar RNA U3 [Source:RFAM;Acc:RF00012]
ENSSSCG00000040607	3.13706	1.47e-08	MAF	MAF bZIP transcription factor [Source:NCBI gene;Acc:106510466]
ENSSSCG00000027480	3.13992	1.67e-14	KLF10	Kruppel like factor 10 [Source:NCBI gene;Acc:100153665]
ENSSSCG00000031392	3.15288	1.25e-13	UBE2E2	ubiquitin conjugating enzyme E2 E2 [Source:NCBI gene;Acc:780417]
ENSSSCG00000050459	3.15705	0.0180059
ENSSSCG00000013919	3.15782	3.14e-16	HOMER3	homer scaffold protein 3 [Source:NCBI gene;Acc:100526210]
ENSSSCG00000022401	3.1584	1.91e-06	AGTRAP	angiotensin II receptor associated protein [Source:NCBI gene;Acc:100524812]
ENSSSCG00000038609	3.16049	0.00301358	SNORA17B	small nucleolar RNA, H/ACA box 17B [Source:HGNC Symbol;Acc:HGNC:32636]
ENSSSCG00000011434	3.16459	1.27e-11	PPM1M	protein phosphatase, Mg2+/Mn2+ dependent 1M [Source:NCBI gene;Acc:100524901]
ENSSSCG00000037566	3.1656	6.54e-09	LOC106510645	myotubularin-related protein 9 [Source:NCBI gene;Acc:106510645]
ENSSSCG00000005628	3.16999	2.65e-07	ST6GALNAC4	ST6 N-acetylgalactosaminide alpha-2,6-sialyltransferase 4 [Source:NCBI gene;Acc:396676]
ENSSSCG00000011511	3.17661	4.12e-17	FRMD4B	FERM domain containing 4B [Source:NCBI gene;Acc:100524460]
ENSSSCG00000029412	3.18069	0.000170977
ENSSSCG00000013753	3.18081	0.000154158
ENSSSCG00000014833	3.18283	4.64e-06	UCP2	uncoupling protein 2 [Source:NCBI gene;Acc:397549]
ENSSSCG00000031725	3.18406	1.28e-05	SNORD14	Small nucleolar RNA SNORD14 [Source:RFAM;Acc:RF00016]
ENSSSCG00000009166	3.18753	5.08e-07	MANBA	mannosidase beta [Source:NCBI gene;Acc:100524326]
ENSSSCG00000035454	3.19058	7.32e-09	B4GALT1	beta-1,4-galactosyltransferase 1 [Source:NCBI gene;Acc:100511655]
ENSSSCG00000040435	3.19076	8.56e-14	STAT6	signal transducer and activator of transcription 6 [Source:NCBI gene;Acc:100153518]
ENSSSCG00000003187	3.19223	1.44e-13	FCGRT	Fc fragment of IgG receptor and transporter [Source:NCBI gene;Acc:397399]
ENSSSCG00000003950	3.19805	1.97e-10	TIE1	tyrosine kinase with immunoglobulin like and EGF like domains 1 [Source:NCBI gene;Acc:494022]
ENSSSCG00000002041	3.19807	1.02e-08	SLC7A7	solute carrier family 7 member 7 [Source:NCBI gene;Acc:100037972]
ENSSSCG00000026196	3.19814	2.3e-16	FAM13A	family with sequence similarity 13 member A [Source:NCBI gene;Acc:100517722]
ENSSSCG00000044895	3.2014	1.98e-08
ENSSSCG00000043909	3.20441	0.00012159
ENSSSCG00000001885	3.21171	1.06e-08	C15orf39	chromosome 7 C15orf39 homolog [Source:NCBI gene;Acc:100154113]
ENSSSCG00000026951	3.21364	0.000685378	PSMB8	proteasome 20S subunit beta 8 [Source:NCBI gene;Acc:396975]
ENSSSCG00000009134	3.21685	6.76e-07	EGF	epidermal growth factor [Source:NCBI gene;Acc:397083]
ENSSSCG00000007477	3.21744	1.64e-11	NFATC2	nuclear factor of activated T cells 2 [Source:NCBI gene;Acc:100134969]
ENSSSCG00000017333	3.21914	6.88e-13	FMNL1	formin like 1 [Source:NCBI gene;Acc:100520585]
ENSSSCG00000040388	3.21942	7.41e-13	ZBTB46	zinc finger and BTB domain containing 46 [Source:NCBI gene;Acc:110257361]
ENSSSCG00000045888	3.22521	3.1e-07
ENSSSCG00000047281	3.22786	0.0119393
ENSSSCG00000033998	3.23277	1.19e-06	SLC43A3	solute carrier family 43 member 3 [Source:NCBI gene;Acc:110259261]
ENSSSCG00000001396	3.23349	4.48e-07	SLA-8	MHC class I antigen 8 [Source:NCBI gene;Acc:100135036]
ENSSSCG00000014277	3.23662	2.69e-09	IRF1	interferon regulatory factor 1 [Source:NCBI gene;Acc:396611]
ENSSSCG00000041487	3.23894	0.000478597
ENSSSCG00000008812	3.25324	9.63e-19	ATP10D	ATPase phospholipid transporting 10D (putative) [Source:NCBI gene;Acc:100520087]
ENSSSCG00000026454	3.25895	0.00237109	PMAIP1	phorbol-12-myristate-13-acetate-induced protein 1 [Source:NCBI gene;Acc:397278]
ENSSSCG00000023803	3.26319	7.49e-14	ELK3	ETS transcription factor ELK3 [Source:NCBI gene;Acc:100622445]
ENSSSCG00000028322	3.26544	1.11e-05
ENSSSCG00000007022	3.27039	9.33e-16	ANK1	ankyrin 1 [Source:NCBI gene;Acc:100157679]
ENSSSCG00000017738	3.273	2.26e-09	ADAP2	ArfGAP with dual PH domains 2 [Source:NCBI gene;Acc:100337675]
ENSSSCG00000044574	3.27436	0.00296968
ENSSSCG00000048648	3.27691	0.000486088
ENSSSCG00000022906	3.27778	1.64e-12	SIGLEC10	sialic acid-binding Ig-like lectin 10 [Source:NCBI gene;Acc:100513863]
ENSSSCG00000032687	3.28216	6.53e-11	CYP4V2	cytochrome P450, family 4, subfamily v, polypeptide 2 [Source:NCBI gene;Acc:100113469]
ENSSSCG00000011876	3.28242	1.13e-05	DTX3L	deltex E3 ubiquitin ligase 3L [Source:NCBI gene;Acc:100520459]
ENSSSCG00000009440	3.28338	1.26e-18	ELF1	E74 like ETS transcription factor 1 [Source:NCBI gene;Acc:100512366]
ENSSSCG00000048434	3.28756	3.11e-07
ENSSSCG00000018685	3.28906	0.000526879	SNORA68	small nucleolar RNA, H/ACA box 68 [Source:HGNC Symbol;Acc:HGNC:10225]
ENSSSCG00000001021	3.28973	1.17e-06
ENSSSCG00000000091	3.29152	7.49e-06	APOBEC3B	apolipoprotein B mRNA editing enzyme catalytic subunit 3B [Source:NCBI gene;Acc:100037939]
ENSSSCG00000015266	3.29161	0.000123915	FMO4	flavin containing dimethylaniline monoxygenase 4 [Source:NCBI gene;Acc:100621718]
ENSSSCG00000040793	3.29331	9.26e-15	CTSD	cathepsin D [Source:NCBI gene;Acc:494568]
ENSSSCG00000028304	3.2942	1.12e-14	ZFP36L1	ZFP36 ring finger protein like 1 [Source:NCBI gene;Acc:100624279]
ENSSSCG00000009220	3.29704	1.16e-10	DMP1	dentin matrix acidic phosphoprotein 1 [Source:NCBI gene;Acc:399688]
ENSSSCG00000041684	3.30001	0.0010304
ENSSSCG00000042328	3.30082	2.72e-11
ENSSSCG00000037520	3.30466	5.24e-20	LOC106507056	zinc finger protein 275 [Source:NCBI gene;Acc:106507056]
ENSSSCG00000041906	3.30696	9.04e-07
ENSSSCG00000038877	3.30712	0.00028772	SLC36A3	solute carrier family 36 member 3 [Source:NCBI gene;Acc:100625371]
ENSSSCG00000020152	3.30937	0.00652038
ENSSSCG00000004687	3.313	3.32e-11	B2M	beta-2-microglobulin [Source:NCBI gene;Acc:110255236]
ENSSSCG00000019944	3.31573	7.17e-07	SNORD97	small nucleolar RNA, C/D box 97 [Source:HGNC Symbol;Acc:HGNC:32760]
ENSSSCG00000034190	3.31782	2.61e-07	LOC100520848	prickle planar cell polarity protein 4 [Source:NCBI gene;Acc:100520848]
ENSSSCG00000026828	3.32012	0.00027526	SNORA64	small nucleolar RNA, H/ACA box 64 [Source:HGNC Symbol;Acc:HGNC:10221]
ENSSSCG00000042593	3.33295	1e-05
ENSSSCG00000035230	3.33655	1.75e-13	PIEZO1	piezo type mechanosensitive ion channel component 1 [Source:NCBI gene;Acc:102164273]
ENSSSCG00000049498	3.33877	0.00057616
ENSSSCG00000014852	3.34676	2.7e-20	ARRB1	arrestin beta 1 [Source:NCBI gene;Acc:100521141]
ENSSSCG00000049931	3.35419	4.37e-05
ENSSSCG00000034510	3.35451	7.3e-08	ORAI1	ORAI calcium release-activated calcium modulator 1 [Source:NCBI gene;Acc:100154923]
ENSSSCG00000007625	3.35872	8.34e-15	ARPC1B	actin related protein 2/3 complex subunit 1B [Source:NCBI gene;Acc:100174964]
ENSSSCG00000017389	3.36081	1.04e-11	RAMP2	receptor activity modifying protein 2 [Source:NCBI gene;Acc:397155]
ENSSSCG00000000148	3.36588	2.98e-05	LOC106510284	apolipoprotein L3-like [Source:NCBI gene;Acc:106510284]
ENSSSCG00000037642	3.36609	1.44e-09	ARID3A	AT-rich interaction domain 3A [Source:NCBI gene;Acc:100622803]
ENSSSCG00000004507	3.36731	2.44e-14	SMAD7	SMAD family member 7 [Source:NCBI gene;Acc:100521305]
ENSSSCG00000009633	3.37284	2.39e-11	LOC100624226	tumor necrosis factor receptor superfamily member 10A-like [Source:NCBI gene;Acc:100624226]
ENSSSCG00000016062	3.37467	8.36e-13	NABP1	nucleic acid binding protein 1 [Source:NCBI gene;Acc:100155066]
ENSSSCG00000040361	3.37499	6.53e-11	U3	Small nucleolar RNA U3 [Source:RFAM;Acc:RF00012]
ENSSSCG00000046668	3.37987	1.09e-05
ENSSSCG00000005382	3.38073	2.28e-14	TGFBR1	transforming growth factor beta receptor 1 [Source:NCBI gene;Acc:396665]
ENSSSCG00000027660	3.38527	7.66e-07	IFI44L	interferon-induced protein 44-like [Source:NCBI gene;Acc:100511267]
ENSSSCG00000051243	3.38561	0.000287081
ENSSSCG00000017737	3.38872	5.38e-07	RNF135	ring finger protein 135 [Source:NCBI gene;Acc:100522211]
ENSSSCG00000032162	3.39374	3.69e-10	P2RY13	purinergic receptor P2Y13 [Source:NCBI gene;Acc:100524766]
ENSSSCG00000031487	3.39412	3.23e-14	LSP1	lymphocyte specific protein 1 [Source:NCBI gene;Acc:110259215]
ENSSSCG00000018620	3.39465	2.21e-06
ENSSSCG00000038806	3.39699	3.99e-19	AXL	AXL receptor tyrosine kinase [Source:NCBI gene;Acc:100144875]
ENSSSCG00000029763	3.39837	3.74e-06	IFI35	interferon induced protein 35 [Source:NCBI gene;Acc:100624758]
ENSSSCG00000028157	3.4	3.62e-10	CASP8	caspase 8 [Source:NCBI gene;Acc:595105]
ENSSSCG00000009412	3.4008	3.99e-19	LCP1	lymphocyte cytosolic protein 1 [Source:NCBI gene;Acc:100156254]
ENSSSCG00000044881	3.40316	0.00205596
ENSSSCG00000008103	3.40412	1.86e-16	MERTK	MER proto-oncogene, tyrosine kinase [Source:NCBI gene;Acc:100519652]
ENSSSCG00000010600	3.40488	5.53e-07	CALHM2	calcium homeostasis modulator protein 2 [Source:NCBI gene;Acc:100157433]
ENSSSCG00000040581	3.40692	0.000405992	CISH	cytokine inducible SH2 containing protein [Source:NCBI gene;Acc:100518866]
ENSSSCG00000002752	3.41045	1.75e-14	ZFHX3	zinc finger homeobox 3 [Source:NCBI gene;Acc:100519194]
ENSSSCG00000047776	3.41283	0.000238798
ENSSSCG00000049524	3.41531	1.18e-20	LOC100525572	SLAM family member 9 [Source:NCBI gene;Acc:100525572]
ENSSSCG00000010280	3.41877	5.1e-17	VSIR	V-set immunoregulatory receptor [Source:NCBI gene;Acc:100154373]
ENSSSCG00000023953	3.42492	3.5e-07	SNORA23	small nucleolar RNA, H/ACA box 23 [Source:HGNC Symbol;Acc:HGNC:32613]
ENSSSCG00000001818	3.42813	9.02e-13	FES	FES proto-oncogene, tyrosine kinase [Source:NCBI gene;Acc:100155631]
ENSSSCG00000006955	3.42913	8.77e-08	GSDMD	gasdermin D [Source:NCBI gene;Acc:100515607]
ENSSSCG00000045902	3.43047	7.14e-05
ENSSSCG00000013595	3.44041	1.12e-16	CERS4	ceramide synthase 4 [Source:NCBI gene;Acc:100127167]
ENSSSCG00000004127	3.44672	1.04e-11	PLAGL1	PLAG1 like zinc finger 1 [Source:NCBI gene;Acc:733596]
ENSSSCG00000041780	3.44826	1.1e-05
ENSSSCG00000000784	3.45827	1.15e-14	LRRK2	leucine rich repeat kinase 2 [Source:NCBI gene;Acc:780403]
ENSSSCG00000032660	3.46178	6.25e-06	TMEM35B	transmembrane protein 35B [Source:NCBI gene;Acc:110261140]
ENSSSCG00000023906	3.46361	1.08e-06	SCARNA1	small Cajal body-specific RNA 1 [Source:HGNC Symbol;Acc:HGNC:32555]
ENSSSCG00000040875	3.46367	1e-08	ZFPM1	zinc finger protein, FOG family member 1 [Source:NCBI gene;Acc:110260886]
ENSSSCG00000004143	3.46691	6.1e-05	TXLNB	taxilin beta [Source:NCBI gene;Acc:100511845]
ENSSSCG00000032058	3.46716	1.63e-08
ENSSSCG00000009408	3.46817	3.11e-18	LRCH1	leucine rich repeats and calponin homology domain containing 1 [Source:NCBI gene;Acc:100521036]
ENSSSCG00000005845	3.46938	0.000265242	TOR4A	torsin family 4 member A [Source:NCBI gene;Acc:100514387]
ENSSSCG00000037572	3.46951	0.000141692	EPSTI1	epithelial stromal interaction 1 [Source:NCBI gene;Acc:100625050]
ENSSSCG00000038361	3.47424	0.00470153
ENSSSCG00000028185	3.47468	4.94e-09	FGD3	FYVE, RhoGEF and PH domain containing 3 [Source:NCBI gene;Acc:100627431]
ENSSSCG00000004156	3.47869	1.73e-16	IFNGR1	interferon gamma receptor 1 [Source:NCBI gene;Acc:100152238]
ENSSSCG00000036521	3.48137	1.04e-05	TNFSF13	TNF superfamily member 13 [Source:NCBI gene;Acc:100127162]
ENSSSCG00000017087	3.49706	5.7e-12	GM2A	GM2 ganglioside activator [Source:NCBI gene;Acc:100515283]
ENSSSCG00000017754	3.49743	2.92e-05	LGALS9	galectin 9 [Source:NCBI gene;Acc:396972]
ENSSSCG00000005511	3.50026	7.04e-09	TRAF1	TNF receptor associated factor 1 [Source:NCBI gene;Acc:100627029]
ENSSSCG00000048333	3.50277	5.41e-09
ENSSSCG00000023762	3.50364	9.71e-15	TRPM2	transient receptor potential cation channel subfamily M member 2 [Source:NCBI gene;Acc:100622032]
ENSSSCG00000046828	3.50865	0.00485248
ENSSSCG00000011393	3.51584	2.72e-08	UBA7	ubiquitin like modifier activating enzyme 7 [Source:NCBI gene;Acc:100512631]
ENSSSCG00000002366	3.51691	4.65e-13	NPC2	NPC intracellular cholesterol transporter 2 [Source:NCBI gene;Acc:397410]
ENSSSCG00000035284	3.51798	2.42e-16	BMF	Bcl2 modifying factor [Source:NCBI gene;Acc:110261428]
ENSSSCG00000022011	3.51953	8.78e-06	NMI	N-myc and STAT interactor [Source:NCBI gene;Acc:100621233]
ENSSSCG00000005518	3.52749	1.38e-15	GGTA1P	glycoprotein alpha-galactosyltransferase 1, pseudogene [Source:NCBI gene;Acc:396733]
ENSSSCG00000039074	3.53255	0.000122609	TNFRSF13C	TNF receptor superfamily member 13C [Source:NCBI gene;Acc:110260624]
ENSSSCG00000038447	3.53397	5.85e-15	SCARNA7	small Cajal body-specific RNA 7 [Source:HGNC Symbol;Acc:HGNC:32563]
ENSSSCG00000043928	3.53901	0.000102648
ENSSSCG00000040989	3.54218	1.14e-05	GPRC5C	G protein-coupled receptor class C group 5 member C [Source:NCBI gene;Acc:106505387]
ENSSSCG00000038512	3.54579	0.000102856	U3	Small nucleolar RNA U3 [Source:RFAM;Acc:RF00012]
ENSSSCG00000015237	3.54582	4.1e-17	FLI1	Fli-1 proto-oncogene, ETS transcription factor [Source:NCBI gene;Acc:100515914]
ENSSSCG00000020505	3.55115	1.56e-10
ENSSSCG00000007508	3.55614	0.00261543	ZBP1	Z-DNA binding protein 1 [Source:NCBI gene;Acc:100144524]
ENSSSCG00000012508	3.5601	1.57e-10	ARMCX6	protein ARMCX6 [Source:NCBI gene;Acc:100520992]
ENSSSCG00000039071	3.56219	1.96e-10		chloride intracellular channel 1 [Source:NCBI gene;Acc:110255330]
ENSSSCG00000042869	3.56474	3.23e-06
ENSSSCG00000013731	3.57222	5.14e-06	DNASE2	deoxyribonuclease 2, lysosomal [Source:NCBI gene;Acc:397398]
ENSSSCG00000009229	3.57295	6.52e-16	ARHGAP24	Rho GTPase activating protein 24 [Source:NCBI gene;Acc:100522450]
ENSSSCG00000045746	3.57488	3.78e-18
ENSSSCG00000005472	3.57857	0.000133443	SLC46A2	solute carrier family 46 member 2 [Source:NCBI gene;Acc:100157182]
ENSSSCG00000013418	3.59036	0.00107923	CFD	complement factor D [Source:NCBI gene;Acc:396877]
ENSSSCG00000034207	3.59153	4.01e-09	CEBPB	CCAAT enhancer binding protein beta [Source:NCBI gene;Acc:397360]
ENSSSCG00000018383	3.59341	8.15e-06	SNORA12	small nucleolar RNA, H/ACA box 12 [Source:HGNC Symbol;Acc:HGNC:32600]
ENSSSCG00000043021	3.59415	0.000702572
ENSSSCG00000031492	3.59462	2.86e-15	PPP1R18	protein phosphatase 1 regulatory subunit 18 [Source:NCBI gene;Acc:100151743]
ENSSSCG00000018262	3.60051	1.03e-07	SNORA53	small nucleolar RNA, H/ACA box 53 [Source:HGNC Symbol;Acc:HGNC:32646]
ENSSSCG00000003017	3.61054	6.41e-16	TGFB1	transforming growth factor beta 1 [Source:NCBI gene;Acc:397078]
ENSSSCG00000000971	3.61305	4.52e-05	HDAC10	histone deacetylase 10 [Source:NCBI gene;Acc:100518786]
ENSSSCG00000031346	3.61575	1.01e-07	CMKLR1	chemerin chemokine-like receptor 1 [Source:NCBI gene;Acc:780421]
ENSSSCG00000012982	3.616	1.11e-14	SIPA1	signal-induced proliferation-associated 1 [Source:NCBI gene;Acc:100517325]
ENSSSCG00000016261	3.61772	2.87e-11	SP110	SP110 nuclear body protein [Source:NCBI gene;Acc:100519278]
ENSSSCG00000029160	3.61953	9.18e-08
ENSSSCG00000007495	3.62381	9.93e-07	CASS4	Cas scaffold protein family member 4 [Source:NCBI gene;Acc:100126293]
ENSSSCG00000006250	3.62398	1.68e-16	LYN	LYN proto-oncogene, Src family tyrosine kinase [Source:NCBI gene;Acc:100152890]
ENSSSCG00000025114	3.62437	1.92e-19	FMNL3	formin like 3 [Source:NCBI gene;Acc:102157898]
ENSSSCG00000005314	3.62759	3.18e-06	ARHGEF39	Rho guanine nucleotide exchange factor 39 [Source:NCBI gene;Acc:100151987]
ENSSSCG00000031821	3.62869	0.0016096	GSG2	histone H3 associated protein kinase [Source:NCBI gene;Acc:100621596]
ENSSSCG00000049746	3.62892	0.00103839
ENSSSCG00000051466	3.63055	0.0135062
ENSSSCG00000035669	3.63133	0.0101255	AHNAK2	AHNAK nucleoprotein 2 [Source:NCBI gene;Acc:100522557]
ENSSSCG00000042555	3.63675	0.00378525
ENSSSCG00000012294	3.63725	5.86e-11	PLP2	proteolipid protein 2 [Source:NCBI gene;Acc:100512511]
ENSSSCG00000049110	3.64169	0.000383603
ENSSSCG00000002893	3.65704	0.000370656	CD22	CD22 molecule [Source:NCBI gene;Acc:102161349]
ENSSSCG00000009240	3.66035	0.0174578	LOC100525175	placenta associated 8 [Source:NCBI gene;Acc:100525175]
ENSSSCG00000043925	3.66499	0.0055117
ENSSSCG00000005277	3.66632	3.51e-05	GCNT1	glucosaminyl (N-acetyl) transferase 1 [Source:NCBI gene;Acc:106508649]
ENSSSCG00000003212	3.66787	0.000357323	NAPSA	napsin A aspartic peptidase [Source:NCBI gene;Acc:100525581]
ENSSSCG00000032721	3.67347	4.57e-07	TRAF3IP3	TRAF3 interacting protein 3 [Source:NCBI gene;Acc:110255538]
ENSSSCG00000015322	3.67814	0.000366815	TFPI2	tissue factor pathway inhibitor 2 [Source:NCBI gene;Acc:100520144]
ENSSSCG00000002002	3.68087	0.000703863	IRF9	interferon regulatory factor 9 [Source:NCBI gene;Acc:780415]
ENSSSCG00000034980	3.68134	4.22e-19	IRF8	interferon regulatory factor 8 [Source:NCBI gene;Acc:396645]
ENSSSCG00000011951	3.68204	1.04e-11	NFKBIZ	NFKB inhibitor zeta [Source:NCBI gene;Acc:100520981]
ENSSSCG00000004823	3.68433	3.75e-16	LRRK1	leucine rich repeat kinase 1 [Source:NCBI gene;Acc:100521353]
ENSSSCG00000049797	3.68671	2.86e-05
ENSSSCG00000006893	3.69286	2.81e-13	BCAR3	BCAR3 adaptor protein, NSP family member [Source:NCBI gene;Acc:100153143]
ENSSSCG00000033222	3.69326	9.53e-07	TRIM14	tripartite motif containing 14 [Source:NCBI gene;Acc:100151834]
ENSSSCG00000036556	3.69333	3.11e-18	IFNAR2	interferon alpha and beta receptor subunit 2 [Source:NCBI gene;Acc:100533555]
ENSSSCG00000031916	3.69683	0.000462455	LOC100515209	sialic acid-binding Ig-like lectin 13 [Source:NCBI gene;Acc:100515209]
ENSSSCG00000016990	3.69787	7.58e-09	ATP6V0E1	ATPase H+ transporting V0 subunit e1 [Source:NCBI gene;Acc:733646]
ENSSSCG00000000706	3.69827	1.07e-09	LTBR	lymphotoxin beta receptor [Source:NCBI gene;Acc:100520196]
ENSSSCG00000018178	3.69914	0.000573654
ENSSSCG00000003439	3.69977	1.24e-17	DHRS3	dehydrogenase/reductase 3 [Source:NCBI gene;Acc:100514967]
ENSSSCG00000002451	3.70515	5.11e-06	RIN3	Ras and Rab interactor 3 [Source:NCBI gene;Acc:100155709]
ENSSSCG00000044004	3.71041	0.0213491
ENSSSCG00000016678	3.72264	1.43e-17	NOD1	nucleotide binding oligomerization domain containing 1 [Source:NCBI gene;Acc:100135660]
ENSSSCG00000042047	3.72592	0.000100588
ENSSSCG00000009880	3.72799	4.17e-12	SLC8B1	solute carrier family 8 member B1 [Source:NCBI gene;Acc:100157056]
ENSSSCG00000049302	3.72915	6.39e-08
ENSSSCG00000050316	3.73625	8.02e-05
ENSSSCG00000048896	3.73891	0.000948879
ENSSSCG00000010497	3.74679	1.18e-20	ENTPD1	ectonucleoside triphosphate diphosphohydrolase 1 [Source:NCBI gene;Acc:397298]
ENSSSCG00000033337	3.75477	7.26e-09	ARHGDIB	Rho GDP dissociation inhibitor beta [Source:NCBI gene;Acc:100155466]
ENSSSCG00000011874	3.75513	5.67e-10	PARP14	poly(ADP-ribose) polymerase family member 14 [Source:NCBI gene;Acc:100153948]
ENSSSCG00000050100	3.75854	0.00913489
ENSSSCG00000011415	3.76079	2.6e-12	MAPKAPK3	MAPK activated protein kinase 3 [Source:NCBI gene;Acc:100233192]
ENSSSCG00000023187	3.77123	8.63e-10	VAV3	vav guanine nucleotide exchange factor 3 [Source:NCBI gene;Acc:100151826]
ENSSSCG00000042312	3.77474	0.000142387
ENSSSCG00000020580	3.77867	3.83e-05
ENSSSCG00000014997	3.78069	4.81e-09	LOC100522887	caspase-13 [Source:NCBI gene;Acc:100522887]
ENSSSCG00000038062	3.78228	4.15e-09	SAMSN1	SAM domain, SH3 domain and nuclear localization signals 1 [Source:NCBI gene;Acc:100157298]
ENSSSCG00000008348	3.78279	8.03e-10	PLEK	pleckstrin [Source:NCBI gene;Acc:100516257]
ENSSSCG00000031476	3.78761	1.25e-16	KLHL6	kelch like family member 6 [Source:NCBI gene;Acc:100625137]
ENSSSCG00000022004	3.79444	2.16e-09	SH3BP2	SH3 domain binding protein 2 [Source:NCBI gene;Acc:100626548]
ENSSSCG00000009859	3.7967	6.44e-14	TESC	tescalcin [Source:NCBI gene;Acc:100155189]
ENSSSCG00000043395	3.80066	0.00154836
ENSSSCG00000048004	3.80121	0.019075
ENSSSCG00000046811	3.80652	0.00282063
ENSSSCG00000041300	3.80678	4.11e-05
ENSSSCG00000005352	3.81	7.26e-11	FRMPD1	FERM and PDZ domain containing 1 [Source:NCBI gene;Acc:100153190]
ENSSSCG00000001099	3.81037	0.00112131	CMAH	cytidine monophosphate-N-acetylneuraminic acid hydroxylase [Source:NCBI gene;Acc:396918]
ENSSSCG00000017791	3.81351	8.49e-11
ENSSSCG00000037470	3.81568	0.000157791	SNORA70	Small nucleolar RNA SNORA70 [Source:RFAM;Acc:RF00156]
ENSSSCG00000023478	3.81793	4.83e-09	SLC46A1	solute carrier family 46 member 1 [Source:NCBI gene;Acc:100628018]
ENSSSCG00000044690	3.81801	1.37e-14	FMN1	formin 1 [Source:NCBI gene;Acc:102159471]
ENSSSCG00000001787	3.82027	3.77e-07	IL16	interleukin 16 [Source:NCBI gene;Acc:396589]
ENSSSCG00000037630	3.82626	4.6e-09	SNORA73	Small nucleolar RNA SNORA73 family [Source:RFAM;Acc:RF00045]
ENSSSCG00000025770	3.8324	4.54e-19	ST6GAL1	ST6 beta-galactoside alpha-2,6-sialyltransferase 1 [Source:NCBI gene;Acc:100302026]
ENSSSCG00000006307	3.83757	7.99e-20	RCSD1	RCSD domain containing 1 [Source:NCBI gene;Acc:100152372]
ENSSSCG00000042842	3.83955	7.37e-05
ENSSSCG00000039542	3.84128	0.0447621	CNN2	calponin 2 [Source:NCBI gene;Acc:397565]
ENSSSCG00000006729	3.84155	4.71e-06	TENT5C	terminal nucleotidyltransferase 5C [Source:NCBI gene;Acc:100525341]
ENSSSCG00000044966	3.84398	3.05e-05
ENSSSCG00000018700	3.84621	1.16e-11	RNase_MRP	RNase MRP [Source:RFAM;Acc:RF00030]
ENSSSCG00000013074	3.8463	2.49e-11	RAB3IL1	RAB3A interacting protein like 1 [Source:NCBI gene;Acc:100739680]
ENSSSCG00000044718	3.85253	0.00163064	SNORA74	Small nucleolar RNA SNORA74 [Source:RFAM;Acc:RF00090]
ENSSSCG00000025282	3.85384	0.02365
ENSSSCG00000040616	3.87209	0.0162987
ENSSSCG00000019619	3.88348	4.88e-11	SNORD10	small nucleolar RNA, C/D box 10 [Source:HGNC Symbol;Acc:HGNC:32706]
ENSSSCG00000009827	3.88405	1.47e-11	HVCN1	hydrogen voltage gated channel 1 [Source:NCBI gene;Acc:100152115]
ENSSSCG00000012545	3.89176	6.42e-09	IL1RAPL2	interleukin 1 receptor accessory protein like 2 [Source:NCBI gene;Acc:100157100]
ENSSSCG00000040617	3.89535	1.79e-05	TNFAIP8	TNF alpha induced protein 8 [Source:NCBI gene;Acc:100524014]
ENSSSCG00000010509	3.89644	1.48e-16	PIK3AP1	phosphoinositide-3-kinase adaptor protein 1 [Source:NCBI gene;Acc:100155165]
ENSSSCG00000014670	3.89996	4.7e-14	TRIM22	tripartite motif protein TRIM5 [Source:NCBI gene;Acc:733579]
ENSSSCG00000015828	3.89996	4.12e-14	ZNF703	zinc finger protein 703 [Source:NCBI gene;Acc:100525011]
ENSSSCG00000048078	3.90053	1.41e-06
ENSSSCG00000021383	3.9022	3.4e-07	CGAS	cyclic GMP-AMP synthase [Source:NCBI gene;Acc:100516408]
ENSSSCG00000026116	3.9051	4.54e-15	FHOD1	formin homology 2 domain containing 1 [Source:NCBI gene;Acc:100524867]
ENSSSCG00000031789	3.9068	3.55e-11	ACSL5	acyl-CoA synthetase long chain family member 5 [Source:NCBI gene;Acc:100157521]
ENSSSCG00000034302	3.90727	7.75e-15	SLC12A7	solute carrier family 12 member 7 [Source:NCBI gene;Acc:110257347]
ENSSSCG00000012988	3.91115	1.32e-15	EHBP1L1	EH domain binding protein 1 like 1 [Source:NCBI gene;Acc:100518056]
ENSSSCG00000042474	3.91162	0.000372875
ENSSSCG00000044586	3.91618	0.000704503
ENSSSCG00000050787	3.91644	0.00276988
ENSSSCG00000034308	3.92226	0.000130692	LRMDA	leucine rich melanocyte differentiation associated [Source:HGNC Symbol;Acc:HGNC:23405]
ENSSSCG00000012121	3.93642	0.000388738	EGFL6	EGF like domain multiple 6 [Source:NCBI gene;Acc:100153585]
ENSSSCG00000005249	3.93782	1.51e-10	FAM189A2	family with sequence similarity 189 member A2 [Source:NCBI gene;Acc:100154289]
ENSSSCG00000023894	3.94443	7.85e-15	AKNA	AT-hook transcription factor [Source:NCBI gene;Acc:100152364]
ENSSSCG00000037775	3.95509	3.19e-07
ENSSSCG00000023527	3.96103	1.49e-06	NRROS	negative regulator of reactive oxygen species [Source:NCBI gene;Acc:100620479]
ENSSSCG00000037324	3.96397	1.68e-09
ENSSSCG00000042623	3.96954	0.00172133
ENSSSCG00000012006	3.96979	4.15e-05	LOC100152428	multidrug resistance-associated protein 1 [Source:NCBI gene;Acc:100152428]
ENSSSCG00000022292	3.97043	0.0124068	NPL	N-acetylneuraminate pyruvate lyase [Source:NCBI gene;Acc:397141]
ENSSSCG00000018309	3.97582	2.12e-13	SNORD17	small nucleolar RNA, C/D box 17 [Source:HGNC Symbol;Acc:HGNC:32713]
ENSSSCG00000041154	3.97752	1.18e-06
ENSSSCG00000025652	3.97896	9.75e-06	CDH1	cadherin 1 [Source:NCBI gene;Acc:100048953]
ENSSSCG00000050929	3.97985	1.61e-05
ENSSSCG00000005164	3.98052	0.00127211	HACD4	3-hydroxyacyl-CoA dehydratase 4 [Source:NCBI gene;Acc:100523711]
ENSSSCG00000011251	3.98081	4.88e-16	MYD88	MYD88 innate immune signal transduction adaptor [Source:NCBI gene;Acc:396646]
ENSSSCG00000029752	3.98209	0.00638625	C3H16orf54	chromosome 3 C16orf54 homolog [Source:NCBI gene;Acc:100623246]
ENSSSCG00000029854	3.98721	1.69e-09
ENSSSCG00000015037	3.98981	4.18e-05	IL18	interleukin 18 [Source:NCBI gene;Acc:397057]
ENSSSCG00000007797	3.99012	5.5e-19	ITGAL	integrin subunit alpha L [Source:NCBI gene;Acc:733681]
ENSSSCG00000039745	3.99675	0.00137933	HMOX1	heme oxygenase 1 [Source:NCBI gene;Acc:445512]
ENSSSCG00000026994	4.00394	2.39e-12	ADAMTS10	ADAM metallopeptidase with thrombospondin type 1 motif 10 [Source:NCBI gene;Acc:100624519]
ENSSSCG00000032561	4.00464	0.00102774	PDCD1LG2	programmed cell death 1 ligand 2 [Source:NCBI gene;Acc:574057]
ENSSSCG00000010649	4.00649	3.1e-06	VWA2	von Willebrand factor A domain containing 2 [Source:NCBI gene;Acc:100152718]
ENSSSCG00000001439	4.00739	0.00334487	GPSM3	G protein signaling modulator 3 [Source:NCBI gene;Acc:100144533]
ENSSSCG00000013360	4.01403	1.25e-13	TMEM86A	transmembrane protein 86A [Source:NCBI gene;Acc:100523718]
ENSSSCG00000004369	4.01624	0.000599099	PRDM1	PR/SET domain 1 [Source:NCBI gene;Acc:100154284]
ENSSSCG00000017750	4.01923	1.04e-11	EVI2B	ecotropic viral integration site 2B [Source:NCBI gene;Acc:100524827]
ENSSSCG00000018864	4.0209	0.000801673
ENSSSCG00000012789	4.03235	0.00995728	AVPR2	arginine vasopressin receptor 2 [Source:NCBI gene;Acc:397462]
ENSSSCG00000012411	4.03311	1.04e-08	PHKA1	phosphorylase kinase regulatory subunit alpha 1 [Source:NCBI gene;Acc:100525092]
ENSSSCG00000050981	4.03483	0.000165955
ENSSSCG00000010272	4.03596	0.00574825	ADAMTS14	ADAM metallopeptidase with thrombospondin type 1 motif 14 [Source:NCBI gene;Acc:100153539]
ENSSSCG00000004898	4.04713	1.67e-07	TNFRSF11A	TNF receptor superfamily member 11a [Source:NCBI gene;Acc:100521706]
ENSSSCG00000013388	4.0473	9.85e-20	PDE3B	phosphodiesterase 3B [Source:NCBI gene;Acc:100516060]
ENSSSCG00000042851	4.05216	0.00101955
ENSSSCG00000051370	4.05242	0.000253774
ENSSSCG00000013655	4.05259	9.36e-07	ICAM1	intercellular adhesion molecule 1 [Source:NCBI gene;Acc:396750]
ENSSSCG00000007901	4.05493	0.0405199	CIITA	class II major histocompatibility complex transactivator [Source:NCBI gene;Acc:106509697]
ENSSSCG00000038345	4.06351	1.33e-07	IKZF1	IKAROS family zinc finger 1 [Source:NCBI gene;Acc:100515333]
ENSSSCG00000045487	4.07203	3.74e-10
ENSSSCG00000016618	4.07556	3.17e-09	CPED1	cadherin like and PC-esterase domain containing 1 [Source:NCBI gene;Acc:100511847]
ENSSSCG00000048312	4.09885	2.74e-05
ENSSSCG00000014391	4.09974	7.16e-13	ARAP3	ArfGAP with RhoGAP domain, ankyrin repeat and PH domain 3 [Source:NCBI gene;Acc:100511744]
ENSSSCG00000028172	4.1017	5.21e-10	FAM78A	family with sequence similarity 78 member A [Source:NCBI gene;Acc:100624292]
ENSSSCG00000017869	4.10332	5.29e-11	ITGAE	integrin subunit alpha E [Source:NCBI gene;Acc:100519919]
ENSSSCG00000006648	4.11242	4.88e-11	CTSS	cathepsin S [Source:NCBI gene;Acc:100153090]
ENSSSCG00000025741	4.11868	0.000298779	SNX20	sorting nexin 20 [Source:NCBI gene;Acc:100621814]
ENSSSCG00000006372	4.1243	2.98e-09	ARHGAP30	Rho GTPase activating protein 30 [Source:NCBI gene;Acc:100158101]
ENSSSCG00000041037	4.13626	0.000173555
ENSSSCG00000007817	4.13709	0.000344625	IL4R	interleukin 4 receptor [Source:NCBI gene;Acc:397614]
ENSSSCG00000013237	4.13755	2.36e-15	SPI1	Spi-1 proto-oncogene [Source:NCBI gene;Acc:414912]
ENSSSCG00000032652	4.14146	0.000948268	LOC100625890	schlafen family member 11 [Source:NCBI gene;Acc:100625890]
ENSSSCG00000041163	4.152	3.77e-07
ENSSSCG00000000137	4.15229	2.22e-08	NCF4	neutrophil cytosolic factor 4 [Source:NCBI gene;Acc:100152055]
ENSSSCG00000003558	4.15315	8.71e-18	RPS6KA1	ribosomal protein S6 kinase A1 [Source:NCBI gene;Acc:100523972]
ENSSSCG00000036457	4.15612	3.65e-05	TNFSF8	TNF superfamily member 8 [Source:NCBI gene;Acc:574055]
ENSSSCG00000013147	4.15768	0.0100275	FAM111B	family with sequence similarity 111 member B [Source:NCBI gene;Acc:100517326]
ENSSSCG00000017258	4.15871	0.000349882	FAM20A	FAM20A golgi associated secretory pathway pseudokinase [Source:NCBI gene;Acc:100522273]
ENSSSCG00000006634	4.16385	2.86e-05	TNFAIP8L2	TNF alpha induced protein 8 like 2 [Source:NCBI gene;Acc:100155916]
ENSSSCG00000019350	4.17464	1.2e-09	SNORD15	Small nucleolar RNA SNORD15 [Source:RFAM;Acc:RF00067]
ENSSSCG00000034185	4.17619	7.38e-09	SNORA73	Small nucleolar RNA SNORA73 family [Source:RFAM;Acc:RF00045]
ENSSSCG00000009237	4.17656	9.86e-08	HPSE	heparanase [Source:NCBI gene;Acc:100271932]
ENSSSCG00000021075	4.1804	4.98e-05	TDRD1	tudor domain containing 1 [Source:NCBI gene;Acc:100157555]
ENSSSCG00000002960	4.18547	1.19e-05	RASGRP4	RAS guanyl releasing protein 4 [Source:NCBI gene;Acc:100516199]
ENSSSCG00000018563	4.19284	4.16e-11	SNORA48	small nucleolar RNA, H/ACA box 48 [Source:HGNC Symbol;Acc:HGNC:32641]
ENSSSCG00000010170	4.19907	6.13e-18	DISC1	DISC1 scaffold protein [Source:NCBI gene;Acc:100156849]
ENSSSCG00000050266	4.20281	4.36e-06
ENSSSCG00000027196	4.20288	8.64e-08
ENSSSCG00000012076	4.20913	9.66e-10	MX2	Interferon-induced GTP-binding protein Mx2 [Source:UniProtKB/Swiss-Prot;Acc:A7VK00]
ENSSSCG00000002852	4.21423	1.46e-07	PLEKHF1	pleckstrin homology and FYVE domain containing 1 [Source:NCBI gene;Acc:100522869]
ENSSSCG00000037682	4.21448	1.21e-05	HFE	homeostatic iron regulator [Source:NCBI gene;Acc:110261476]
ENSSSCG00000033286	4.21992	0.000143743
ENSSSCG00000045433	4.22259	0.000483575
ENSSSCG00000001453	4.22372	0.0400178	HLA-DRA	MHC class II DR-alpha [Source:NCBI gene;Acc:100135040]
ENSSSCG00000051241	4.22817	0.0152242
ENSSSCG00000009627	4.23395	2e-05
ENSSSCG00000040406	4.23496	0.0003886	IL17C	interleukin 17C [Source:NCBI gene;Acc:100861588]
ENSSSCG00000012633	4.23543	2.78e-13	IL13RA1	interleukin 13 receptor subunit alpha 1 [Source:NCBI gene;Acc:397615]
ENSSSCG00000013720	4.23755	1.05e-22	MAN2B1	mannosidase alpha class 2B member 1 [Source:NCBI gene;Acc:100518647]
ENSSSCG00000036446	4.2426	6.59e-18	PALD1	phosphatase domain containing paladin 1 [Source:NCBI gene;Acc:110256835]
ENSSSCG00000046709	4.24484	0.000724446
ENSSSCG00000049239	4.24761	0.0127654
ENSSSCG00000007710	4.24985	1.84e-07	MLXIPL	MLX interacting protein like [Source:NCBI gene;Acc:100170769]
ENSSSCG00000011234	4.25319	7.33e-08	CMTM7	CKLF like MARVEL transmembrane domain containing 7 [Source:NCBI gene;Acc:100511961]
ENSSSCG00000022208	4.25423	3.46e-18	TNFRSF1B	TNF receptor superfamily member 1B [Source:NCBI gene;Acc:100037306]
ENSSSCG00000016263	4.257	1.73e-07	LOC100517129	nuclear body protein SP140-like protein [Source:NCBI gene;Acc:100517129]
ENSSSCG00000006218	4.26317	2.81e-20	PDE7A	phosphodiesterase 7A [Source:NCBI gene;Acc:100127143]
ENSSSCG00000023026	4.26906	9.81e-19	CLCN5	chloride voltage-gated channel 5 [Source:NCBI gene;Acc:397263]
ENSSSCG00000015353	4.27398	1.08e-14	SCIN	scinderin [Source:NCBI gene;Acc:100512981]
ENSSSCG00000033623	4.27684	1.32e-05	APOBR	apolipoprotein B receptor [Source:NCBI gene;Acc:102163208]
ENSSSCG00000015559	4.27709	1.4e-05	NCF2	neutrophil cytosolic factor 2 [Source:NCBI gene;Acc:100142665]
ENSSSCG00000008796	4.28158	0.000319531	RBM47	RNA binding motif protein 47 [Source:NCBI gene;Acc:100513606]
ENSSSCG00000015487	4.28278	0.000274185	TNFSF18	TNF superfamily member 18 [Source:NCBI gene;Acc:100516458]
ENSSSCG00000021205	4.28706	2.59e-06	STK26	serine/threonine kinase 26 [Source:NCBI gene;Acc:100233205]
ENSSSCG00000034841	4.29456	6.38e-10	RGS19	regulator of G protein signaling 19 [Source:NCBI gene;Acc:106508703]
ENSSSCG00000001470	4.29614	0.000214777	SLA-DMA	SLA-DM alpha chain [Source:NCBI gene;Acc:445528]
ENSSSCG00000031788	4.29735	5.67e-06	PTAFR	platelet activating factor receptor [Source:NCBI gene;Acc:100523973]
ENSSSCG00000027826	4.30072	1.32e-19	GIMAP4	GTPase, IMAP family member 4 [Source:NCBI gene;Acc:100518347]
ENSSSCG00000050451	4.30087	0.000255589
ENSSSCG00000046947	4.30824	2.5e-10
ENSSSCG00000011899	4.30857	1.72e-10	CD80	CD80 molecule [Source:NCBI gene;Acc:397161]
ENSSSCG00000013042	4.30897	1.58e-07	CCDC88B	coiled-coil domain containing 88B [Source:NCBI gene;Acc:100525503]
ENSSSCG00000007435	4.31083	3.33e-20	PLTP	phospholipid transfer protein [Source:NCBI gene;Acc:397527]
ENSSSCG00000021944	4.3123	5.32e-05	RAC2	Rac family small GTPase 2 [Source:NCBI gene;Acc:100621675]
ENSSSCG00000036314	4.31584	9.52e-07	HHEX	hematopoietically expressed homeobox [Source:NCBI gene;Acc:397232]
ENSSSCG00000051406	4.32138	1.54e-05
ENSSSCG00000011885	4.32997	1.01e-06	FBXO40	F-box protein 40 [Source:NCBI gene;Acc:100171390]
ENSSSCG00000014316	4.33121	3.93e-06	TGFBI	transforming growth factor beta induced [Source:NCBI gene;Acc:100519300]
ENSSSCG00000013041	4.33546	6.34e-11	FERMT3	fermitin family member 3 [Source:NCBI gene;Acc:100525326]
ENSSSCG00000040981	4.34022	0.000177498	GMFG	glia maturation factor gamma [Source:NCBI gene;Acc:100515973]
ENSSSCG00000016444	4.34144	1.65e-09	TMEM176B	transmembrane protein 176B [Source:NCBI gene;Acc:100517619]
ENSSSCG00000005949	4.34844	3.07e-11	SLA	Src like adaptor [Source:NCBI gene;Acc:100156099]
ENSSSCG00000003578	4.35024	6.46e-08	FGR	FGR proto-oncogene, Src family tyrosine kinase [Source:NCBI gene;Acc:100513738]
ENSSSCG00000014851	4.35028	1.38e-19	SLCO2B1	solute carrier organic anion transporter family member 2B1 [Source:NCBI gene;Acc:102160472]
ENSSSCG00000015085	4.35553	5.61e-16	IL10RA	interleukin 10 receptor subunit alpha [Source:NCBI gene;Acc:100525654]
ENSSSCG00000008261	4.35733	1.36e-15	HK2	hexokinase 2 [Source:NCBI gene;Acc:494561]
ENSSSCG00000031493	4.35792	5.45e-12	CYBA	cytochrome b-245, alpha polypeptide [Source:NCBI gene;Acc:397507]
ENSSSCG00000004012	4.35991	4.33e-17	THBS2	thrombospondin 2 [Source:NCBI gene;Acc:100153940]
ENSSSCG00000045831	4.36014	8.28e-10
ENSSSCG00000002866	4.36276	1.67e-12	CEBPA	CCAAT enhancer binding protein alpha [Source:NCBI gene;Acc:397307]
ENSSSCG00000046767	4.36574	0.00158181
ENSSSCG00000044907	4.36902	0.00139322
ENSSSCG00000004856	4.38385	1.92e-12	NFATC1	nuclear factor of activated T cells 1 [Source:NCBI gene;Acc:397318]
ENSSSCG00000003513	4.38422	9.02e-22	ECE1	endothelin converting enzyme 1 [Source:NCBI gene;Acc:397446]
ENSSSCG00000017920	4.39115	3.26e-06	CXCL16	C-X-C motif chemokine ligand 16 [Source:NCBI gene;Acc:396735]
ENSSSCG00000022309	4.40463	4.48e-15	GPR34	G protein-coupled receptor 34 [Source:NCBI gene;Acc:100516349]
ENSSSCG00000034592	4.40703	4.68e-05
ENSSSCG00000045928	4.41607	3.84e-06
ENSSSCG00000017991	4.42393	5.32e-12	PIK3R5	phosphoinositide-3-kinase regulatory subunit 5 [Source:NCBI gene;Acc:396851]
ENSSSCG00000015801	4.43096	4.31e-08	TLR3	toll like receptor 3 [Source:NCBI gene;Acc:100037937]
ENSSSCG00000017300	4.43262	5.86e-18	MRC2	mannose receptor C type 2 [Source:NCBI gene;Acc:100516106]
ENSSSCG00000031348	4.43335	0.00148877	ALPK1	alpha kinase 1 [Source:NCBI gene;Acc:100514116]
ENSSSCG00000011226	4.43798	9.35e-21	TGFBR2	transforming growth factor beta receptor 2 [Source:NCBI gene;Acc:100038019]
ENSSSCG00000038902	4.43902	1.72e-07	KCNK6	potassium two pore domain channel subfamily K member 6 [Source:NCBI gene;Acc:100514651]
ENSSSCG00000027565	4.44418	5.16e-15	ARHGAP45	Rho GTPase activating protein 45 [Source:NCBI gene;Acc:100623239]
ENSSSCG00000007722	4.44964	4.24e-10	NCF1	neutrophil cytosolic factor 1 [Source:NCBI gene;Acc:100134857]
ENSSSCG00000013888	4.45148	3.01e-15	JAK3	Janus kinase 3 [Source:NCBI gene;Acc:100518649]
ENSSSCG00000012824	4.46119	2.31e-06	GAB3	GRB2 associated binding protein 3 [Source:NCBI gene;Acc:100518409]
ENSSSCG00000044188	4.46428	1.34e-05
ENSSSCG00000050506	4.46506	1.82e-05
ENSSSCG00000032341	4.46856	1.88e-12	AIF1	allograft inflammatory factor 1 [Source:NCBI gene;Acc:397271]
ENSSSCG00000011570	4.46858	1.65e-16	IRAK2	interleukin 1 receptor associated kinase 2 [Source:NCBI gene;Acc:106505672]
ENSSSCG00000023503	4.46879	2.88e-19	PRKCD	protein kinase C delta [Source:NCBI gene;Acc:100622955]
ENSSSCG00000002129	4.47208	8.62e-06	RPGRIP1	RPGR interacting protein 1 [Source:NCBI gene;Acc:100155563]
ENSSSCG00000003584	4.47232	0.000675491	THEMIS2	thymocyte selection associated family member 2 [Source:NCBI gene;Acc:100514466]
ENSSSCG00000026919	4.47259	4.34e-12	SCARNA12	small Cajal body-specific RNA 12 [Source:HGNC Symbol;Acc:HGNC:32569]
ENSSSCG00000027505	4.47353	2.86e-16	ESYT3	extended synaptotagmin 3 [Source:NCBI gene;Acc:100738903]
ENSSSCG00000017956	4.47855	1.36e-08	CD68	CD68 molecule [Source:NCBI gene;Acc:103158530]
ENSSSCG00000012676	4.48837	4.42e-07	MBNL3	muscleblind like splicing regulator 3 [Source:NCBI gene;Acc:100512149]
ENSSSCG00000021176	4.4954	2.65e-08	LPXN	leupaxin [Source:NCBI gene;Acc:102165492]
ENSSSCG00000010404	4.50126	7.29e-07	ALOX5	arachidonate 5-lipoxygenase [Source:NCBI gene;Acc:100156205]
ENSSSCG00000037032	4.50453	8.32e-08	DNASE1L1	deoxyribonuclease 1 like 1 [Source:NCBI gene;Acc:654408]
ENSSSCG00000013901	4.50743	9.54e-06	IFI30	IFI30 lysosomal thiol reductase [Source:NCBI gene;Acc:100174943]
ENSSSCG00000011218	4.51419	2.24e-18	SLC4A7	solute carrier family 4 member 7 [Source:NCBI gene;Acc:100524044]
ENSSSCG00000017896	4.51598	3.87e-06	SCIMP	SLP adaptor and CSK interacting membrane protein [Source:NCBI gene;Acc:100525536]
ENSSSCG00000031174	4.52525	2.19e-05	FBP1	fructose-bisphosphatase 1 [Source:NCBI gene;Acc:397038]
ENSSSCG00000040942	4.53016	0.000189384	B4GALNT2	beta-1,4-N-acetyl-galactosaminyltransferase 2 [Source:NCBI gene;Acc:100621328]
ENSSSCG00000012112	4.53057	1.34e-13	ARHGAP6	Rho GTPase activating protein 6 [Source:NCBI gene;Acc:100524780]
ENSSSCG00000040811	4.53065	1.75e-07	PYCARD	apoptosis-associated speck-like protein containing a CARD [Source:NCBI gene;Acc:100522011]
ENSSSCG00000018050	4.53468	0.000192969	LOC100511593	GRB2 related adaptor protein [Source:NCBI gene;Acc:100511593]
ENSSSCG00000008344	4.53576	1.01e-21	ARHGAP25	Rho GTPase activating protein 25 [Source:NCBI gene;Acc:100514401]
ENSSSCG00000005943	4.53698	1.84e-10	ST3GAL1	ST3 beta-galactoside alpha-2,3-sialyltransferase 1 [Source:NCBI gene;Acc:445537]
ENSSSCG00000011884	4.54146	1.17e-17	HCLS1	hematopoietic cell-specific Lyn substrate 1 [Source:NCBI gene;Acc:100521992]
ENSSSCG00000012656	4.54618	9.22e-07	ELF4	E74 like ETS transcription factor 4 [Source:NCBI gene;Acc:100523880]
ENSSSCG00000008123	4.5464	1.32e-12	ARID5A	AT-rich interaction domain 5A [Source:NCBI gene;Acc:100524615]
ENSSSCG00000012546	4.54894	4.87e-17	NRK	Nik related kinase [Source:NCBI gene;Acc:100515181]
ENSSSCG00000016451	4.54966	6.49e-08	GIMAP1	GTPase IMAP family member 1 [Source:NCBI gene;Acc:100519177]
ENSSSCG00000026695	4.55088	0.0303912	TNFSF14	TNF superfamily member 14 [Source:NCBI gene;Acc:100519468]
ENSSSCG00000037505	4.55214	0.00105377
ENSSSCG00000032612	4.55516	7.4e-07	MILR1	mast cell immunoglobulin like receptor 1 [Source:NCBI gene;Acc:110255988]
ENSSSCG00000016443	4.56018	5.24e-06	TMEM176A	transmembrane protein 176A [Source:NCBI gene;Acc:100523103]
ENSSSCG00000035847	4.5638	1.25e-12	TAL1	TAL bHLH transcription factor 1, erythroid differentiation factor [Source:NCBI gene;Acc:100521731]
ENSSSCG00000010271	4.57384	7.63e-07	PRF1	perforin 1 [Source:NCBI gene;Acc:396595]
ENSSSCG00000015323	4.57668	5.67e-09	GNGT1	G protein subunit gamma transducin 1 [Source:NCBI gene;Acc:100519790]
ENSSSCG00000003105	4.58291	4.2e-10	SLC1A5	solute carrier family 1 member 5 [Source:NCBI gene;Acc:641348]
ENSSSCG00000026587	4.58366	1.83e-07	BATF3	basic leucine zipper ATF-like transcription factor 3 [Source:NCBI gene;Acc:100621683]
ENSSSCG00000015403	4.58843	0.000342875	HGF	hepatocyte growth factor [Source:NCBI gene;Acc:100525120]
ENSSSCG00000006452	4.58942	5.69e-07	CD1D	CD1d molecule [Source:NCBI gene;Acc:100124526]
ENSSSCG00000013106	4.60261	2.53e-10	PTGDR2	prostaglandin D2 receptor 2 [Source:NCBI gene;Acc:100510947]
ENSSSCG00000033041	4.60328	2.71e-19	GNAS	GNAS complex locus [Source:NCBI gene;Acc:100049657]
ENSSSCG00000023374	4.60614	0.00119823	SRGN	serglycin [Source:NCBI gene;Acc:100049692]
ENSSSCG00000004728	4.60806	5.22e-13	CAPN3	calpain 3 [Source:NCBI gene;Acc:397349]
ENSSSCG00000001987	4.61378	9.09e-07	RIPK3	receptor interacting serine/threonine kinase 3 [Source:NCBI gene;Acc:100153263]
ENSSSCG00000016957	4.61539	0.000121238	CD180	CD180 molecule [Source:NCBI gene;Acc:397644]
ENSSSCG00000041919	4.62572	0.000161936
ENSSSCG00000037360	4.62703	6.22e-20	CST3	cystatin C [Source:NCBI gene;Acc:733672]
ENSSSCG00000028531	4.62869	4.87e-07	LOC100623659	SH3 domain binding protein 1 [Source:NCBI gene;Acc:100623659]
ENSSSCG00000005240	4.62916	5.29e-24	DOCK8	dedicator of cytokinesis 8 [Source:NCBI gene;Acc:100153522]
ENSSSCG00000030209	4.62967	0.000211398	MFNG	MFNG O-fucosylpeptide 3-beta-N-acetylglucosaminyltransferase [Source:NCBI gene;Acc:102161832]
ENSSSCG00000012790	4.63746	8.39e-12	ARHGAP4	Rho GTPase activating protein 4 [Source:NCBI gene;Acc:100523659]
ENSSSCG00000013604	4.64524	9.81e-14	MYO1F	myosin IF [Source:NCBI gene;Acc:100517998]
ENSSSCG00000017990	4.6464	2.63e-06	PIK3R6	phosphoinositide-3-kinase regulatory subunit 6 [Source:NCBI gene;Acc:100034246]
ENSSSCG00000035224	4.64743	4.3e-09	ABI3	ABI gene family member 3 [Source:NCBI gene;Acc:100621521]
ENSSSCG00000008973	4.65509	5.93e-07	NAAA	N-acylethanolamine acid amidase [Source:NCBI gene;Acc:100521735]
ENSSSCG00000010312	4.65738	0.000359408	PLAU	plasminogen activator, urokinase [Source:NCBI gene;Acc:396985]
ENSSSCG00000027628	4.65802	2.99e-07	IL6R	interleukin 6 receptor [Source:NCBI gene;Acc:399522]
ENSSSCG00000041996	4.66848	0.00443247
ENSSSCG00000017010	4.67302	7.78e-06	INSYN2B	inhibitory synaptic factor family member 2B [Source:NCBI gene;Acc:100511664]
ENSSSCG00000017874	4.67872	2.86e-16	ATP2A3	ATPase sarcoplasmic/endoplasmic reticulum Ca2+ transporting 3 [Source:NCBI gene;Acc:396820]
ENSSSCG00000017328	4.68003	2.41e-14	ARHGAP27	Rho GTPase activating protein 27 [Source:NCBI gene;Acc:100628007]
ENSSSCG00000025345	4.68026	0.000173081	GUCY2D	guanylate cyclase 2D, retinal [Source:NCBI gene;Acc:100625536]
ENSSSCG00000036246	4.68147	1.68e-11	GP91-PHOX	NADPH oxidase heavy chain subunit [Source:NCBI gene;Acc:397108]
ENSSSCG00000000223	4.68494	1.3e-17	BIN2	bridging integrator 2 [Source:NCBI gene;Acc:100519772]
ENSSSCG00000010277	4.68599	1.4e-14	SLC29A3	solute carrier family 29 member 3 [Source:NCBI gene;Acc:100153166]
ENSSSCG00000008265	4.6881	6.51e-07	DOK1	docking protein 1 [Source:NCBI gene;Acc:100233179]
ENSSSCG00000046785	4.71278	0.000152046
ENSSSCG00000036064	4.71583	0.000364573	CALHM6	calcium homeostasis modulator family member 6 [Source:NCBI gene;Acc:100158219]
ENSSSCG00000016298	4.72357	2.05e-19	INPP5D	inositol polyphosphate-5-phosphatase D [Source:NCBI gene;Acc:100526019]
ENSSSCG00000025704	4.72593	1.63e-05	DENND2D	DENN domain containing 2D [Source:NCBI gene;Acc:100157652]
ENSSSCG00000026940	4.72606	9.74e-14	CASP10	caspase 10 [Source:NCBI gene;Acc:100154896]
ENSSSCG00000043793	4.72891	9.06e-11
ENSSSCG00000006217	4.73259	0.00217487	DNAJC5B	DnaJ heat shock protein family (Hsp40) member C5 beta [Source:NCBI gene;Acc:100157247]
ENSSSCG00000027677	4.73265	1.38e-09		ABI gene family member 3-like [Source:NCBI gene;Acc:110255205]
ENSSSCG00000048549	4.73833	0.00142688
ENSSSCG00000012652	4.74167	4.05e-08	SASH3	SAM and SH3 domain containing 3 [Source:NCBI gene;Acc:100525094]
ENSSSCG00000012551	4.74689	8.59e-21	RNF128	ring finger protein 128 [Source:NCBI gene;Acc:100515872]
ENSSSCG00000039488	4.74853	0.0148588	SPON2	spondin 2 [Source:NCBI gene;Acc:110262033]
ENSSSCG00000015671	4.74869	0.000676836	ARHGAP15	Rho GTPase activating protein 15 [Source:NCBI gene;Acc:100520808]
ENSSSCG00000034555	4.75031	0.000145957	LOC100520491	killer cell lectin-like receptor subfamily B member 1B allele B [Source:NCBI gene;Acc:100520491]
ENSSSCG00000013313	4.75557	5.64e-07	PRRG4	proline rich and Gla domain 4 [Source:NCBI gene;Acc:100513583]
ENSSSCG00000022236	4.75885	1.49e-16	FOLR1	folate receptor 3 (gamma) [Source:NCBI gene;Acc:396784]
ENSSSCG00000010504	4.76061	5.54e-14	BLNK	B cell linker [Source:NCBI gene;Acc:100152350]
ENSSSCG00000002432	4.76267	1.14e-07	KCNK13	potassium two pore domain channel subfamily K member 13 [Source:NCBI gene;Acc:100623906]
ENSSSCG00000001469	4.76665	1.35e-10	SLA-DMB	MHC class II, DM beta [Source:NCBI gene;Acc:100135050]
ENSSSCG00000009612	4.77303	1.98e-07	DOK2	docking protein 2 [Source:NCBI gene;Acc:100152025]
ENSSSCG00000025537	4.77416	1.47e-16	PTPN6	protein tyrosine phosphatase non-receptor type 6 [Source:NCBI gene;Acc:100171389]
ENSSSCG00000017008	4.77873	3.77e-23	DOCK2	dedicator of cytokinesis 2 [Source:NCBI gene;Acc:100512021]
ENSSSCG00000006379	4.78094	1.88e-05	CD48	CD48 molecule [Source:NCBI gene;Acc:100511130]
ENSSSCG00000013473	4.78229	7.24e-08	GNA15	G protein subunit alpha 15 [Source:NCBI gene;Acc:100518537]
ENSSSCG00000040095	4.78488	0.0244268	GPR35	G protein-coupled receptor 35 [Source:NCBI gene;Acc:110257126]
ENSSSCG00000034390	4.78565	4.94e-08	CARD11	caspase recruitment domain family member 11 [Source:NCBI gene;Acc:110259837]
ENSSSCG00000028875	4.79044	4.48e-15	HAVCR2	hepatitis A virus cellular receptor 2 [Source:NCBI gene;Acc:100522045]
ENSSSCG00000002688	4.79069	1.25e-18	PLCG2	phospholipase C gamma 2 [Source:NCBI gene;Acc:100518663]
ENSSSCG00000049638	4.79452	3.74e-05
ENSSSCG00000025271	4.79626	8.15e-05	LOC100514951	paired immunoglobulin-like type 2 receptor beta [Source:NCBI gene;Acc:100514951]
ENSSSCG00000017061	4.80054	0.0329375	HAVCR1	hepatitis A virus cellular receptor 1 [Source:NCBI gene;Acc:100303721]
ENSSSCG00000031715	4.80061	5.34e-08	CARD9	caspase recruitment domain family member 9 [Source:NCBI gene;Acc:110258075]
ENSSSCG00000016452	4.81242	1.41e-11	GIMAP8	GTPase, IMAP family member 8 [Source:NCBI gene;Acc:100736760]
ENSSSCG00000036878	4.81293	3.19e-05
ENSSSCG00000035153	4.82054	3.95e-07	TRIM38	tripartite motif containing 38 [Source:NCBI gene;Acc:100154512]
ENSSSCG00000036810	4.82216	2.82e-09	ARL11	ADP ribosylation factor like GTPase 11 [Source:HGNC Symbol;Acc:HGNC:24046]
ENSSSCG00000045622	4.82298	0.000550217
ENSSSCG00000035078	4.82734	1.63e-06	CD40	CD40 molecule [Source:NCBI gene;Acc:397395]
ENSSSCG00000049221	4.83106	0.00491378
ENSSSCG00000014672	4.83505	3.6e-12	LOC100738479	tripartite motif-containing protein 34 [Source:NCBI gene;Acc:100738479]
ENSSSCG00000040411	4.84855	0.000704453	CCDC69	coiled-coil domain containing 69 [Source:NCBI gene;Acc:100515590]
ENSSSCG00000039408	4.85171	8.59e-21	ADCY7	adenylate cyclase 7 [Source:NCBI gene;Acc:100620994]
ENSSSCG00000026742	4.85966	5.13e-11	BTK	Bruton tyrosine kinase [Source:NCBI gene;Acc:100627308]
ENSSSCG00000051555	4.86528	0.000502691
ENSSSCG00000015930	4.86942	1.82e-05	DHRS9	dehydrogenase/reductase 9 [Source:NCBI gene;Acc:100519223]
ENSSSCG00000038110	4.87077	0.00344547	TIFAB	TIFA inhibitor [Source:NCBI gene;Acc:110259489]
ENSSSCG00000010384	4.87391	3.97e-05	LRRC18	leucine rich repeat containing 18 [Source:NCBI gene;Acc:100152341]
ENSSSCG00000047044	4.87943	0.000146786
ENSSSCG00000016855	4.88629	3.64e-11	FYB1	FYN binding protein 1 [Source:NCBI gene;Acc:100520112]
ENSSSCG00000020705	4.8961	1.95e-15	MAP3K8	mitogen-activated protein kinase kinase kinase 8 [Source:NCBI gene;Acc:100622217]
ENSSSCG00000025034	4.89986	4.54e-20	LAPTM5	lysosomal protein transmembrane 5 [Source:NCBI gene;Acc:100624193]
ENSSSCG00000011877	4.90547	1.14e-05	CD86	CD86 molecule [Source:NCBI gene;Acc:397441]
ENSSSCG00000032434	4.91029	0.000319008	PLAUR	plasminogen activator, urokinase receptor [Source:NCBI gene;Acc:100521017]
ENSSSCG00000046732	4.92502	4.4e-05
ENSSSCG00000009330	4.92514	2.29e-09	ALOX5AP	arachidonate 5-lipoxygenase activating protein [Source:NCBI gene;Acc:397392]
ENSSSCG00000039327	4.92597	1.95e-05	DAPP1	dual adaptor of phosphotyrosine and 3-phosphoinositides 1 [Source:NCBI gene;Acc:100525936]
ENSSSCG00000007754	4.92953	7.71e-23	ITGAM	integrin subunit alpha M [Source:NCBI gene;Acc:397459]
ENSSSCG00000015320	4.93576	9.02e-22	CALCR	calcitonin receptor [Source:NCBI gene;Acc:397638]
ENSSSCG00000044539	4.93788	1.43e-07
ENSSSCG00000013144	4.94208	6.74e-13	MPEG1	macrophage expressed 1 [Source:NCBI gene;Acc:100516953]
ENSSSCG00000023362	4.94927	2.52e-06	RHBDF2	rhomboid 5 homolog 2 [Source:NCBI gene;Acc:100517601]
ENSSSCG00000033849	4.95149	3.07e-07	CD37	CD37 molecule [Source:NCBI gene;Acc:100624694]
ENSSSCG00000009589	4.95468	1.73e-10	SYK	spleen associated tyrosine kinase [Source:NCBI gene;Acc:100125540]
ENSSSCG00000033457	4.96644	0.0227216	CCL23	C-C motif chemokine 23 [Source:NCBI gene;Acc:100516039]
ENSSSCG00000004779	4.9674	1.54e-12	PLCB2	phospholipase C beta 2 [Source:NCBI gene;Acc:100157641]
ENSSSCG00000000295	4.97162	1.15e-19	NCKAP1L	NCK associated protein 1 like [Source:NCBI gene;Acc:102162203]
ENSSSCG00000009625	4.97732	0.000721547	PDLIM2	PDZ and LIM domain 2 [Source:NCBI gene;Acc:100737811]
ENSSSCG00000009002	4.98094	4.47e-05	TLR2	toll like receptor 2 [Source:NCBI gene;Acc:396623]
ENSSSCG00000035537	4.98142	2.68e-11	RUNX1	RUNX family transcription factor 1 [Source:NCBI gene;Acc:100512633]
ENSSSCG00000002828	4.99565	2.17e-18	LPCAT2	lysophosphatidylcholine acyltransferase 2 [Source:NCBI gene;Acc:100517894]
ENSSSCG00000042123	5.00747	0.00122054
ENSSSCG00000012201	5.00963	0.00203758	CXorf21	chromosome X CXorf21 homolog [Source:NCBI gene;Acc:100156110]
ENSSSCG00000024344	5.01048	2.19e-16	CCR5	chemokine (C-C motif) receptor 5 [Source:NCBI gene;Acc:414371]
ENSSSCG00000002830	5.01819	8.06e-10	IRX6	iroquois homeobox 6 [Source:NCBI gene;Acc:100518430]
ENSSSCG00000015673	5.02665	0.00161162	KYNU	kynureninase [Source:NCBI gene;Acc:100521160]
ENSSSCG00000027272	5.02799	5.67e-20	PIK3CG	phosphatidylinositol-4,5-bisphosphate 3-kinase catalytic subunit gamma [Source:NCBI gene;Acc:396979]
ENSSSCG00000030374	5.02884	3.16e-07	SNORA21	small nucleolar RNA, H/ACA box 21 [Source:HGNC Symbol;Acc:HGNC:32611]
ENSSSCG00000011713	5.03258	2.19e-13	P2RY12	purinergic receptor P2Y12 [Source:NCBI gene;Acc:503659]
ENSSSCG00000037137	5.03353	8.08e-06
ENSSSCG00000007240	5.04278	1.02e-11	HCK	HCK proto-oncogene, Src family tyrosine kinase [Source:NCBI gene;Acc:100526085]
ENSSSCG00000027487	5.04279	5.07e-13	LAT2	linker for activation of T cells family member 2 [Source:NCBI gene;Acc:100627864]
ENSSSCG00000012909	5.04493	7.31e-06	PTPRCAP	protein tyrosine phosphatase receptor type C associated protein [Source:NCBI gene;Acc:100511860]
ENSSSCG00000006456	5.04756	4.07e-06	FCRL1	Fc receptor-like protein 1 [Source:NCBI gene;Acc:100152824]
ENSSSCG00000008923	5.0491	8.32e-05	STAP1	signal transducing adaptor family member 1 [Source:NCBI gene;Acc:100525760]
ENSSSCG00000032474	5.05001	0.00217686	CXCL10	C-X-C motif chemokine ligand 10 [Source:NCBI gene;Acc:494019]
ENSSSCG00000008722	5.05902	1.25e-09	SH3TC1	SH3 domain and tetratricopeptide repeats 1 [Source:NCBI gene;Acc:100737944]
ENSSSCG00000000130	5.06229	6.36e-13	CYTH4	cytohesin 4 [Source:NCBI gene;Acc:100240722]
ENSSSCG00000030735	5.0683	4.94e-07
ENSSSCG00000006381	5.08864	1.57e-06	CD84	CD84 molecule [Source:NCBI gene;Acc:100152851]
ENSSSCG00000026084	5.08998	1.11e-09	SLC49A3	solute carrier family 49 member 3 [Source:NCBI gene;Acc:100624956]
ENSSSCG00000036618	5.09409	9.77e-16	FCGR3B	Fc fragment of IgG receptor IIIa [Source:NCBI gene;Acc:397684]
ENSSSCG00000013553	5.09796	2.07e-13	VAV1	vav guanine nucleotide exchange factor 1 [Source:NCBI gene;Acc:100519821]
ENSSSCG00000021862	5.10389	0.00843548	PTGER2	prostaglandin E receptor 2 [Source:NCBI gene;Acc:100127164]
ENSSSCG00000027124	5.11061	3.11e-18
ENSSSCG00000033909	5.11647	5.5e-20		GTPase, IMAP family member 1 [Source:NCBI gene;Acc:110257620]
ENSSSCG00000022237	5.11668	1.11e-11	SUSD3	sushi domain containing 3 [Source:NCBI gene;Acc:100627326]
ENSSSCG00000047896	5.12541	0.00221078
ENSSSCG00000010908	5.1314	6.22e-21	PTPRC	protein tyrosine phosphatase receptor type C [Source:NCBI gene;Acc:100522631]
ENSSSCG00000026583	5.13358	4.79e-08	TLR1	toll like receptor 1 [Source:NCBI gene;Acc:396607]
ENSSSCG00000013551	5.15182	4.9e-23	C3	complement C3 [Source:NCBI gene;Acc:397072]
ENSSSCG00000016573	5.15715	1.45e-13	IRF5	interferon regulatory factor 5 [Source:NCBI gene;Acc:100515633]
ENSSSCG00000000136	5.15815	5.33e-05	CSF2RB	colony stimulating factor 2 receptor beta common subunit [Source:NCBI gene;Acc:100153254]
ENSSSCG00000013839	5.16186	1.02e-11	RASAL3	RAS protein activator like 3 [Source:NCBI gene;Acc:100524424]
ENSSSCG00000043056	5.16722	0.000191218
ENSSSCG00000038138	5.17414	0.000805306	TFEC	transcription factor EC [Source:NCBI gene;Acc:100517204]
ENSSSCG00000031640	5.17623	1.94e-20	LOC100624077	endogenous retrovirus group V member 2 Env polyprotein [Source:NCBI gene;Acc:100624077]
ENSSSCG00000006736	5.17886	0.00102574	CD2	CD2 molecule [Source:NCBI gene;Acc:396662]
ENSSSCG00000017561	5.17906	1e-10	ABCC3	ATP binding cassette subfamily C member 3 [Source:NCBI gene;Acc:100513231]
ENSSSCG00000000025	5.18811	4.92e-13	PARVG	parvin gamma [Source:NCBI gene;Acc:100520379]
ENSSSCG00000026592	5.20062	2.41e-06	TLR6	toll like receptor 6 [Source:NCBI gene;Acc:396621]
ENSSSCG00000012618	5.20368	1.93e-05	SOWAHD	sosondowah ankyrin repeat domain family member D [Source:NCBI gene;Acc:100515700]
ENSSSCG00000000699	5.20886	1.33e-07	LPAR5	lysophosphatidic acid receptor 5 [Source:NCBI gene;Acc:102161415]
ENSSSCG00000035170	5.21177	2.61e-06	VSIG4	V-set and immunoglobulin domain containing 4 [Source:NCBI gene;Acc:100156239]
ENSSSCG00000036747	5.21479	5.29e-13	WAS	WASP actin nucleation promoting factor [Source:NCBI gene;Acc:445527]
ENSSSCG00000000657	5.22286	1.58e-12	CLEC2D	C-type lectin domain family 2 member D [Source:NCBI gene;Acc:100521013]
ENSSSCG00000034087	5.22352	9.16e-12	TNFSF15	TNF superfamily member 15 [Source:NCBI gene;Acc:100624969]
ENSSSCG00000040016	5.23902	7.81e-07	EMR4	EGF-like module containing, mucin-like, hormone receptor-like sequence 4 [Source:NCBI gene;Acc:100623124]
ENSSSCG00000045074	5.24047	1.61e-06
ENSSSCG00000008769	5.24322	0.0129732	LOC100520753	macrosialin [Source:NCBI gene;Acc:100520753]
ENSSSCG00000028711	5.24758	5.68e-08	CASP1	caspase 1, apoptosis-related cysteine peptidase [Source:NCBI gene;Acc:397319]
ENSSSCG00000037351	5.24851	0.000345814		probable G-protein coupled receptor 148 [Source:NCBI gene;Acc:110257072]
ENSSSCG00000014441	5.24873	2.88e-19	CSF1R	colony stimulating factor 1 receptor [Source:NCBI gene;Acc:100517086]
ENSSSCG00000036963	5.25729	1.3e-07	LRRC25	leucine rich repeat containing 25 [Source:NCBI gene;Acc:110259316]
ENSSSCG00000014369	5.26237	2.45e-09	CD14	CD14 molecule [Source:NCBI gene;Acc:100037938]
ENSSSCG00000033918	5.26524	1.46e-11	LOC102160266	CD300a molecule [Source:NCBI gene;Acc:102160266]
ENSSSCG00000043640	5.2667	0.000125211	NPAP1	nuclear pore associated protein 1 [Source:NCBI gene;Acc:102163379]
ENSSSCG00000023557	5.26829	8.51e-06	CCRL2	C-C motif chemokine receptor like 2 [Source:NCBI gene;Acc:414370]
ENSSSCG00000021956	5.26849	1.6e-19	LY75	lymphocyte antigen 75 [Source:NCBI gene;Acc:595126]
ENSSSCG00000030269	5.2693	1.43e-06		beta-1,4 N-acetylgalactosaminyltransferase 2-like [Source:NCBI gene;Acc:110255214]
ENSSSCG00000045169	5.26993	0.000598884
ENSSSCG00000024072	5.28021	4.75e-08	P2RY11	purinergic receptor P2Y11 [Source:NCBI gene;Acc:100533477]
ENSSSCG00000046298	5.29231	1.16e-09
ENSSSCG00000012893	5.29598	1.29e-15	UNC93B1	unc-93 homolog B1, TLR signaling regulator [Source:NCBI gene;Acc:100522238]
ENSSSCG00000039407	5.29877	0.0003674
ENSSSCG00000022820	5.30597	1.05e-05
ENSSSCG00000000660	5.30653	1.08e-14	A2M	alpha-2-macroglobulin [Source:NCBI gene;Acc:403166]
ENSSSCG00000039270	5.32338	1.05e-14	TREM2	triggering receptor expressed on myeloid cells 2 [Source:NCBI gene;Acc:100737974]
ENSSSCG00000015246	5.32625	4.18e-08	ST14	suppression of tumorigenicity 14 [Source:NCBI gene;Acc:100517843]
ENSSSCG00000031803	5.32823	6.59e-05
ENSSSCG00000023868	5.33516	5.65e-09
ENSSSCG00000028488	5.34343	9.68e-05	LTC4S	leukotriene C4 synthase [Source:NCBI gene;Acc:100520063]
ENSSSCG00000050216	5.34621	0.000223012
ENSSSCG00000006357	5.34667	4.54e-13	FCER1G	Fc fragment of IgE receptor Ig [Source:NCBI gene;Acc:397406]
ENSSSCG00000024549	5.35638	4.58e-05	LYL1	LYL1 basic helix-loop-helix family member [Source:NCBI gene;Acc:100523949]
ENSSSCG00000045502	5.36338	2.18e-16	WDFY4	WDFY family member 4 [Source:HGNC Symbol;Acc:HGNC:29323]
ENSSSCG00000001572	5.36387	3.58e-17	FGD2	FYVE, RhoGEF and PH domain containing 2 [Source:NCBI gene;Acc:100524814]
ENSSSCG00000004109	5.36407	2.34e-05	ZC3H12D	zinc finger CCCH-type containing 12D [Source:NCBI gene;Acc:100156984]
ENSSSCG00000011322	5.36437	5.87e-07	CCR1	C-C motif chemokine receptor 1 [Source:NCBI gene;Acc:414374]
ENSSSCG00000031700	5.37605	5.37e-06	SLC2A9	solute carrier family 2 member 9 [Source:NCBI gene;Acc:100621442]
ENSSSCG00000005533	5.37939	1.18e-12	PTGS1	prostaglandin-endoperoxide synthase 1 [Source:NCBI gene;Acc:397541]
ENSSSCG00000044972	5.38192	0.000693958
ENSSSCG00000025133	5.38252	8.59e-21	ITGB2	integrin subunit beta 2 [Source:NCBI gene;Acc:396943]
ENSSSCG00000024495	5.38527	8.64e-21
ENSSSCG00000043441	5.39518	0.00678602
ENSSSCG00000037025	5.39854	2.81e-20	PLVAP	plasmalemma vesicle associated protein [Source:NCBI gene;Acc:110259322]
ENSSSCG00000006800	5.40072	1.47e-13	CD53	CD53 molecule [Source:NCBI gene;Acc:100152398]
ENSSSCG00000002919	5.41137	7.26e-06	TYROBP	TYRO protein tyrosine kinase binding protein [Source:NCBI gene;Acc:397405]
ENSSSCG00000004024	5.42538	2.41e-18	RNASET2	ribonuclease T2 [Source:NCBI gene;Acc:100157985]
ENSSSCG00000043471	5.43128	0.00806696
ENSSSCG00000036822	5.4373	4.05e-06	C14H10orf128	transmembrane protein 273 [Source:NCBI gene;Acc:100153777]
ENSSSCG00000022246	5.45535	1.57e-10	ICOSLG	inducible T cell costimulator ligand [Source:NCBI gene;Acc:100621467]
ENSSSCG00000029371	5.46588	1.26e-13	C5AR1	complement C5a receptor 1 [Source:NCBI gene;Acc:100048955]
ENSSSCG00000014823	5.48373	2.22e-06	P2RY6	pyrimidinergic receptor P2Y6 [Source:NCBI gene;Acc:100512849]
ENSSSCG00000017006	5.49111	6.95e-20	LCP2	lymphocyte cytosolic protein 2 [Source:NCBI gene;Acc:100511843]
ENSSSCG00000038706	5.49757	2.54e-17	C1QC	complement C1q C chain [Source:NCBI gene;Acc:445460]
ENSSSCG00000038598	5.5045	5.87e-09	ADRB2	adrenoceptor beta 2 [Source:NCBI gene;Acc:397357]
ENSSSCG00000013100	5.50454	0.0098744	MS4A4A	membrane spanning 4-domains A4A [Source:NCBI gene;Acc:100525275]
ENSSSCG00000011436	5.50775	5.5e-10	TLR9	toll like receptor 9 [Source:NCBI gene;Acc:397007]
ENSSSCG00000013546	5.50813	1.17e-05	DENND1C	DENN domain containing 1C [Source:NCBI gene;Acc:100737024]
ENSSSCG00000009644	5.50912	2.04e-10	ADAM28	ADAM metallopeptidase domain 28 [Source:NCBI gene;Acc:100152711]
ENSSSCG00000043173	5.51231	1.37e-12
ENSSSCG00000044930	5.52764	9.19e-07
ENSSSCG00000035218	5.54207	1.14e-17	ADA2	adenosine deaminase 2 [Source:NCBI gene;Acc:397079]
ENSSSCG00000043147	5.54302	5.93e-07
ENSSSCG00000007538	5.54468	0.000889229	GATA5	GATA binding protein 5 [Source:NCBI gene;Acc:100158102]
ENSSSCG00000039651	5.55515	1.87e-15	SLC2A5	solute carrier family 2 member 5 [Source:NCBI gene;Acc:100625876]
ENSSSCG00000033512	5.55657	2.81e-20	C1QB	complement C1q B chain [Source:NCBI gene;Acc:100518846]
ENSSSCG00000027607	5.56343	0.0042149	IER3	immediate early response 3 [Source:NCBI gene;Acc:100154770]
ENSSSCG00000025795	5.56697	0.0272566	CSF3R	colony stimulating factor 3 receptor [Source:NCBI gene;Acc:100622336]
ENSSSCG00000002554	5.5678	9.83e-13	PLD4	phospholipase D family member 4 [Source:NCBI gene;Acc:100524095]
ENSSSCG00000024024	5.57344	5.95e-18	CX3CR1	C-X3-C motif chemokine receptor 1 [Source:NCBI gene;Acc:100622126]
ENSSSCG00000004053	5.57361	6.13e-18	TAGAP	T cell activation RhoGTPase activating protein [Source:NCBI gene;Acc:100155114]
ENSSSCG00000001422	5.57575	0.0194915	C2	complement C2 [Source:NCBI gene;Acc:448981]
ENSSSCG00000048164	5.58552	1.56e-05
ENSSSCG00000030088	5.58558	0.000457764	CSF2RA	colony stimulating factor 2 receptor alpha subunit [Source:NCBI gene;Acc:100620339]
ENSSSCG00000039838	5.58809	2.88e-19	RGS10	regulator of G protein signaling 10 [Source:NCBI gene;Acc:100152559]
ENSSSCG00000013102	5.60893	2.77e-10	MS4A7	membrane spanning 4-domains A7 [Source:NCBI gene;Acc:100628141]
ENSSSCG00000051220	5.62307	0.0109699
ENSSSCG00000034284	5.62399	8.96e-07	LOC100515837	leukocyte-associated immunoglobulin-like receptor 1 [Source:NCBI gene;Acc:100515837]
ENSSSCG00000003524	5.62677	3.75e-16	C1QA	complement C1q A chain [Source:NCBI gene;Acc:445461]
ENSSSCG00000005503	5.63564	3.31e-08	TLR4	toll like receptor 4 [Source:NCBI gene;Acc:399541]
ENSSSCG00000013940	5.64452	9.09e-19	NLRP3	NLR family pyrin domain containing 3 [Source:NCBI gene;Acc:100514823]
ENSSSCG00000006678	5.65848	1.29e-10	FCGR1A	Fc fragment of IgG, high affinity Ia, receptor (CD64) [Source:NCBI gene;Acc:613130]
ENSSSCG00000006788	5.67944	1.42e-13	ADORA3	transmembrane and immunoglobulin domain containing 3 [Source:NCBI gene;Acc:104564308]
ENSSSCG00000007185	5.7915	1.57e-09	SIRPB2	signal regulatory protein beta 2 [Source:NCBI gene;Acc:100514740]
ENSSSCG00000000291	5.8119	4.12e-06	GPR84	G protein-coupled receptor 84 [Source:NCBI gene;Acc:100152279]
ENSSSCG00000023785	5.83507	2.17e-06	TMEM156	transmembrane protein 156 [Source:NCBI gene;Acc:100525349]
ENSSSCG00000050458	5.83863	7.22e-16
ENSSSCG00000032135	5.89089	0.000268166		granulocyte-macrophage colony-stimulating factor receptor subunit alpha-like [Source:NCBI gene;Acc:110257903]
ENSSSCG00000043786	5.94084	0.00555516
ENSSSCG00000043050	5.96174	8.33e-08
ENSSSCG00000020941	5.9963	6.99e-05	LTB4R2	leukotriene B4 receptor 2 [Source:NCBI gene;Acc:100156094]
ENSSSCG00000003755	6.04436	0.000405871	MCOLN2	mucolipin 2 [Source:NCBI gene;Acc:100522324]
ENSSSCG00000032416	6.06574	0.000652318	RGS1	regulator of G protein signaling 1 [Source:NCBI gene;Acc:397336]
ENSSSCG00000040648	6.63858	6.6e-05	CCL8	chemokine (C-C motif) ligand 8 [Source:NCBI gene;Acc:100302703]
ENSSSCG00000023729	8.18027	0.0130527	U8	U8 small nucleolar RNA [Source:RFAM;Acc:RF00096]
