# Supplementary material for: Defining the pig microglial transcriptome reveals its core signature, regional heterogeneity, and similarity with human and rodent microglia
Source: Glia. 2022 Sep 19;71(2):334–49. doi: 10.1002/glia.24274 (PMC10087207; doi:10.1002/glia.24274)
Supplement: Supplementary file 8 — Table S3 DEG removed based on brainrnaseq [file GLIA-71-334-s004.xlsx]

## Sheet: TableS3_DEG_removed_based_on_br
Gene.ID	logFC.hippocampus	adj.P.Val.hippocampus	logFC.macrophage	adj.P.Val.macrophage	Gene.name	Gene.description	human_orthologue
ENSSSCG00000007435	4.31083	3.33e-20	9.38287	3.64e-13	PLTP	phospholipid transfer protein [Source:NCBI gene;Acc:397527]	PLTP
ENSSSCG00000012121	3.93642	0.000388738	9.67993	0.00854553	EGFL6	EGF like domain multiple 6 [Source:NCBI gene;Acc:100153585]	EGFL6
ENSSSCG00000012551	4.74689	8.59e-21	8.31022	6.78e-19	RNF128	ring finger protein 128 [Source:NCBI gene;Acc:100515872]	RNF128
ENSSSCG00000015711	3.07721	6.2e-11	9.89954	0.000167231	DPP10	dipeptidyl peptidase like 10 [Source:NCBI gene;Acc:100157195]	DPP10
ENSSSCG00000002836	2.26719	5.99e-12	10.446	1.2e-06	SALL1	spalt like transcription factor 1 [Source:NCBI gene;Acc:100519899]	SALL1
ENSSSCG00000002432	4.76267	1.14e-07	7.89428	4.5e-07	KCNK13	potassium two pore domain channel subfamily K member 13 [Source:NCBI gene;Acc:100623906]	KCNK13
ENSSSCG00000012545	3.89176	6.42e-09	8.68907	0.000583543	IL1RAPL2	interleukin 1 receptor accessory protein like 2 [Source:NCBI gene;Acc:100157100]	IL1RAPL2
ENSSSCG00000033041	4.60328	2.71e-19	7.55456	7.56e-20	GNAS	GNAS complex locus [Source:NCBI gene;Acc:100049657]
ENSSSCG00000024954	2.00267	5.28e-09	10.1325	0.000237468	FGF1	fibroblast growth factor 1 [Source:NCBI gene;Acc:397497]	FGF1
ENSSSCG00000007022	3.27039	9.33e-16	8.74328	3.96e-09	ANK1	ankyrin 1 [Source:NCBI gene;Acc:100157679]	ANK1
ENSSSCG00000012238	2.02855	4.33e-13	9.71278	1.62e-12	TSPAN7	tetraspanin 7 [Source:NCBI gene;Acc:100526026]	TSPAN7;AF241726.2
ENSSSCG00000005352	3.81	7.26e-11	7.87773	2.84e-08	FRMPD1	FERM and PDZ domain containing 1 [Source:NCBI gene;Acc:100153190]	FRMPD1
ENSSSCG00000016443	4.56018	5.24e-06	6.98069	0.000298346	TMEM176A	transmembrane protein 176A [Source:NCBI gene;Acc:100523103]	TMEM176A
ENSSSCG00000035847	4.5638	1.25e-12	6.90371	2.14e-08	TAL1	TAL bHLH transcription factor 1, erythroid differentiation factor [Source:NCBI gene;Acc:100521731]	TAL1
ENSSSCG00000015326	2.48413	5.57e-11	8.83343	0.000151934	COL1A2	collagen type I alpha 2 chain [Source:NCBI gene;Acc:100626716]	COL1A2
ENSSSCG00000016444	4.34144	1.65e-09	6.9109	8.21e-07	TMEM176B	transmembrane protein 176B [Source:NCBI gene;Acc:100517619]	TMEM176B
ENSSSCG00000037832	2.85586	1.06e-16	8.15529	6.25e-11	PMP22	peripheral myelin protein 22 [Source:NCBI gene;Acc:110256114]	PMP22
ENSSSCG00000013248	2.3894	1.07e-14	8.38508	5.85e-12	LRP4	LDL receptor related protein 4 [Source:NCBI gene;Acc:100518293]	LRP4
ENSSSCG00000037360	4.62703	6.22e-20	6.046	2.3e-23	CST3	cystatin C [Source:NCBI gene;Acc:733672]	CST3
ENSSSCG00000010277	4.68599	1.4e-14	5.56146	4.79e-14	SLC29A3	solute carrier family 29 member 3 [Source:NCBI gene;Acc:100153166]	SLC29A3
ENSSSCG00000023479	2.56635	2.51e-13	7.56397	2.7e-07	LOC100513689	NCK associated protein 5 [Source:NCBI gene;Acc:100513689]	NCKAP5
ENSSSCG00000024088	2.24938	1.2e-16	7.83282	2.01e-17	TLN2	talin 2 [Source:NCBI gene;Acc:100156660]	TLN2
ENSSSCG00000003513	4.38422	9.02e-22	5.53935	3.84e-23	ECE1	endothelin converting enzyme 1 [Source:NCBI gene;Acc:397446]	ECE1
ENSSSCG00000015828	3.89996	4.12e-14	6.00751	8.5e-11	ZNF703	zinc finger protein 703 [Source:NCBI gene;Acc:100525011]	ZNF703
ENSSSCG00000009644	5.50912	2.04e-10	4.15207	2.53e-14	ADAM28	ADAM metallopeptidase domain 28 [Source:NCBI gene;Acc:100152711]	ADAM28
ENSSSCG00000004024	5.42538	2.41e-18	4.19591	2.68e-18	RNASET2	ribonuclease T2 [Source:NCBI gene;Acc:100157985]	AL159163.1;RNASET2
ENSSSCG00000004012	4.35991	4.33e-17	5.25146	1.12e-17	THBS2	thrombospondin 2 [Source:NCBI gene;Acc:100153940]	THBS2
ENSSSCG00000013106	4.60261	2.53e-10	4.99923	1.1e-11	PTGDR2	prostaglandin D2 receptor 2 [Source:NCBI gene;Acc:100510947]	PTGDR2
ENSSSCG00000033830	2.23094	2.73e-07	7.34164	0.0004652	CCDC8	coiled-coil domain containing 8 [Source:NCBI gene;Acc:100513356]	CCDC8
ENSSSCG00000017300	4.43262	5.86e-18	5.12577	5.07e-18	MRC2	mannose receptor C type 2 [Source:NCBI gene;Acc:100516106]	MRC2
ENSSSCG00000014851	4.35028	1.38e-19	5.02736	1.16e-20	SLCO2B1	solute carrier organic anion transporter family member 2B1 [Source:NCBI gene;Acc:102160472]	SLCO2B1
ENSSSCG00000017258	4.15871	0.000349882	5.12267	0.00107374	FAM20A	FAM20A golgi associated secretory pathway pseudokinase [Source:NCBI gene;Acc:100522273]	FAM20A
ENSSSCG00000032474	5.05001	0.00217686	4.18482	0.000111377	CXCL10	C-X-C motif chemokine ligand 10 [Source:NCBI gene;Acc:494019]	CXCL10
ENSSSCG00000015801	4.43096	4.31e-08	4.78927	5.71e-09	TLR3	toll like receptor 3 [Source:NCBI gene;Acc:100037937]	TLR3
ENSSSCG00000010169	2.09489	4.8e-12	7.09938	8.36e-06	SIPA1L2	signal induced proliferation associated 1 like 2 [Source:NCBI gene;Acc:100158048]	SIPA1L2
ENSSSCG00000037025	5.39854	2.81e-20	3.72413	3.06e-14	PLVAP	plasmalemma vesicle associated protein [Source:NCBI gene;Acc:110259322]	PLVAP
ENSSSCG00000023762	3.50364	9.71e-15	5.43335	4.58e-15	TRPM2	transient receptor potential cation channel subfamily M member 2 [Source:NCBI gene;Acc:100622032]	TRPM2
ENSSSCG00000010703	2.85957	1.28e-16	5.93503	2.64e-19	HTRA1	HtrA serine peptidase 1 [Source:NCBI gene;Acc:100515628]	HTRA1
ENSSSCG00000000660	5.30653	1.08e-14	3.48251	1.7e-10	A2M	alpha-2-macroglobulin [Source:NCBI gene;Acc:403166]	A2M
ENSSSCG00000006862	3.04796	2.02e-16	5.73298	1.39e-18	VCAM1	vascular cell adhesion molecule 1 [Source:NCBI gene;Acc:396925]	VCAM1
ENSSSCG00000038598	5.5045	5.87e-09	3.24365	3.09e-14	ADRB2	adrenoceptor beta 2 [Source:NCBI gene;Acc:397357]	ADRB2
ENSSSCG00000012411	4.03311	1.04e-08	4.67526	3.07e-09	PHKA1	phosphorylase kinase regulatory subunit alpha 1 [Source:NCBI gene;Acc:100525092]	PHKA1
ENSSSCG00000015403	4.58843	0.000342875	4.07651	0.00465989	HGF	hepatocyte growth factor [Source:NCBI gene;Acc:100525120]	HGF
ENSSSCG00000005249	3.93782	1.51e-10	4.70696	1.29e-11	FAM189A2	family with sequence similarity 189 member A2 [Source:NCBI gene;Acc:100154289]	FAM189A2
ENSSSCG00000014852	3.34676	2.7e-20	5.26554	1.61e-25	ARRB1	arrestin beta 1 [Source:NCBI gene;Acc:100521141]	ARRB1
ENSSSCG00000009209	2.40091	2.52e-18	6.20094	8.22e-16	NAP1L5	nucleosome assembly protein 1 like 5 [Source:NCBI gene;Acc:100616076]
ENSSSCG00000013919	3.15782	3.14e-16	5.43454	2.03e-13	HOMER3	homer scaffold protein 3 [Source:NCBI gene;Acc:100526210]	HOMER3;AC002985.1
ENSSSCG00000013360	4.01403	1.25e-13	4.50153	9.07e-13	TMEM86A	transmembrane protein 86A [Source:NCBI gene;Acc:100523718]	TMEM86A
ENSSSCG00000021956	5.26849	1.6e-19	2.98216	4.57e-18	LY75	lymphocyte antigen 75 [Source:NCBI gene;Acc:595126]	LY75-CD302;LY75
ENSSSCG00000002829	2.61415	3.95e-13	5.57678	2.78e-11	MMP2	matrix metallopeptidase 2 [Source:NCBI gene;Acc:397391]	MMP2
ENSSSCG00000011056	2.4677	1.47e-16	5.71215	5.3e-23	FRMD4A	FERM domain containing 4A [Source:NCBI gene;Acc:100737056]	FRMD4A
ENSSSCG00000009627	4.23395	2e-05	3.82512	3.1e-06			AC037459.1;C8orf58
ENSSSCG00000013595	3.44041	1.12e-16	4.60417	3.93e-17	CERS4	ceramide synthase 4 [Source:NCBI gene;Acc:100127167]	CERS4
ENSSSCG00000005828	2.25139	7.22e-09	5.74904	2.43e-06	EGFL7	EGF like domain multiple 7 [Source:NCBI gene;Acc:100511434]	EGFL7
ENSSSCG00000006781	3.06571	4.65e-17	4.87336	1.07e-19	CTTNBP2NL	CTTNBP2 N-terminal like [Source:NCBI gene;Acc:100520738]	CTTNBP2NL
ENSSSCG00000023026	4.26906	9.81e-19	3.64813	1.35e-19	CLCN5	chloride voltage-gated channel 5 [Source:NCBI gene;Acc:397263]	CLCN5
ENSSSCG00000012508	3.5601	1.57e-10	4.34968	9.55e-10	ARMCX6	protein ARMCX6 [Source:NCBI gene;Acc:100520992]	ARMCX6
ENSSSCG00000002815	2.38014	1.37e-14	5.42396	1.55e-19	ADGRG1	adhesion G protein-coupled receptor G1 [Source:NCBI gene;Acc:100515029]	ADGRG1
ENSSSCG00000010170	4.19907	6.13e-18	3.39463	4.23e-17	DISC1	DISC1 scaffold protein [Source:NCBI gene;Acc:100156849]	DISC1
ENSSSCG00000011218	4.51419	2.24e-18	3.04847	2.76e-16	SLC4A7	solute carrier family 4 member 7 [Source:NCBI gene;Acc:100524044]	SLC4A7
ENSSSCG00000004199	2.87844	5.5e-18	4.60167	5.49e-23	EPB41L2	erythrocyte membrane protein band 4.1 like 2 [Source:NCBI gene;Acc:100524836]	EPB41L2
ENSSSCG00000037900	2.59284	3.36e-17	4.88583	9.39e-18	CCND1	cyclin D1 [Source:NCBI gene;Acc:100738589]	CCND1
ENSSSCG00000009699	2.56381	2.68e-07	4.84762	0.000123874	HPGD	15-hydroxyprostaglandin dehydrogenase [Source:NCBI gene;Acc:100156186]	HPGD
ENSSSCG00000011570	4.46858	1.65e-16	2.81316	8.88e-19	IRAK2	interleukin 1 receptor associated kinase 2 [Source:NCBI gene;Acc:106505672]	IRAK2
ENSSSCG00000005423	2.41799	1.02e-12	4.79993	4.15e-18	ABCA1	ATP binding cassette subfamily A member 1 [Source:NCBI gene;Acc:100152112]	ABCA1
ENSSSCG00000012633	4.23543	2.78e-13	2.89158	3.73e-11	IL13RA1	interleukin 13 receptor subunit alpha 1 [Source:NCBI gene;Acc:397615]	IL13RA1
ENSSSCG00000014899	3.11579	9.78e-12	3.97216	3.07e-12	PRCP	prolylcarboxypeptidase [Source:NCBI gene;Acc:100515678]	PRCP
ENSSSCG00000023478	3.81793	4.83e-09	3.1548	2.07e-10	SLC46A1	solute carrier family 46 member 1 [Source:NCBI gene;Acc:100628018]	SLC46A1
ENSSSCG00000008103	3.40412	1.86e-16	3.55994	1.85e-15	MERTK	MER proto-oncogene, tyrosine kinase [Source:NCBI gene;Acc:100519652]	MERTK
ENSSSCG00000027272	5.02799	5.67e-20	1.92263	6.12e-14	PIK3CG	phosphatidylinositol-4,5-bisphosphate 3-kinase catalytic subunit gamma [Source:NCBI gene;Acc:396979]	PIK3CG
ENSSSCG00000026994	4.00394	2.39e-12	2.94004	1.24e-10	ADAMTS10	ADAM metallopeptidase with thrombospondin type 1 motif 10 [Source:NCBI gene;Acc:100624519]	ADAMTS10
ENSSSCG00000034308	3.92226	0.000130692	2.98492	0.000403262	LRMDA	leucine rich melanocyte differentiation associated [Source:HGNC Symbol;Acc:HGNC:23405]	LRMDA
ENSSSCG00000006218	4.26317	2.81e-20	2.57806	1.15e-17	PDE7A	phosphodiesterase 7A [Source:NCBI gene;Acc:100127143]	PDE7A
ENSSSCG00000026196	3.19814	2.3e-16	3.60518	6.06e-17	FAM13A	family with sequence similarity 13 member A [Source:NCBI gene;Acc:100517722]	FAM13A
ENSSSCG00000004728	4.60806	5.22e-13	2.17504	3.37e-15	CAPN3	calpain 3 [Source:NCBI gene;Acc:397349]	CAPN3
ENSSSCG00000038806	3.39699	3.99e-19	3.28079	1.02e-19	AXL	AXL receptor tyrosine kinase [Source:NCBI gene;Acc:100144875]	AXL
ENSSSCG00000031392	3.15288	1.25e-13	3.49751	2.48e-12	UBE2E2	ubiquitin conjugating enzyme E2 E2 [Source:NCBI gene;Acc:780417]	UBE2E2
ENSSSCG00000008722	5.05902	1.25e-09	1.59065	3.35e-08	SH3TC1	SH3 domain and tetratricopeptide repeats 1 [Source:NCBI gene;Acc:100737944]	SH3TC1
ENSSSCG00000006452	4.58942	5.69e-07	2.04435	1.81e-06	CD1D	CD1d molecule [Source:NCBI gene;Acc:100124526]	CD1D
ENSSSCG00000013145	2.95157	5.98e-15	3.66591	8.15e-17	DTX4	deltex E3 ubiquitin ligase 4 [Source:NCBI gene;Acc:100517143]	DTX4
ENSSSCG00000035446	2.60176	5.02e-14	4.00501	5.76e-16	CAVIN1	caveolae associated protein 1 [Source:NCBI gene;Acc:106505427]	CAVIN1
ENSSSCG00000016678	3.72264	1.43e-17	2.78436	2.41e-14	NOD1	nucleotide binding oligomerization domain containing 1 [Source:NCBI gene;Acc:100135660]
ENSSSCG00000028004	3.08944	2.88e-19	3.41184	3.21e-21	RIN2	Ras and Rab interactor 2 [Source:NCBI gene;Acc:100625676]	RIN2
ENSSSCG00000017328	4.68003	2.41e-14	1.80765	4.79e-10	ARHGAP27	Rho GTPase activating protein 27 [Source:NCBI gene;Acc:100628007]	ARHGAP27
ENSSSCG00000033286	4.21992	0.000143743	2.22204	1.68e-05			PHOSPHO1
ENSSSCG00000011026	2.81763	2.24e-16	3.61245	1.39e-19	ARHGAP12	Rho GTPase activating protein 12 [Source:NCBI gene;Acc:100520047]	ARHGAP12
ENSSSCG00000003950	3.19805	1.97e-10	3.19994	2.08e-10	TIE1	tyrosine kinase with immunoglobulin like and EGF like domains 1 [Source:NCBI gene;Acc:494022]	TIE1
ENSSSCG00000002366	3.51691	4.65e-13	2.85782	5.76e-13	NPC2	NPC intracellular cholesterol transporter 2 [Source:NCBI gene;Acc:397410]	NPC2
ENSSSCG00000028771	2.68292	3.75e-16	3.65541	5.64e-20	MEF2A	myocyte enhancer factor 2A [Source:NCBI gene;Acc:100037273]	MEF2A
ENSSSCG00000009859	3.7967	6.44e-14	2.46356	2.12e-11	TESC	tescalcin [Source:NCBI gene;Acc:100155189]	TESC
ENSSSCG00000044690	3.81801	1.37e-14	2.41364	1.3e-12	FMN1	formin 1 [Source:NCBI gene;Acc:102159471]	FMN1
ENSSSCG00000004823	3.68433	3.75e-16	2.54456	1.66e-13	LRRK1	leucine rich repeat kinase 1 [Source:NCBI gene;Acc:100521353]	LRRK1
ENSSSCG00000029249	2.0899	4.92e-12	4.10616	2.01e-16	NAV3	neuron navigator 3 [Source:NCBI gene;Acc:100622883]	NAV3
ENSSSCG00000015019	2.52349	0.000107753	3.65912	3.47e-05	COLCA2	colorectal cancer associated 2 [Source:NCBI gene;Acc:100512618]	COLCA2
ENSSSCG00000011511	3.17661	4.12e-17	2.93702	1.67e-17	FRMD4B	FERM domain containing 4B [Source:NCBI gene;Acc:100524460]	FRMD4B
ENSSSCG00000017428	2.36341	1.95e-10	3.66176	7.15e-10	JUP	junction plakoglobin [Source:NCBI gene;Acc:397592]	JUP
ENSSSCG00000029160	3.61953	9.18e-08	2.36868	0.000236016			HSPA1A;HSPA1B
ENSSSCG00000014598	2.25349	2.38e-12	3.7305	1.67e-14	PPFIBP2	PPFIA binding protein 2 [Source:NCBI gene;Acc:100523560]	PPFIBP2
ENSSSCG00000014391	4.09974	7.16e-13	1.81809	4.36e-08	ARAP3	ArfGAP with RhoGAP domain, ankyrin repeat and PH domain 3 [Source:NCBI gene;Acc:100511744]	ARAP3
ENSSSCG00000000706	3.69827	1.07e-09	2.19717	4.1e-11	LTBR	lymphotoxin beta receptor [Source:NCBI gene;Acc:100520196]	LTBR
ENSSSCG00000003983	2.71597	2.63e-19	3.12394	7.94e-21	SMAP2	small ArfGAP2 [Source:NCBI gene;Acc:100145888]	SMAP2
ENSSSCG00000015037	3.98981	4.18e-05	1.82132	7.6e-06	IL18	interleukin 18 [Source:NCBI gene;Acc:397057]	IL18
ENSSSCG00000032687	3.28216	6.53e-11	2.52263	9.64e-11	CYP4V2	cytochrome P450, family 4, subfamily v, polypeptide 2 [Source:NCBI gene;Acc:100113469]	CYP4V2
ENSSSCG00000009229	3.57295	6.52e-16	2.13684	3.39e-12	ARHGAP24	Rho GTPase activating protein 24 [Source:NCBI gene;Acc:100522450]	ARHGAP24
ENSSSCG00000039041	2.88315	1.2e-10	2.81	1.51e-10	ZNF467	zinc finger protein 467 [Source:NCBI gene;Acc:100623053]	ZNF467
ENSSSCG00000006893	3.69286	2.81e-13	1.99464	1.33e-09	BCAR3	BCAR3 adaptor protein, NSP family member [Source:NCBI gene;Acc:100153143]	BCAR3
ENSSSCG00000009408	3.46817	3.11e-18	2.17971	7.75e-16	LRCH1	leucine rich repeats and calponin homology domain containing 1 [Source:NCBI gene;Acc:100521036]	LRCH1
ENSSSCG00000003439	3.69977	1.24e-17	1.9267	1.73e-14	DHRS3	dehydrogenase/reductase 3 [Source:NCBI gene;Acc:100514967]	DHRS3
ENSSSCG00000003090	2.20449	3.79e-11	3.42094	2.47e-10	NECTIN2	nectin cell adhesion molecule 2 [Source:NCBI gene;Acc:100038012]	NECTIN2
ENSSSCG00000025652	3.97896	9.75e-06	1.64031	0.000763217	CDH1	cadherin 1 [Source:NCBI gene;Acc:100048953]	CDH1
ENSSSCG00000028552	2.96144	7.27e-12	2.6034	1.81e-10	BHLHE41	basic helix-loop-helix family member e41 [Source:NCBI gene;Acc:100626912]	BHLHE41
ENSSSCG00000000292	2.51406	2.53e-12	3.0398	4.86e-13	ZNF385A	zinc finger protein 385A [Source:NCBI gene;Acc:100736804]	ZNF385A
ENSSSCG00000004156	3.47869	1.73e-16	2.06996	2.24e-13	IFNGR1	interferon gamma receptor 1 [Source:NCBI gene;Acc:100152238]	IFNGR1
ENSSSCG00000008266	2.80191	1.91e-14	2.74629	6.64e-16	LOXL3	lysyl oxidase like 3 [Source:NCBI gene;Acc:100512652]	LOXL3
ENSSSCG00000010497	3.74679	1.18e-20	1.74653	9.79e-17	ENTPD1	ectonucleoside triphosphate diphosphohydrolase 1 [Source:NCBI gene;Acc:397298]	ENTPD1
ENSSSCG00000040388	3.21942	7.41e-13	2.26875	6.22e-13	ZBTB46	zinc finger and BTB domain containing 46 [Source:NCBI gene;Acc:110257361]	ZBTB46
ENSSSCG00000032660	3.46178	6.25e-06	2.02152	7.64e-06	TMEM35B	transmembrane protein 35B [Source:NCBI gene;Acc:110261140]	TMEM35B
ENSSSCG00000009880	3.72799	4.17e-12	1.74899	1.19e-11	SLC8B1	solute carrier family 8 member B1 [Source:NCBI gene;Acc:100157056]	SLC8B1
ENSSSCG00000014997	3.78069	4.81e-09	1.69504	4.17e-05	LOC100522887	caspase-13 [Source:NCBI gene;Acc:100522887]	CASP4;CASP5
ENSSSCG00000023351	2.976	2.14e-12	2.4929	4.48e-12	PLA2G4A	phospholipase A2 group IVA [Source:NCBI gene;Acc:100520687]	PLA2G4A
ENSSSCG00000010280	3.41877	5.1e-17	2.04761	3.32e-13	VSIR	V-set immunoregulatory receptor [Source:NCBI gene;Acc:100154373]	VSIR
ENSSSCG00000015322	3.67814	0.000366815	1.78468	0.00234718	TFPI2	tissue factor pathway inhibitor 2 [Source:NCBI gene;Acc:100520144]	TFPI2
ENSSSCG00000040875	3.46367	1e-08	1.96183	4.07e-08	ZFPM1	zinc finger protein, FOG family member 1 [Source:NCBI gene;Acc:110260886]	ZFPM1
ENSSSCG00000033222	3.69326	9.53e-07	1.67057	1.58e-08	TRIM14	tripartite motif containing 14 [Source:NCBI gene;Acc:100151834]	TRIM14
ENSSSCG00000009322	2.97022	4.66e-08	2.37894	1.04e-06	SLC46A3	solute carrier family 46 member 3 [Source:NCBI gene;Acc:100154155]	SLC46A3
ENSSSCG00000035284	3.51798	2.42e-16	1.74027	1.94e-11	BMF	Bcl2 modifying factor [Source:NCBI gene;Acc:110261428]	BMF
ENSSSCG00000025114	3.62437	1.92e-19	1.62694	2.28e-13	FMNL3	formin like 3 [Source:NCBI gene;Acc:102157898]	FMNL3
ENSSSCG00000009060	2.18058	3.54e-11	3.0288	3.69e-08	MAML3	mastermind like transcriptional coactivator 3 [Source:NCBI gene;Acc:100626233]	MAML3
ENSSSCG00000039243	2.84122	2.51e-14	2.36651	2.02e-13	CD81	CD81 molecule [Source:NCBI gene;Acc:780427]	CD81
ENSSSCG00000022895	2.53546	4.45e-12	2.62544	4.01e-12	CRYBG3	crystallin beta-gamma domain containing 3 [Source:NCBI gene;Acc:100624348]	CRYBG3
ENSSSCG00000013181	2.43958	4.3e-12	2.70356	6.18e-11	SERPING1	serpin family G member 1 [Source:NCBI gene;Acc:100144304]	SERPING1
ENSSSCG00000006206	2.51395	1.08e-08	2.62676	1.41e-07	SGK3	serine/threonine-protein kinase Sgk3 [Source:NCBI gene;Acc:100521447]	SGK3
ENSSSCG00000017087	3.49706	5.7e-12	1.63403	5.14e-09	GM2A	GM2 ganglioside activator [Source:NCBI gene;Acc:100515283]	GM2A
ENSSSCG00000012569	2.82536	1.64e-08	2.30233	6.21e-11	ATG4A	autophagy related 4A cysteine peptidase [Source:NCBI gene;Acc:100156732]	ATG4A
ENSSSCG00000000559	2.18979	3.26e-09	2.9328	3.8e-10	RASSF8	Ras association domain family member 8 [Source:NCBI gene;Acc:100151839]	RASSF8
ENSSSCG00000034493	2.12536	3.98e-09	2.99584	2.76e-11	ST3GAL6	ST3 beta-galactoside alpha-2,3-sialyltransferase 6 [Source:NCBI gene;Acc:100739492]	ST3GAL6
ENSSSCG00000015645	2.11923	2.69e-16	2.98268	3.24e-20	SRGAP2	SLIT-ROBO Rho GTPase activating protein 2 [Source:NCBI gene;Acc:100518625]	SRGAP2C;SRGAP2B;SRGAP2
ENSSSCG00000046054	3.0203	4.1e-06	2.07475	8.84e-06	GNG11	G protein subunit gamma 11 [Source:NCBI gene;Acc:100522202]
ENSSSCG00000012828	2.85065	1.21e-10	2.21913	1.31e-08	STARD8	StAR related lipid transfer domain containing 8 [Source:NCBI gene;Acc:100519288]	STARD8
ENSSSCG00000027722	2.99232	3.21e-18	2.06874	2.12e-16	BMP2K	BMP2 inducible kinase [Source:NCBI gene;Acc:100624635]	BMP2K
ENSSSCG00000010148	2.89026	6.42e-14	2.16905	2.13e-12	ERO1B	endoplasmic reticulum oxidoreductase 1 beta [Source:NCBI gene;Acc:100154974]	ERO1B
ENSSSCG00000014307	2.85223	3.37e-17	2.16568	4.55e-15	MACROH2A1	H2A histone family, member Y [Source:NCBI gene;Acc:100512769]	MACROH2A1
ENSSSCG00000023857	2.41887	4.92e-11	2.58524	2.38e-11			ARHGEF40
ENSSSCG00000001651	2.95835	3.28e-14	2.01237	1.4e-10	CNPY3	canopy FGF signaling regulator 3 [Source:NCBI gene;Acc:100126290]	CNPY3
ENSSSCG00000009881	2.88268	6.8e-06	2.08209	0.000244653	OAS2	2'-5'-oligoadenylate synthetase 2 [Source:NCBI gene;Acc:595128]	OAS2
ENSSSCG00000025329	2.21122	6.83e-11	2.69251	4.71e-12	DDX49	DEAD-box helicase 49 [Source:NCBI gene;Acc:100526038]	DDX49
ENSSSCG00000004279	2.22154	3.99e-10	2.66474	1.94e-12	OGFRL1	opioid growth factor receptor like 1 [Source:NCBI gene;Acc:100153138]	OGFRL1
ENSSSCG00000014149	2.42945	3.47e-11	2.44498	5.48e-12	MEF2C	myocyte enhancer factor 2C [Source:NCBI gene;Acc:733590]	MEF2C
ENSSSCG00000038535	2.05426	2.65e-11	2.74981	5.38e-14	ARSB	arylsulfatase B [Source:NCBI gene;Acc:102158016]	ARSB
ENSSSCG00000012779	2.93089	1.68e-08	1.86611	1.76e-08	ABCD1	ATP binding cassette subfamily D member 1 [Source:NCBI gene;Acc:100519529]	ABCD1
ENSSSCG00000014825	2.63636	2.04e-06	2.15862	2.27e-07	RELT	RELT TNF receptor [Source:NCBI gene;Acc:100515961]	RELT
ENSSSCG00000031488	3.0089	1.21e-19	1.76273	1.25e-15	ARHGAP17	Rho GTPase activating protein 17 [Source:NCBI gene;Acc:100521615]	ARHGAP17
ENSSSCG00000031337	2.05268	2.13e-08	2.7157	5.96e-10	SNX18	sorting nexin 18 [Source:NCBI gene;Acc:100518876]	SNX18
ENSSSCG00000011873	2.38006	5.06e-06	2.38434	5.49e-06	HSPBAP1	HSPB1 associated protein 1 [Source:NCBI gene;Acc:100519217]	HSPBAP1
ENSSSCG00000007517	2.39828	8.33e-05	2.35289	0.000165443	NPEPL1	aminopeptidase like 1 [Source:NCBI gene;Acc:100144530]	NPEPL1
ENSSSCG00000004114	2.58979	1.2e-11	2.12413	1.3e-10	RAB32	RAB32, member RAS oncogene family [Source:NCBI gene;Acc:100144496]	ADGB
ENSSSCG00000000456	2.30624	6.02e-07	2.36321	4.18e-06	SLC16A7	solute carrier family 16 member 7 [Source:NCBI gene;Acc:100158241]	SLC16A7
ENSSSCG00000009152	2.73365	2.78e-08	1.93399	2.73e-07	SGMS2	sphingomyelin synthase 2 [Source:NCBI gene;Acc:100518796]	SGMS2
ENSSSCG00000004142	2.88204	8.34e-15	1.77014	6.6e-11	CITED2	Cbp/p300 interacting transactivator with Glu/Asp rich carboxy-terminal domain 2 [Source:NCBI gene;Acc:100156022]	CITED2
ENSSSCG00000010451	2.6358	5.01e-05	2.01476	2.16e-05	IFIT2	interferon induced protein with tetratricopeptide repeats 2 [Source:NCBI gene;Acc:100155467]	IFIT2
ENSSSCG00000023619	2.6141	3.51e-09	2.00268	2.09e-09	SLC12A9	solute carrier family 12 member 9 [Source:NCBI gene;Acc:100620697]	SLC12A9
ENSSSCG00000038948	2.18535	3.45e-12	2.37277	1.42e-08	ETS2	ETS proto-oncogene 2, transcription factor [Source:NCBI gene;Acc:100154449]	ETS2
ENSSSCG00000020462	2.81305	6.97e-12	1.71131	4.55e-07	SCARNA13	small Cajal body-specific RNA 13 [Source:HGNC Symbol;Acc:HGNC:32570]	SCARNA13
ENSSSCG00000028327	2.48024	4.66e-09	2.03568	5.14e-08	RHOBTB1	Rho related BTB domain containing 1 [Source:NCBI gene;Acc:100153330]	RHOBTB1
ENSSSCG00000009400	2.18012	4.01e-16	2.26318	6.64e-17	RCBTB2	RCC1 and BTB domain containing protein 2 [Source:NCBI gene;Acc:100154691]	RCBTB2
ENSSSCG00000006308	2.20527	1.21e-12	2.229	6.31e-13	CREG1	cellular repressor of E1A stimulated genes 1 [Source:NCBI gene;Acc:100152373]	CREG1
ENSSSCG00000009567	2.50181	5.59e-15	1.93156	3.78e-13	RASA3	RAS p21 protein activator 3 [Source:NCBI gene;Acc:100519683]	RASA3
ENSSSCG00000009403	2.03585	5.06e-12	2.38583	4.37e-14	ITM2B	integral membrane protein 2B [Source:NCBI gene;Acc:595120]	ITM2B
ENSSSCG00000003743	2.30583	1.78e-15	2.08366	1.66e-15	GALNT1	polypeptide N-acetylgalactosaminyltransferase 1 [Source:NCBI gene;Acc:100738545]	GALNT1
ENSSSCG00000012251	2.05694	1.18e-12	2.32422	1.18e-14	USP9X	ubiquitin specific peptidase 9 X-linked [Source:NCBI gene;Acc:100628154]	USP9X
ENSSSCG00000034618	2.45334	1.11e-10	1.90862	1.05e-09	ZMYM6	zinc finger MYM-type containing 6 [Source:NCBI gene;Acc:110261139]	ZMYM6
ENSSSCG00000022161	2.41619	2.71e-11	1.86899	1.95e-09	ZNF251	zinc finger protein 251 [Source:NCBI gene;Acc:100738561]	ZNF251
ENSSSCG00000034292	2.34909	1.51e-09	1.86734	2.22e-08	ZMYM1	zinc finger MYM-type containing 1 [Source:NCBI gene;Acc:110261141]	ZMYM1
ENSSSCG00000031261	2.4414	9.54e-11	1.74665	3.79e-10	RHOQ	ras homolog family member Q [Source:NCBI gene;Acc:100523840]	RHOQ
ENSSSCG00000007286	2.01054	6.08e-14	2.16005	1.43e-12	ACSS2	acyl-CoA synthetase short chain family member 2 [Source:NCBI gene;Acc:100153866]	ACSS2
ENSSSCG00000035402	2.41769	4.67e-07	1.72877	0.00163094	RGS9	regulator of G protein signaling 9 [Source:NCBI gene;Acc:102166057]	RGS9
ENSSSCG00000004190	2.25207	3.14e-12	1.89149	4.49e-10	STX7	syntaxin 7 [Source:NCBI gene;Acc:100153196]	STX7
ENSSSCG00000030153	2.03308	3.26e-11	2.09585	3.77e-11	SMURF1	SMAD specific E3 ubiquitin protein ligase 1 [Source:NCBI gene;Acc:100621443]	SMURF1
ENSSSCG00000010391	2.17257	5.21e-16	1.92705	4.37e-12	ERCC6	ERCC excision repair 6, chromatin remodeling factor [Source:NCBI gene;Acc:106504057]	ERCC6
ENSSSCG00000023709	2.14582	7.54e-16	1.93142	1.08e-15	PTPRJ	protein tyrosine phosphatase receptor type J [Source:NCBI gene;Acc:100524973]	PTPRJ
ENSSSCG00000010146	2.07758	2.99e-07	1.98142	5.18e-07	LGALS8	galectin 8 [Source:NCBI gene;Acc:100156193]	LGALS8
ENSSSCG00000033732	2.38162	9.25e-15	1.67062	3.39e-12	ANKRD10	ankyrin repeat domain 10 [Source:NCBI gene;Acc:100154231]	ANKRD10
ENSSSCG00000026922	2.41458	8.71e-10	1.62774	8.1e-08	DRAM2	DNA damage regulated autophagy modulator 2 [Source:NCBI gene;Acc:100158051]	DRAM2
ENSSSCG00000036898	2.11934	2.85e-10	1.91915	2.53e-09	NIPA2	NIPA magnesium transporter 2 [Source:NCBI gene;Acc:110257060]	NIPA2
ENSSSCG00000007617	2.15097	1.21e-15	1.88243	2.28e-15	ZNF655	zinc finger protein 655 [Source:NCBI gene;Acc:100519015]	ZNF655
ENSSSCG00000037215	2.048	2.02e-10	1.9664	1.37e-10	ZNF3	zinc finger protein 3 [Source:NCBI gene;Acc:100518654]	ZNF3
ENSSSCG00000014887	2.26792	0.00106197	1.72698	0.000409878	ALG8	ALG8 alpha-1,3-glucosyltransferase [Source:NCBI gene;Acc:100511030]	ALG8
ENSSSCG00000006774	2.22096	4.89e-07	1.74118	8.39e-07	PPM1J	protein phosphatase, Mg2+/Mn2+ dependent 1J [Source:NCBI gene;Acc:102162031]	PPM1J
ENSSSCG00000010798	2.25235	1.52e-16	1.66523	4.47e-14	GGA2	golgi associated, gamma adaptin ear containing, ARF binding protein 2 [Source:NCBI gene;Acc:100524333]	GGA2
ENSSSCG00000003577	2.2569	9.36e-12	1.64827	3.24e-09	WASF2	WASP family member 2 [Source:NCBI gene;Acc:100512789]	WASF2
ENSSSCG00000011708	2.28083	6.5e-15	1.60526	2.55e-10	TSC22D2	TSC22 domain family member 2 [Source:NCBI gene;Acc:100155608]	TSC22D2
ENSSSCG00000026753	2.22615	1.86e-14	1.6551	8.82e-12	OSBPL11	oxysterol binding protein like 11 [Source:NCBI gene;Acc:100623596]	OSBPL11
ENSSSCG00000028461	2.02747	4.08e-09	1.84254	1.38e-08	SIRPA	signal regulatory protein alpha [Source:NCBI gene;Acc:494566]	AL049634.2;SIRPB1;SIRPG;SIRPA
ENSSSCG00000002039	2.12943	5.42e-09	1.68898	2.6e-06	MMP14	matrix metallopeptidase 14 [Source:NCBI gene;Acc:397471]	MMP14
ENSSSCG00000037536	2.0881	2.23e-12	1.68466	4.02e-12	SLC25A28	solute carrier family 25 member 28 [Source:NCBI gene;Acc:100526017]	SLC25A28
