# Supplementary material for: Defining the pig microglial transcriptome reveals its core signature, regional heterogeneity, and similarity with human and rodent microglia
Source: Glia. 2022 Sep 19;71(2):334–49. doi: 10.1002/glia.24274 (PMC10087207; doi:10.1002/glia.24274)
Supplement: Supplementary file 9 — Table S4 pig microglia enriched genes stringent [file GLIA-71-334-s019.xlsx]

## Sheet: TableS4_pig_microglia_enriched_
Gene.ID	logFC.hippocampus	adj.P.Val.hippocampus	logFC.macrophage	adj.P.Val.macrophage	Gene.name	Gene.description	human_orthologue
ENSSSCG00000002830	5.01819	8.06e-10	11.8555	6.14e-06	IRX6	iroquois homeobox 6 [Source:NCBI gene;Acc:100518430]	IRX6
ENSSSCG00000025345	4.68026	0.000173081	12.137	0.00250287	GUCY2D	guanylate cyclase 2D, retinal [Source:NCBI gene;Acc:100625536]	GUCY2D
ENSSSCG00000015323	4.57668	5.67e-09	12.023	0.00019947	GNGT1	G protein subunit gamma transducin 1 [Source:NCBI gene;Acc:100519790]	GNGT1
ENSSSCG00000051555	4.86528	0.000502691	10.6768	0.00271491
ENSSSCG00000007710	4.24985	1.84e-07	11.1921	0.00373979	MLXIPL	MLX interacting protein like [Source:NCBI gene;Acc:100170769]	MLXIPL
ENSSSCG00000015320	4.93576	9.02e-22	10.2569	9.5e-16	CALCR	calcitonin receptor [Source:NCBI gene;Acc:397638]	CALCR
ENSSSCG00000043056	5.16722	0.000191218	9.90239	0.00133347
ENSSSCG00000031640	5.17623	1.94e-20	9.77527	8.19e-17	LOC100624077	endogenous retrovirus group V member 2 Env polyprotein [Source:NCBI gene;Acc:100624077]
ENSSSCG00000021075	4.1804	4.98e-05	10.7469	0.00288368	TDRD1	tudor domain containing 1 [Source:NCBI gene;Acc:100157555]	TDRD1
ENSSSCG00000012546	4.54894	4.87e-17	10.2918	3e-06	NRK	Nik related kinase [Source:NCBI gene;Acc:100515181]	NRK
ENSSSCG00000050216	5.34621	0.000223012	9.34069	0.00282084
ENSSSCG00000030735	5.0683	4.94e-07	9.58846	0.000432303
ENSSSCG00000002129	4.47208	8.62e-06	10.1619	0.00151814	RPGRIP1	RPGR interacting protein 1 [Source:NCBI gene;Acc:100155563]	RPGRIP1
ENSSSCG00000041919	4.62572	0.000161936	9.83284	0.00112608
ENSSSCG00000006788	5.67944	1.42e-13	8.24649	3.78e-10	ADORA3	transmembrane and immunoglobulin domain containing 3 [Source:NCBI gene;Acc:104564308]	TMIGD3
ENSSSCG00000035525	2.42152	8.08e-12	11.2182	0.00121461	LOC100153543	multiple epidermal growth factor-like domains protein 6 [Source:NCBI gene;Acc:100153543]
ENSSSCG00000042904	2.69939	7.98e-06	10.8053	0.00296143
ENSSSCG00000039270	5.32338	1.05e-14	8.16156	3.97e-08	TREM2	triggering receptor expressed on myeloid cells 2 [Source:NCBI gene;Acc:100737974]	TREM2
ENSSSCG00000014823	5.48373	2.22e-06	7.89122	3.03e-05	P2RY6	pyrimidinergic receptor P2Y6 [Source:NCBI gene;Acc:100512849]	P2RY6
ENSSSCG00000043173	5.51231	1.37e-12	7.75482	7.88e-09
ENSSSCG00000043786	5.94084	0.00555516	7.30706	0.00834406
ENSSSCG00000024024	5.57344	5.95e-18	7.50066	3.94e-15	CX3CR1	C-X3-C motif chemokine receptor 1 [Source:NCBI gene;Acc:100622126]	CX3CR1
ENSSSCG00000044188	4.46428	1.34e-05	8.50521	0.000613196
ENSSSCG00000011713	5.03258	2.19e-13	7.74392	7.13e-07	P2RY12	purinergic receptor P2Y12 [Source:NCBI gene;Acc:503659]	P2RY12
ENSSSCG00000013074	3.8463	2.49e-11	8.68258	1.23e-06	RAB3IL1	RAB3A interacting protein like 1 [Source:NCBI gene;Acc:100739680]	RAB3IL1
ENSSSCG00000043147	5.54302	5.93e-07	6.91948	5.38e-05
ENSSSCG00000009134	3.21685	6.76e-07	8.90382	3.08e-05	EGF	epidermal growth factor [Source:NCBI gene;Acc:397083]	EGF
ENSSSCG00000042842	3.83955	7.37e-05	8.03036	0.00587194
ENSSSCG00000037520	3.30466	5.24e-20	8.5347	7.03e-12	LOC106507056	zinc finger protein 275 [Source:NCBI gene;Acc:106507056]
ENSSSCG00000016618	4.07556	3.17e-09	7.639	2.36e-06	CPED1	cadherin like and PC-esterase domain containing 1 [Source:NCBI gene;Acc:100511847]	CPED1
ENSSSCG00000040648	6.63858	6.6e-05	5.01053	9e-05	CCL8	chemokine (C-C motif) ligand 8 [Source:NCBI gene;Acc:100302703]	CCL8
ENSSSCG00000050981	4.03483	0.000165955	7.58993	0.00287825
ENSSSCG00000042123	5.00747	0.00122054	6.5762	0.00349635
ENSSSCG00000028488	5.34343	9.68e-05	6.15558	0.000389901	LTC4S	leukotriene C4 synthase [Source:NCBI gene;Acc:100520063]	LTC4S
ENSSSCG00000034087	5.22352	9.16e-12	6.14548	3.31e-09	TNFSF15	TNF superfamily member 15 [Source:NCBI gene;Acc:100624969]	TNFSF15
ENSSSCG00000043884	2.41308	9.68e-05	8.93476	0.00174298
ENSSSCG00000037137	5.03353	8.08e-06	6.29142	2.66e-05
ENSSSCG00000010649	4.00649	3.1e-06	7.318	1.35e-05	VWA2	von Willebrand factor A domain containing 2 [Source:NCBI gene;Acc:100152718]	VWA2
ENSSSCG00000020941	5.9963	6.99e-05	5.26936	2.05e-05	LTB4R2	leukotriene B4 receptor 2 [Source:NCBI gene;Acc:100156094]	LTB4R2
ENSSSCG00000027124	5.11061	3.11e-18	6.14159	6.41e-18			TMEM119
ENSSSCG00000032058	3.46716	1.63e-08	7.72666	0.000390239
ENSSSCG00000013102	5.60893	2.77e-10	5.53457	7.52e-09	MS4A7	membrane spanning 4-domains A7 [Source:NCBI gene;Acc:100628141]	MS4A7
ENSSSCG00000042869	3.56474	3.23e-06	7.38249	0.00277504
ENSSSCG00000038110	4.87077	0.00344547	5.86654	0.00247903	TIFAB	TIFA inhibitor [Source:NCBI gene;Acc:110259489]	TIFAB
ENSSSCG00000005533	5.37939	1.18e-12	5.26583	3.56e-13	PTGS1	prostaglandin-endoperoxide synthase 1 [Source:NCBI gene;Acc:397541]	PTGS1
ENSSSCG00000031608	2.9245	7.63e-13	7.53336	5.95e-08
ENSSSCG00000023868	5.33516	5.65e-09	5.1205	9.22e-12
ENSSSCG00000036810	4.82216	2.82e-09	5.52279	4.39e-10	ARL11	ADP ribosylation factor like GTPase 11 [Source:HGNC Symbol;Acc:HGNC:24046]	ARL11
ENSSSCG00000007185	5.7915	1.57e-09	4.53777	2.47e-14	SIRPB2	signal regulatory protein beta 2 [Source:NCBI gene;Acc:100514740]	SIRPB2
ENSSSCG00000036446	4.2426	6.59e-18	6.0516	2.9e-18	PALD1	phosphatase domain containing paladin 1 [Source:NCBI gene;Acc:110256835]	PALD1
ENSSSCG00000041163	4.152	3.77e-07	6.00506	0.00787608
ENSSSCG00000027505	4.47353	2.86e-16	5.48433	3.75e-15	ESYT3	extended synaptotagmin 3 [Source:NCBI gene;Acc:100738903]	ESYT3
ENSSSCG00000050316	3.73625	8.02e-05	5.90498	9.69e-05
ENSSSCG00000042481	3.01587	0.00194886	6.62112	0.00608834
ENSSSCG00000043050	5.96174	8.33e-08	3.64827	1.66e-12
ENSSSCG00000034592	4.40703	4.68e-05	5.11954	0.000103451
ENSSSCG00000039651	5.55515	1.87e-15	3.92487	1.92e-12	SLC2A5	solute carrier family 2 member 5 [Source:NCBI gene;Acc:100625876]	SLC2A5
ENSSSCG00000043640	5.2667	0.000125211	4.15621	0.00024975	NPAP1	nuclear pore associated protein 1 [Source:NCBI gene;Acc:102163379]
ENSSSCG00000001572	5.36387	3.58e-17	3.91872	1.8e-18	FGD2	FYVE, RhoGEF and PH domain containing 2 [Source:NCBI gene;Acc:100524814]	FGD2
ENSSSCG00000011436	5.50775	5.5e-10	3.72213	1.72e-14	TLR9	toll like receptor 9 [Source:NCBI gene;Acc:397007]	TLR9;AC097637.1
ENSSSCG00000041684	3.30001	0.0010304	5.86013	0.00570199
ENSSSCG00000044982	2.97644	0.000512743	6.1789	0.00302084
ENSSSCG00000041154	3.97752	1.18e-06	5.12663	0.000259852
ENSSSCG00000035218	5.54207	1.14e-17	3.55211	4.9e-19	ADA2	adenosine deaminase 2 [Source:NCBI gene;Acc:397079]	ADA2
ENSSSCG00000006678	5.65848	1.29e-10	3.39955	4.04e-15	FCGR1A	Fc fragment of IgG, high affinity Ia, receptor (CD64) [Source:NCBI gene;Acc:613130]	FCGR1B;FCGR1A
ENSSSCG00000014441	5.24873	2.88e-19	3.76066	6.53e-18	CSF1R	colony stimulating factor 1 receptor [Source:NCBI gene;Acc:100517086]	CSF1R
ENSSSCG00000013940	5.64452	9.09e-19	3.33126	6.07e-18	NLRP3	NLR family pyrin domain containing 3 [Source:NCBI gene;Acc:100514823]	NLRP3
ENSSSCG00000039838	5.58809	2.88e-19	3.36902	3.41e-18	RGS10	regulator of G protein signaling 10 [Source:NCBI gene;Acc:100152559]	RGS10
ENSSSCG00000034284	5.62399	8.96e-07	3.33069	2.08e-10	LOC100515837	leukocyte-associated immunoglobulin-like receptor 1 [Source:NCBI gene;Acc:100515837]	LAIR1
ENSSSCG00000013100	5.50454	0.0098744	3.42924	0.00680303	MS4A4A	membrane spanning 4-domains A4A [Source:NCBI gene;Acc:100525275]	MS4A6A;MS4A6E
ENSSSCG00000043793	4.72891	9.06e-11	4.17008	1.5e-09
ENSSSCG00000015487	4.28278	0.000274185	4.56516	0.000721226	TNFSF18	TNF superfamily member 18 [Source:NCBI gene;Acc:100516458]	TNFSF18
ENSSSCG00000048164	5.58552	1.56e-05	3.23322	0.000121607
ENSSSCG00000044972	5.38192	0.000693958	3.42883	2.26e-05
ENSSSCG00000041780	3.44826	1.1e-05	5.3334	0.00133286
ENSSSCG00000033512	5.55657	2.81e-20	3.20742	9.12e-17	C1QB	complement C1q B chain [Source:NCBI gene;Acc:100518846]	C1QB
ENSSSCG00000031346	3.61575	1.01e-07	5.09383	0.00011064	CMKLR1	chemerin chemokine-like receptor 1 [Source:NCBI gene;Acc:780421]	CMKLR1
ENSSSCG00000050458	5.83863	7.22e-16	2.82672	2.8e-13
ENSSSCG00000017561	5.17906	1e-10	3.44094	4.83e-14	ABCC3	ATP binding cassette subfamily C member 3 [Source:NCBI gene;Acc:100513231]	ABCC3
ENSSSCG00000009237	4.17656	9.86e-08	4.43327	7.15e-10	HPSE	heparanase [Source:NCBI gene;Acc:100271932]	HPSE
ENSSSCG00000042663	2.88366	8.74e-09	5.67459	0.000149998
ENSSSCG00000028875	4.79044	4.48e-15	3.67459	4.07e-15	HAVCR2	hepatitis A virus cellular receptor 2 [Source:NCBI gene;Acc:100522045]	HAVCR2
ENSSSCG00000045074	5.24047	1.61e-06	3.19932	5.49e-10
ENSSSCG00000044930	5.52764	9.19e-07	2.89505	4.65e-08
ENSSSCG00000051406	4.32138	1.54e-05	4.06663	2.01e-06
ENSSSCG00000009330	4.92514	2.29e-09	3.43396	1.01e-11	ALOX5AP	arachidonate 5-lipoxygenase activating protein [Source:NCBI gene;Acc:397392]	ALOX5AP
ENSSSCG00000050266	4.20281	4.36e-06	4.12358	9.63e-07
ENSSSCG00000003524	5.62677	3.75e-16	2.69655	7.94e-13	C1QA	complement C1q A chain [Source:NCBI gene;Acc:445461]	C1QA
ENSSSCG00000037682	4.21448	1.21e-05	4.09458	2.94e-05	HFE	homeostatic iron regulator [Source:NCBI gene;Acc:110261476]	HFE
ENSSSCG00000002554	5.5678	9.83e-13	2.73214	5.75e-14	PLD4	phospholipase D family member 4 [Source:NCBI gene;Acc:100524095]	PLD4
ENSSSCG00000012112	4.53057	1.34e-13	3.66951	6.84e-14	ARHGAP6	Rho GTPase activating protein 6 [Source:NCBI gene;Acc:100524780]	ARHGAP6
ENSSSCG00000002828	4.99565	2.17e-18	3.17565	8.76e-20	LPCAT2	lysophosphatidylcholine acyltransferase 2 [Source:NCBI gene;Acc:100517894]	LPCAT2
ENSSSCG00000026592	5.20062	2.41e-06	2.94071	4.76e-10	TLR6	toll like receptor 6 [Source:NCBI gene;Acc:396621]	TLR6
ENSSSCG00000031700	5.37605	5.37e-06	2.76317	3.01e-08	SLC2A9	solute carrier family 2 member 9 [Source:NCBI gene;Acc:100621442]	SLC2A9
ENSSSCG00000032612	4.55516	7.4e-07	3.58388	3.72e-08	MILR1	mast cell immunoglobulin like receptor 1 [Source:NCBI gene;Acc:110255988]	MILR1
ENSSSCG00000046464	2.80963	0.000595041	5.32365	0.00497042
ENSSSCG00000049367	2.34801	0.000365293	5.76063	0.00341766
ENSSSCG00000031788	4.29735	5.67e-06	3.79745	2.48e-08	PTAFR	platelet activating factor receptor [Source:NCBI gene;Acc:100523973]	PTAFR
ENSSSCG00000046811	3.80652	0.00282063	4.28319	0.00297475
ENSSSCG00000043758	3.00579	0.000305852	5.07468	0.00321256
ENSSSCG00000026583	5.13358	4.79e-08	2.93856	2.29e-12	TLR1	toll like receptor 1 [Source:NCBI gene;Acc:396607]	TLR1
ENSSSCG00000048078	3.90053	1.41e-06	4.17116	1.09e-05
ENSSSCG00000041744	2.66823	0.00143062	5.32326	0.00117444
ENSSSCG00000040989	3.54218	1.14e-05	4.36608	0.000309504	GPRC5C	G protein-coupled receptor class C group 5 member C [Source:NCBI gene;Acc:106505387]	GPRC5C
ENSSSCG00000045831	4.36014	8.28e-10	3.52576	3.31e-12
ENSSSCG00000013551	5.15182	4.9e-23	2.69648	2.03e-12	C3	complement C3 [Source:NCBI gene;Acc:397072]	C3
ENSSSCG00000046298	5.29231	1.16e-09	2.5454	3.01e-13
ENSSSCG00000045487	4.07203	3.74e-10	3.68846	6.75e-09
ENSSSCG00000013144	4.94208	6.74e-13	2.8152	5.67e-11	MPEG1	macrophage expressed 1 [Source:NCBI gene;Acc:100516953]
ENSSSCG00000049302	3.72915	6.39e-08	4.01782	1.36e-06
ENSSSCG00000024495	5.38527	8.64e-21	2.35261	1.28e-16
ENSSSCG00000036878	4.81293	3.19e-05	2.90607	1.07e-05
ENSSSCG00000015246	5.32625	4.18e-08	2.39141	1.43e-11	ST14	suppression of tumorigenicity 14 [Source:NCBI gene;Acc:100517843]	ST14
ENSSSCG00000009220	3.29704	1.16e-10	4.37167	9.42e-07	DMP1	dentin matrix acidic phosphoprotein 1 [Source:NCBI gene;Acc:399688]	DMP1
ENSSSCG00000045746	3.57488	3.78e-18	4.08079	7.56e-20
ENSSSCG00000038706	5.49757	2.54e-17	2.15705	1.97e-10	C1QC	complement C1q C chain [Source:NCBI gene;Acc:445460]	C1QC
ENSSSCG00000048648	3.27691	0.000486088	4.37093	0.000222554
ENSSSCG00000049931	3.35419	4.37e-05	4.2917	0.00089972
ENSSSCG00000042312	3.77474	0.000142387	3.81174	8.25e-05
ENSSSCG00000012893	5.29598	1.29e-15	2.28	1.38e-13	UNC93B1	unc-93 homolog B1, TLR signaling regulator [Source:NCBI gene;Acc:100522238]	UNC93B1
ENSSSCG00000013313	4.75557	5.64e-07	2.74125	4.06e-10	PRRG4	proline rich and Gla domain 4 [Source:NCBI gene;Acc:100513583]	PRRG4
ENSSSCG00000036618	5.09409	9.77e-16	2.37174	6.2e-14	FCGR3B	Fc fragment of IgG receptor IIIa [Source:NCBI gene;Acc:397684]	FCGR3A;FCGR3B
ENSSSCG00000026084	5.08998	1.11e-09	2.36217	2.94e-12	SLC49A3	solute carrier family 49 member 3 [Source:NCBI gene;Acc:100624956]	SLC49A3
ENSSSCG00000050296	3.00128	2.2e-05	4.43308	5.22e-05
ENSSSCG00000030374	5.02884	3.16e-07	2.39761	0.000446365	SNORA21	small nucleolar RNA, H/ACA box 21 [Source:HGNC Symbol;Acc:HGNC:32611]	SNORA21
ENSSSCG00000012676	4.48837	4.42e-07	2.88425	6.44e-08	MBNL3	muscleblind like splicing regulator 3 [Source:NCBI gene;Acc:100512149]	MBNL3
ENSSSCG00000002866	4.36276	1.67e-12	3.00855	1.94e-12	CEBPA	CCAAT enhancer binding protein alpha [Source:NCBI gene;Acc:397307]	CEBPA
ENSSSCG00000022309	4.40463	4.48e-15	2.96535	1.1e-13	GPR34	G protein-coupled receptor 34 [Source:NCBI gene;Acc:100516349]	GPR34
ENSSSCG00000035224	4.64743	4.3e-09	2.70806	2.82e-12	ABI3	ABI gene family member 3 [Source:NCBI gene;Acc:100621521]	ABI3
ENSSSCG00000007754	4.92953	7.71e-23	2.41895	2.16e-19	ITGAM	integrin subunit alpha M [Source:NCBI gene;Acc:397459]	ITGAM
ENSSSCG00000033918	5.26524	1.46e-11	2.08005	6.55e-14	LOC102160266	CD300a molecule [Source:NCBI gene;Acc:102160266]	CD300A;CD300LD
ENSSSCG00000031916	3.69683	0.000462455	3.56695	8.58e-05	LOC100515209	sialic acid-binding Ig-like lectin 13 [Source:NCBI gene;Acc:100515209]
ENSSSCG00000004053	5.57361	6.13e-18	1.67087	4.98e-12	TAGAP	T cell activation RhoGTPase activating protein [Source:NCBI gene;Acc:100155114]	TAGAP
ENSSSCG00000010312	4.65738	0.000359408	2.5655	7.29e-07	PLAU	plasminogen activator, urokinase [Source:NCBI gene;Acc:396985]	PLAU
ENSSSCG00000010504	4.76061	5.54e-14	2.42333	1.65e-14	BLNK	B cell linker [Source:NCBI gene;Acc:100152350]	BLNK
ENSSSCG00000040811	4.53065	1.75e-07	2.65015	4.63e-11	PYCARD	apoptosis-associated speck-like protein containing a CARD [Source:NCBI gene;Acc:100522011]	PYCARD
ENSSSCG00000046785	4.71278	0.000152046	2.44669	5.83e-06
ENSSSCG00000022237	5.11668	1.11e-11	2.03068	1.7e-14	SUSD3	sushi domain containing 3 [Source:NCBI gene;Acc:100627326]	SUSD3
ENSSSCG00000024549	5.35638	4.58e-05	1.79084	5.71e-07	LYL1	LYL1 basic helix-loop-helix family member [Source:NCBI gene;Acc:100523949]	LYL1
ENSSSCG00000026587	4.58366	1.83e-07	2.55891	8.59e-10	BATF3	basic leucine zipper ATF-like transcription factor 3 [Source:NCBI gene;Acc:100621683]	BATF3
ENSSSCG00000036064	4.71583	0.000364573	2.426	2.1e-05	CALHM6	calcium homeostasis modulator family member 6 [Source:NCBI gene;Acc:100158219]	CALHM6
ENSSSCG00000045928	4.41607	3.84e-06	2.70117	5.25e-08
ENSSSCG00000036963	5.25729	1.3e-07	1.83964	4.15e-10	LRRC25	leucine rich repeat containing 25 [Source:NCBI gene;Acc:110259316]	LRRC25
ENSSSCG00000032341	4.46856	1.88e-12	2.61029	6.98e-11	AIF1	allograft inflammatory factor 1 [Source:NCBI gene;Acc:397271]	AIF1
ENSSSCG00000043759	2.96317	0.000161696	4.1154	0.00145831
ENSSSCG00000000699	5.20886	1.33e-07	1.86723	7.36e-08	LPAR5	lysophosphatidic acid receptor 5 [Source:NCBI gene;Acc:102161415]	LPAR5
ENSSSCG00000049638	4.79452	3.74e-05	2.21965	0.000130346
ENSSSCG00000040016	5.23902	7.81e-07	1.77217	0.000210007	EMR4	EGF-like module containing, mucin-like, hormone receptor-like sequence 4 [Source:NCBI gene;Acc:100623124]
ENSSSCG00000027628	4.65802	2.99e-07	2.35054	3.63e-07	IL6R	interleukin 6 receptor [Source:NCBI gene;Acc:399522]	IL6R
ENSSSCG00000004143	3.46691	6.1e-05	3.53923	9.85e-06	TXLNB	taxilin beta [Source:NCBI gene;Acc:100511845]	TXLNB
ENSSSCG00000028711	5.24758	5.68e-08	1.75555	2.66e-09	CASP1	caspase 1, apoptosis-related cysteine peptidase [Source:NCBI gene;Acc:397319]	CASP1;CARD16;CARD17
ENSSSCG00000051508	3.00971	0.000902746	3.98827	0.00137242
ENSSSCG00000027677	4.73265	1.38e-09	2.25918	7.06e-11		ABI gene family member 3-like [Source:NCBI gene;Acc:110255205]	ABI3
ENSSSCG00000045888	3.22521	3.1e-07	3.74631	2.49e-06
ENSSSCG00000008261	4.35733	1.36e-15	2.61272	2.73e-10	HK2	hexokinase 2 [Source:NCBI gene;Acc:494561]	HK2
ENSSSCG00000031715	4.80061	5.34e-08	2.11754	6.89e-09	CARD9	caspase recruitment domain family member 9 [Source:NCBI gene;Acc:110258075]	CARD9
ENSSSCG00000008923	5.0491	8.32e-05	1.85205	3.06e-06	STAP1	signal transducing adaptor family member 1 [Source:NCBI gene;Acc:100525760]	STAP1
ENSSSCG00000014316	4.33121	3.93e-06	2.56127	2.47e-08	TGFBI	transforming growth factor beta induced [Source:NCBI gene;Acc:100519300]	TGFBI
ENSSSCG00000031174	4.52525	2.19e-05	2.34316	6.25e-06	FBP1	fructose-bisphosphatase 1 [Source:NCBI gene;Acc:397038]	FBP1
ENSSSCG00000012618	5.20368	1.93e-05	1.64193	7.52e-05	SOWAHD	sosondowah ankyrin repeat domain family member D [Source:NCBI gene;Acc:100515700]	SOWAHD
ENSSSCG00000025271	4.79626	8.15e-05	2.03525	8.97e-05	LOC100514951	paired immunoglobulin-like type 2 receptor beta [Source:NCBI gene;Acc:100514951]
ENSSSCG00000035170	5.21177	2.61e-06	1.59801	5.16e-06	VSIG4	V-set and immunoglobulin domain containing 4 [Source:NCBI gene;Acc:100156239]	VSIG4
ENSSSCG00000044966	3.84398	3.05e-05	2.95019	0.000438492
ENSSSCG00000002752	3.41045	1.75e-14	3.37862	1.13e-14	ZFHX3	zinc finger homeobox 3 [Source:NCBI gene;Acc:100519194]	ZFHX3
ENSSSCG00000050787	3.91644	0.00276988	2.86959	0.0026068
ENSSSCG00000031951	2.87505	1.73e-19	3.90946	4.06e-18	LOC100627463	cytoplasmic FMR1 interacting protein 1 [Source:NCBI gene;Acc:100627463]
ENSSSCG00000010381	2.22154	3.67e-10	4.49328	4.68e-09	ARHGAP22	Rho GTPase activating protein 22 [Source:NCBI gene;Acc:102159729]	ARHGAP22
ENSSSCG00000017738	3.273	2.26e-09	3.42698	3.41e-09	ADAP2	ArfGAP with dual PH domains 2 [Source:NCBI gene;Acc:100337675]	ADAP2
ENSSSCG00000048312	4.09885	2.74e-05	2.5584	3.43e-06
ENSSSCG00000016782	3.08574	5.61e-16	3.56333	8.37e-18	OTULINL	OTU deubiquitinase with linear linkage specificity like [Source:NCBI gene;Acc:100518874]	OTULINL
ENSSSCG00000041996	4.66848	0.00443247	1.92762	0.00351258
ENSSSCG00000016957	4.61539	0.000121238	1.97264	8.36e-07	CD180	CD180 molecule [Source:NCBI gene;Acc:397644]	CD180
ENSSSCG00000046668	3.37987	1.09e-05	3.14793	0.000435958
ENSSSCG00000034555	4.75031	0.000145957	1.76115	5.86e-06	LOC100520491	killer cell lectin-like receptor subfamily B member 1B allele B [Source:NCBI gene;Acc:100520491]	CLECL1
ENSSSCG00000046947	4.30824	2.5e-10	2.10944	2.03e-08
ENSSSCG00000022236	4.75885	1.49e-16	1.64793	5.1e-10	FOLR1	folate receptor 3 (gamma) [Source:NCBI gene;Acc:396784]
ENSSSCG00000049110	3.64169	0.000383603	2.70155	0.00164023
ENSSSCG00000032162	3.39374	3.69e-10	2.89982	1.31e-10	P2RY13	purinergic receptor P2Y13 [Source:NCBI gene;Acc:100524766]	P2RY13
ENSSSCG00000033745	2.78319	0.000432371	3.50656	0.000252739
ENSSSCG00000045218	2.26345	1.94e-05	4.02156	0.000351415
ENSSSCG00000015353	4.27398	1.08e-14	1.93244	6.63e-11	SCIN	scinderin [Source:NCBI gene;Acc:100512981]	SCIN
ENSSSCG00000011899	4.30857	1.72e-10	1.89423	1.27e-09	CD80	CD80 molecule [Source:NCBI gene;Acc:397161]	CD80
ENSSSCG00000050402	2.36122	6.19e-07	3.82716	3.52e-07
ENSSSCG00000050929	3.97985	1.61e-05	2.16516	3.16e-07
ENSSSCG00000018563	4.19284	4.16e-11	1.91335	3.73e-05	SNORA48	small nucleolar RNA, H/ACA box 48 [Source:HGNC Symbol;Acc:HGNC:32641]	SNORA48
ENSSSCG00000013720	4.23755	1.05e-22	1.79309	3.45e-16	MAN2B1	mannosidase alpha class 2B member 1 [Source:NCBI gene;Acc:100518647]	AC010422.5;MAN2B1;AC010422.3
ENSSSCG00000046543	2.49781	0.000549375	3.39796	0.00360191
ENSSSCG00000037324	3.96397	1.68e-09	1.81361	3.21e-05
ENSSSCG00000042219	2.88675	5.9e-05	2.86351	0.000186408
ENSSSCG00000034190	3.31782	2.61e-07	2.41909	1.8e-07	LOC100520848	prickle planar cell polarity protein 4 [Source:NCBI gene;Acc:100520848]	AL365205.1;PRICKLE4
ENSSSCG00000042851	4.05216	0.00101955	1.67763	0.00175809
ENSSSCG00000022906	3.27778	1.64e-12	2.45016	2.09e-11	SIGLEC10	sialic acid-binding Ig-like lectin 10 [Source:NCBI gene;Acc:100513863]	SIGLEC11;SIGLEC10
ENSSSCG00000010342	2.99766	5.56e-05	2.61699	0.000321975	SH2D4B	SH2 domain containing 4B [Source:NCBI gene;Acc:100153283]	SH2D4B
ENSSSCG00000049524	3.41531	1.18e-20	2.19874	1.5e-17	LOC100525572	SLAM family member 9 [Source:NCBI gene;Acc:100525572]
ENSSSCG00000034980	3.68134	4.22e-19	1.92034	5.8e-13	IRF8	interferon regulatory factor 8 [Source:NCBI gene;Acc:396645]	IRF8
ENSSSCG00000020988	2.68195	6.6e-05	2.90013	3.4e-05	ZNF114	zinc finger protein 114 [Source:NCBI gene;Acc:106510560]
ENSSSCG00000018178	3.69914	0.000573654	1.78634	0.00538935
ENSSSCG00000048333	3.50277	5.41e-09	1.95156	4.65e-07
ENSSSCG00000000546	2.09918	7.71e-05	3.33302	3.58e-05	MANSC4	MANSC domain containing 4 [Source:NCBI gene;Acc:100516012]	MANSC4
ENSSSCG00000033880	2.40527	5.2e-06	2.97815	6.15e-07	TSPAN32	tetraspanin 32 [Source:NCBI gene;Acc:110259221]	TSPAN32
ENSSSCG00000043021	3.59415	0.000702572	1.78832	0.00157666
ENSSSCG00000037997	2.627	1.81e-06	2.66241	1.73e-06
ENSSSCG00000021361	2.79487	1.56e-12	2.48874	7.48e-13	ZNF710	zinc finger protein 710 [Source:NCBI gene;Acc:100152649]	ZNF710
ENSSSCG00000042328	3.30082	2.72e-11	1.96814	7.39e-08
ENSSSCG00000018383	3.59341	8.15e-06	1.63542	0.00029894	SNORA12	small nucleolar RNA, H/ACA box 12 [Source:HGNC Symbol;Acc:HGNC:32600]	SNORA12
ENSSSCG00000038361	3.47424	0.00470153	1.72744	0.00644904			AC112786.2;SCARNA4;SCARNA4
ENSSSCG00000051243	3.38561	0.000287081	1.81318	3.93e-05
ENSSSCG00000047798	2.1368	7.11e-10	2.9897	5.26e-11
ENSSSCG00000048678	2.62095	0.00075201	2.4965	0.000507408
ENSSSCG00000025856	2.65367	5.29e-11	2.46344	6.25e-11	TMEM106A	transmembrane protein 106A [Source:NCBI gene;Acc:100624959]	TMEM106A
ENSSSCG00000045957	2.07678	0.000470081	3.01951	0.00105973
ENSSSCG00000009410	2.57938	2.06e-12	2.41479	4.18e-13	RUBCNL	rubicon like autophagy enhancer [Source:NCBI gene;Acc:100522757]	RUBCNL
ENSSSCG00000032984	3.00102	1.11e-11	1.95522	9.9e-10		BEN domain containing 7 [Source:NCBI gene;Acc:110255691]
ENSSSCG00000024950	2.99731	2.97e-06	1.92878	6.21e-06	LOC100737821	uncharacterized LOC100737821 [Source:NCBI gene;Acc:100737821]
ENSSSCG00000041906	3.30696	9.04e-07	1.61516	1.07e-07
ENSSSCG00000015324	2.97752	0.000272582	1.9105	0.00892944
ENSSSCG00000043747	3.12908	0.000100067	1.74192	0.000386446
ENSSSCG00000045283	3.1137	0.000281062	1.7093	5.29e-05	LOC102160712	uncharacterized LOC102160712 [Source:NCBI gene;Acc:102160712]
ENSSSCG00000040061	2.81544	3.78e-11	2.00337	2.1e-10	NINJ1	ninjurin 1 [Source:NCBI gene;Acc:110260095]	NINJ1
ENSSSCG00000019590	3.06411	2.41e-07	1.7545	0.000885153	SNORA27	small nucleolar RNA, H/ACA box 27 [Source:HGNC Symbol;Acc:HGNC:32617]	SNORA27
ENSSSCG00000038901	2.76296	1.01e-05	2.04288	5.7e-06	CLDN15	claudin 15 [Source:NCBI gene;Acc:100302018]	CLDN15
ENSSSCG00000019435	2.59538	0.00177317	2.18438	0.00541108			AC034186.2
ENSSSCG00000039726	3.05949	0.00254397	1.71963	0.00486373	U1	U1 spliceosomal RNA [Source:RFAM;Acc:RF00003]
ENSSSCG00000021542	2.91651	0.000104136	1.84616	0.00451542	SNORA71	Small nucleolar RNA SNORA71 [Source:RFAM;Acc:RF00056]	SNORA60
ENSSSCG00000017569	3.02511	0.00133661	1.72012	0.000262126	CHAD	chondroadherin [Source:NCBI gene;Acc:100624069]	CHAD
ENSSSCG00000037466	2.84664	8.96e-13	1.89027	2.27e-08	LOC100515551	sialic acid-binding Ig-like lectin 5 [Source:NCBI gene;Acc:100515551]
ENSSSCG00000051686	2.52515	2.15e-05	2.17384	2.13e-06
ENSSSCG00000045712	2.58598	4.3e-13	2.107	9.01e-11	OLFML3	olfactomedin like 3 [Source:NCBI gene;Acc:100158055]	OLFML3
ENSSSCG00000040143	2.70117	0.000124917	1.87549	0.000597561	SNORA58B	small nucleolar RNA, H/ACA box 58B [Source:HGNC Symbol;Acc:HGNC:52208]	SNORA58B
ENSSSCG00000044418	2.17115	1.65e-08	2.34032	6.17e-08
ENSSSCG00000030032	2.75717	0.000146388	1.75255	0.00366431			SNORA7B;SNORA7A
ENSSSCG00000025408	2.82542	2.02e-08	1.68194	1.13e-05	ULK4	unc-51 like kinase 4 [Source:NCBI gene;Acc:100522104]	ULK4
ENSSSCG00000042621	2.49976	4.11e-08	1.89449	3.71e-06
ENSSSCG00000048120	2.22165	6.54e-08	2.01777	5.61e-06
ENSSSCG00000015413	2.07084	7.83e-10	2.14084	1.95e-10	FGL2	fibrinogen like 2 [Source:NCBI gene;Acc:448808]	FGL2
ENSSSCG00000008347	2.20555	0.00591428	1.85485	0.000605588	FBXO48	F-box protein 48 [Source:NCBI gene;Acc:106509795]	FBXO48
ENSSSCG00000045356	2.27167	1.4e-06	1.65093	1.61e-07
ENSSSCG00000039269	2.02583	2e-05	1.674	4.92e-05	SHLD1	shieldin complex subunit 1 [Source:NCBI gene;Acc:100739819]	SHLD1
ENSSSCG00000043516	2.06716	0.000549599	1.60188	0.0011193
