# Supplementary material for: Defining the pig microglial transcriptome reveals its core signature, regional heterogeneity, and similarity with human and rodent microglia
Source: Glia. 2022 Sep 19;71(2):334–49. doi: 10.1002/glia.24274 (PMC10087207; doi:10.1002/glia.24274)
Supplement: Supplementary file 10 — Table S5 top30 genes microglia [file GLIA-71-334-s013.xlsx]

## Sheet: TableS5_top30_genes_microglia
Gene.ID	logFC.hippocampus	adj.P.Val.hippocampus	logFC.macrophage	adj.P.Val.macrophage	Gene.name	Gene.description	human_orthologue	mean_logfc
ENSSSCG00000002830	5.01819	8.06e-10	11.8555	6.14e-06	IRX6	iroquois homeobox 6 [Source:NCBI gene;Acc:100518430]	IRX6	8.43687
ENSSSCG00000025345	4.68026	0.000173081	12.137	0.00250287	GUCY2D	guanylate cyclase 2D, retinal [Source:NCBI gene;Acc:100625536]	GUCY2D	8.40861
ENSSSCG00000015323	4.57668	5.67e-09	12.023	0.00019947	GNGT1	G protein subunit gamma transducin 1 [Source:NCBI gene;Acc:100519790]	GNGT1	8.29983
ENSSSCG00000007710	4.24985	1.84e-07	11.1921	0.00373979	MLXIPL	MLX interacting protein like [Source:NCBI gene;Acc:100170769]	MLXIPL	7.72097
ENSSSCG00000015320	4.93576	9.02e-22	10.2569	9.5e-16	CALCR	calcitonin receptor [Source:NCBI gene;Acc:397638]	CALCR	7.59634
ENSSSCG00000031640	5.17623	1.94e-20	9.77527	8.19e-17	LOC100624077	endogenous retrovirus group V member 2 Env polyprotein [Source:NCBI gene;Acc:100624077]		7.47575
ENSSSCG00000021075	4.1804	4.98e-05	10.7469	0.00288368	TDRD1	tudor domain containing 1 [Source:NCBI gene;Acc:100157555]	TDRD1	7.46364
ENSSSCG00000012546	4.54894	4.87e-17	10.2918	3e-06	NRK	Nik related kinase [Source:NCBI gene;Acc:100515181]	NRK	7.42038
ENSSSCG00000002129	4.47208	8.62e-06	10.1619	0.00151814	RPGRIP1	RPGR interacting protein 1 [Source:NCBI gene;Acc:100155563]	RPGRIP1	7.31698
ENSSSCG00000006788	5.67944	1.42e-13	8.24649	3.78e-10	ADORA3	transmembrane and immunoglobulin domain containing 3 [Source:NCBI gene;Acc:104564308]	TMIGD3	6.96296
ENSSSCG00000035525	2.42152	8.08e-12	11.2182	0.00121461	LOC100153543	multiple epidermal growth factor-like domains protein 6 [Source:NCBI gene;Acc:100153543]		6.81987
ENSSSCG00000039270	5.32338	1.05e-14	8.16156	3.97e-08	TREM2	triggering receptor expressed on myeloid cells 2 [Source:NCBI gene;Acc:100737974]	TREM2	6.74247
ENSSSCG00000014823	5.48373	2.22e-06	7.89122	3.03e-05	P2RY6	pyrimidinergic receptor P2Y6 [Source:NCBI gene;Acc:100512849]	P2RY6	6.68748
ENSSSCG00000024024	5.57344	5.95e-18	7.50066	3.94e-15	CX3CR1	C-X3-C motif chemokine receptor 1 [Source:NCBI gene;Acc:100622126]	CX3CR1	6.53705
ENSSSCG00000011713	5.03258	2.19e-13	7.74392	7.13e-07	P2RY12	purinergic receptor P2Y12 [Source:NCBI gene;Acc:503659]	P2RY12	6.38825
ENSSSCG00000013074	3.8463	2.49e-11	8.68258	1.23e-06	RAB3IL1	RAB3A interacting protein like 1 [Source:NCBI gene;Acc:100739680]	RAB3IL1	6.26444
ENSSSCG00000009134	3.21685	6.76e-07	8.90382	3.08e-05	EGF	epidermal growth factor [Source:NCBI gene;Acc:397083]	EGF	6.06034
ENSSSCG00000037520	3.30466	5.24e-20	8.5347	7.03e-12	LOC106507056	zinc finger protein 275 [Source:NCBI gene;Acc:106507056]		5.91968
ENSSSCG00000016618	4.07556	3.17e-09	7.639	2.36e-06	CPED1	cadherin like and PC-esterase domain containing 1 [Source:NCBI gene;Acc:100511847]	CPED1	5.85728
ENSSSCG00000040648	6.63858	6.6e-05	5.01053	9e-05	CCL8	chemokine (C-C motif) ligand 8 [Source:NCBI gene;Acc:100302703]	CCL8	5.82455
ENSSSCG00000028488	5.34343	9.68e-05	6.15558	0.000389901	LTC4S	leukotriene C4 synthase [Source:NCBI gene;Acc:100520063]	LTC4S	5.74951
ENSSSCG00000034087	5.22352	9.16e-12	6.14548	3.31e-09	TNFSF15	TNF superfamily member 15 [Source:NCBI gene;Acc:100624969]	TNFSF15	5.6845
ENSSSCG00000010649	4.00649	3.1e-06	7.318	1.35e-05	VWA2	von Willebrand factor A domain containing 2 [Source:NCBI gene;Acc:100152718]	VWA2	5.66224
ENSSSCG00000020941	5.9963	6.99e-05	5.26936	2.05e-05	LTB4R2	leukotriene B4 receptor 2 [Source:NCBI gene;Acc:100156094]	LTB4R2	5.63283
ENSSSCG00000027124	5.11061	3.11e-18	6.14159	6.41e-18	TMEM119		TMEM119	5.6261
ENSSSCG00000013102	5.60893	2.77e-10	5.53457	7.52e-09	MS4A7	membrane spanning 4-domains A7 [Source:NCBI gene;Acc:100628141]	MS4A7	5.57175
ENSSSCG00000038110	4.87077	0.00344547	5.86654	0.00247903	TIFAB	TIFA inhibitor [Source:NCBI gene;Acc:110259489]	TIFAB	5.36865
ENSSSCG00000005533	5.37939	1.18e-12	5.26583	3.56e-13	PTGS1	prostaglandin-endoperoxide synthase 1 [Source:NCBI gene;Acc:397541]	PTGS1	5.32261
ENSSSCG00000036810	4.82216	2.82e-09	5.52279	4.39e-10	ARL11	ADP ribosylation factor like GTPase 11 [Source:HGNC Symbol;Acc:HGNC:24046]	ARL11	5.17247
ENSSSCG00000007185	5.7915	1.57e-09	4.53777	2.47e-14	SIRPB2	signal regulatory protein beta 2 [Source:NCBI gene;Acc:100514740]	SIRPB2	5.16463
