# Supplementary material for: Defining the pig microglial transcriptome reveals its core signature, regional heterogeneity, and similarity with human and rodent microglia
Source: Glia. 2022 Sep 19;71(2):334–49. doi: 10.1002/glia.24274 (PMC10087207; doi:10.1002/glia.24274)
Supplement: Supplementary file 11 — Table S6 highly expressed in macrophage and other immune [file GLIA-71-334-s015.xlsx]

## Sheet: TableS6_highly_expressed_in_mac
Gene.ID	Gene.name	human_orthologue	logFC	adj.P.Val	Gene.description	ImSig
ENSSSCG00000022361	BANK1	BANK1	-5.64994	1.18e-15	B cell scaffold protein with ankyrin repeats 1 [Source:NCBI gene;Acc:100525061]	B cells
ENSSSCG00000027568	BLK	BLK	-10.8081	7.12e-23	BLK proto-oncogene, Src family tyrosine kinase [Source:NCBI gene;Acc:100623761]	B cells
ENSSSCG00000024562	CCR6	CCR6	-6.12956	1.58e-12	C-C motif chemokine receptor 6 [Source:HGNC Symbol;Acc:HGNC:1607]	B cells
ENSSSCG00000007807	CD19	CD19	-9.89878	4.61e-19	CD19 molecule [Source:NCBI gene;Acc:397669]	B cells
ENSSSCG00000033849	CD37	CD37	-1.72214	6.43e-09	CD37 molecule [Source:NCBI gene;Acc:100624694]	B cells
ENSSSCG00000005311	CD72	CD72	-7.2956	1.29e-15	CD72 molecule [Source:NCBI gene;Acc:100038011]	B cells
ENSSSCG00000033684	CD79A	CD79A	-1.61262	8.37e-06	CD79a molecule [Source:NCBI gene;Acc:100190992]	B cells
ENSSSCG00000017283	CD79B	CD79B	-11.551	6.8e-19	CD79b molecule [Source:NCBI gene;Acc:100511898]	B cells
ENSSSCG00000017046	EBF1	EBF1	-9.05225	2.09e-15	EBF transcription factor 1 [Source:NCBI gene;Acc:100520467]	B cells
ENSSSCG00000006457	FCRL3	FCRL3	-5.40768	1.73e-14	Fc receptor-like protein 3 [Source:NCBI gene;Acc:100158069]	B cells
ENSSSCG00000026210	FCRL5	FCRL5	-10.8069	5.43e-19	Fc receptor like 5 [Source:NCBI gene;Acc:100155684]	B cells
ENSSSCG00000001459	HLA-DOB	HLA-DOB	-6.08885	7.43e-13	MHC class II, DO beta [Source:NCBI gene;Acc:100135049]	B cells
ENSSSCG00000006375	LY9	LY9	-5.7333	4.75e-11	lymphocyte antigen 9 [Source:NCBI gene;Acc:100155269]	B cells
ENSSSCG00000017868	P2RX5	P2RX5;P2RX5-TAX1BP3	-1.59692	5.17e-11	purinergic receptor P2X 5 [Source:NCBI gene;Acc:100519563]	B cells
ENSSSCG00000036086	PAX5	PAX5	-9.02243	2.77e-17	paired box 5 [Source:NCBI gene;Acc:100520167]	B cells
ENSSSCG00000013474	S1PR4	S1PR4	-6.2602	4.36e-16	sphingosine-1-phosphate receptor 4 [Source:NCBI gene;Acc:100517997]	B cells
ENSSSCG00000021812		MS4A1	-8.6478	3.81e-16		B cells
ENSSSCG00000039146		IGKV1OR2-108	-11.2814	4.5e-15		NA
ENSSSCG00000039102		IGKV2-30;IGKV2D-30	-10.7551	3.85e-13		NA
ENSSSCG00000040009		IGKV2-30;IGKV2D-30	-9.38811	8.81e-21		NA
ENSSSCG00000033114		IGKV2-30;IGKV2D-30	-11.8838	8.91e-07		NA
ENSSSCG00000033640		IGKV2-30;IGKV2D-30	-12.0517	1.03e-12		NA
ENSSSCG00000040986		IGKV2-30;IGKV2D-30	-11.8953	2.44e-10		NA
ENSSSCG00000036983		IGHG4;IGHG2;IGHG1;IGHG3	-4.93687	1.88e-06		NA
ENSSSCG00000037775		IGHM	-6.42597	2.66e-13		NA
ENSSSCG00000040849		IGHM	-4.38978	1.36e-13		NA
ENSSSCG00000032419		IGHV3-74;IGHV3OR16-13	-10.2824	9.74e-10		NA
ENSSSCG00000037913		IGHV3-74;IGHV3OR16-13	-10.4902	1.75e-09		NA
ENSSSCG00000040651		IGKV1-5;IGKV1-6;IGKV1-8;IGKV1-9;IGKV1-12;IGKV1-16;IGKV1-17;IGKV1-37;IGKV1-39;IGKV1D-39;IGKV1D-37;IGKV1D-16;IGKV1D-17;IGKV1D-13;IGKV1D-12;IGKV1D-42;IGKV1D-43;IGKV1D-8	-10.8174	2.39e-07		NA
ENSSSCG00000031037		IGLV8-61	-8.81215	2.21e-12		NA
ENSSSCG00000035443		IGLV8-61	-6.74766	2.24e-08		NA
ENSSSCG00000048391		IGLV8-61	-9.40771	2.32e-11		NA
ENSSSCG00000038719		IGLL5;IGLC1;IGLC2;IGLC3;IGLC7;IGLL1	-11.6151	1.88e-22		NA
ENSSSCG00000041880		IGLV8-61	-8.03711	9.22e-09		NA
ENSSSCG00000032108	SH2D1B		-3.39888	1.39e-09	SH2 domain containing 1B [Source:NCBI gene;Acc:100620669]	NK cells
ENSSSCG00000017517	TBX21	TBX21	-6.01248	1.31e-10	T-box transcription factor 21 [Source:NCBI gene;Acc:100518804]	NK cells
ENSSSCG00000029239	MZB1	MZB1	-11.7658	3.22e-10	marginal zone B and B1 cell specific protein [Source:NCBI gene;Acc:100522482]	Plasma cells
ENSSSCG00000032578	TNFRSF17	TNFRSF17	-3.95739	8.07e-09	TNF receptor superfamily member 17 [Source:NCBI gene;Acc:100517087]	Plasma cells
ENSSSCG00000034131	TXNDC5	TXNDC5	-1.79436	1.32e-07	thioredoxin domain containing 5 [Source:NCBI gene;Acc:100156354]	Plasma cells
ENSSSCG00000036224		IGKC	-9.58274	1.81e-18		Plasma cells
ENSSSCG00000015671	ARHGAP15	ARHGAP15	-1.63455	1.18e-06	Rho GTPase activating protein 15 [Source:NCBI gene;Acc:100520808]	T cells
ENSSSCG00000000437	ARHGAP9	ARHGAP9	-2.63497	7e-17	Rho GTPase activating protein 9 [Source:NCBI gene;Acc:100518732]	T cells
ENSSSCG00000017466	CCR7	CCR7	-9.50838	1.33e-16	C-C motif chemokine receptor 7 [Source:NCBI gene;Acc:396663]	T cells
ENSSSCG00000006736	CD2	CD2	-3.38651	4.02e-13	CD2 molecule [Source:NCBI gene;Acc:396662]	T cells
ENSSSCG00000028561	CD28	CD28	-10.291	7.24e-21	CD28 molecule [Source:NCBI gene;Acc:100515419]	T cells
ENSSSCG00000015093	CD3D	CD3D	-9.09947	1.12e-15	CD3d molecule [Source:NCBI gene;Acc:396661]	T cells
ENSSSCG00000040140	CD3E	CD3E	-11.3155	2.69e-16	CD3e molecule [Source:NCBI gene;Acc:397455]	T cells
ENSSSCG00000006379	CD48	CD48	-2.10948	2.21e-10	CD48 molecule [Source:NCBI gene;Acc:100511130]	T cells
ENSSSCG00000013111	CD6	CD6	-11.3168	1.29e-21	CD6 molecule [Source:NCBI gene;Acc:100513519]	T cells
ENSSSCG00000008217	CD8A	CD8A	-6.83109	1.51e-13	CD8a molecule [Source:NCBI gene;Acc:396627]	T cells
ENSSSCG00000023993	CD96	CD96	-9.85711	1.74e-18	CD96 molecule [Source:NCBI gene;Acc:100627543]	T cells
ENSSSCG00000038055	CORO1A	CORO1A	-2.04702	8.41e-13	coronin 1A [Source:NCBI gene;Acc:100621483]	T cells
ENSSSCG00000015137	CRTAM	CRTAM	-7.67927	9.37e-13	cytotoxic and regulatory T cell molecule [Source:NCBI gene;Acc:100521388]	T cells
ENSSSCG00000011318	CXCR6	CXCR6	-2.84271	2.01e-16	C-X-C motif chemokine receptor 6 [Source:NCBI gene;Acc:414376]	T cells
ENSSSCG00000029753	CYTIP	CYTIP	-6.56072	8.43e-21	cytohesin 1 interacting protein [Source:NCBI gene;Acc:100627882]	T cells
ENSSSCG00000004421	FYN	FYN	-5.49409	4.78e-18	FYN proto-oncogene, Src family tyrosine kinase [Source:NCBI gene;Acc:791125]	T cells
ENSSSCG00000036844	GPR171	GPR171	-6.64882	1.8e-10	G protein-coupled receptor 171 [Source:NCBI gene;Acc:110256318]	T cells
ENSSSCG00000002918	HCST	HCST	-2.37207	9.1e-13	hematopoietic cell signal transducer [Source:NCBI gene;Acc:397267]	T cells
ENSSSCG00000025042	ICOS	ICOS	-10.4926	1.15e-17	inducible T cell costimulator [Source:NCBI gene;Acc:733597]	T cells
ENSSSCG00000016832	IL7R	IL7R	-11.169	1.04e-18	interleukin 7 receptor [Source:NCBI gene;Acc:100271930]	T cells
ENSSSCG00000038003	ITK	ITK	-6.87216	3.97e-18	IL2 inducible T cell kinase [Source:NCBI gene;Acc:100523474]	T cells
ENSSSCG00000009412	LCP1	LCP1	-2.06446	1.52e-13	lymphocyte cytosolic protein 1 [Source:NCBI gene;Acc:100156254]	T cells
ENSSSCG00000033721	LOC102158035	TRAC	-7.41763	8.67e-14	uncharacterized LOC102158035 [Source:NCBI gene;Acc:102158035]	T cells
ENSSSCG00000007956	NLRC3	NLRC3	-8.743	3.17e-18	NLR family CARD domain containing 3 [Source:NCBI gene;Acc:100135669]	T cells
ENSSSCG00000005095	PRKCH	PRKCH;AL355916.3	-8.57732	1.64e-15	protein kinase C eta [Source:NCBI gene;Acc:100152637]	T cells
ENSSSCG00000001867	PSTPIP1	PSTPIP1	-5.39538	1.09e-18	proline-serine-threonine phosphatase interacting protein 1 [Source:NCBI gene;Acc:100152628]	T cells
ENSSSCG00000012909	PTPRCAP	PTPRCAP	-1.81917	1.35e-11	protein tyrosine phosphatase receptor type C associated protein [Source:NCBI gene;Acc:100511860]	T cells
ENSSSCG00000007656	PVRIG	PVRIG	-10.9416	6.58e-15	PVR related immunoglobulin domain containing [Source:NCBI gene;Acc:100512708]	T cells
ENSSSCG00000033945	RGS18	RGS18	-2.03212	1.42e-05	regulator of G protein signaling 18 [Source:NCBI gene;Acc:100511770]	T cells
ENSSSCG00000008794	RHOH	RHOH	-1.95287	1.48e-07	ras homolog family member H [Source:NCBI gene;Acc:100513215]	T cells
ENSSSCG00000012643	SH2D1A	SH2D1A	-9.44415	9.88e-21	SH2 domain containing 1A [Source:NCBI gene;Acc:780420]	T cells
ENSSSCG00000012912	TBC1D10C	TBC1D10C	-10.1632	3.65e-17	TBC1 domain family member 10C [Source:NCBI gene;Acc:100512518]	T cells
ENSSSCG00000023842	TRAT1	TRAT1	-8.82552	2.67e-16	T-cell receptor-associated transmembrane adapter 1 [Source:NCBI gene;Acc:100620198]	T cells
ENSSSCG00000029511	UBASH3A	UBASH3A	-9.43031	1.18e-16	ubiquitin associated and SH3 domain containing A [Source:NCBI gene;Acc:100627915]	T cells
ENSSSCG00000023584		TRGV9	-5.6912	5.57e-16		T cells
