# Supplementary material for: Defining the pig microglial transcriptome reveals its core signature, regional heterogeneity, and similarity with human and rodent microglia
Source: Glia. 2022 Sep 19;71(2):334–49. doi: 10.1002/glia.24274 (PMC10087207; doi:10.1002/glia.24274)
Supplement: Supplementary file 12 — Table S7 highly expressed in macrophage [file GLIA-71-334-s006.xlsx]

## Sheet: TableS7_highly_expressed_in_mac
Gene.ID	logFC	adj.P.Val	Gene.name	Gene.description	human_orthologue
ENSSSCG00000023333	-12.3685	1.21e-11	FCN2	ficolin (collagen/fibrinogen domain containing lectin) 2 (hucolin) [Source:NCBI gene;Acc:396881]	FCN2
ENSSSCG00000013556	-12.198	1.86e-19	ADGRE1	adhesion G protein-coupled receptor E1 [Source:NCBI gene;Acc:100521889]	ADGRE1
ENSSSCG00000030388	-12.085	2.19e-16	UPP1	uridine phosphorylase 1 [Source:NCBI gene;Acc:100625277]	UPP1
ENSSSCG00000010044	-11.7243	5.72e-13	NA		NA
ENSSSCG00000032857	-11.6313	9.82e-16	S100A12	S100 calcium binding protein A12 [Source:NCBI gene;Acc:100301483]	S100A12
ENSSSCG00000015656	-11.3678	2.32e-21	FCMR	Fc fragment of IgM receptor [Source:NCBI gene;Acc:100520045]	FCMR
ENSSSCG00000006238	-11.3449	4.25e-14	CYP7A1	cytochrome P450, family 7, subfamily A, polypeptide 1 [Source:NCBI gene;Acc:448985]	CYP7A1
ENSSSCG00000013787	-11.0956	5.11e-17	ADGRE3	adhesion G protein-coupled receptor E3 [Source:NCBI gene;Acc:100516246]	ADGRE3
ENSSSCG00000028674	-11.0935	5.68e-19	NA		NA
ENSSSCG00000008965	-11.0747	5e-15	BTC	betacellulin [Source:NCBI gene;Acc:100505411]	BTC
ENSSSCG00000010772	-11.0418	7.95e-21	ADAM8	ADAM metallopeptidase domain 8 [Source:NCBI gene;Acc:100156146]	ADAM8
ENSSSCG00000015095	-11.0065	1.41e-16	UBE4A	ubiquitination factor E4A [Source:NCBI gene;Acc:100513674]	UBE4A
ENSSSCG00000002962	-10.9894	1.39e-18	MAP4K1	mitogen-activated protein kinase kinase kinase kinase 1 [Source:NCBI gene;Acc:100516374]	MAP4K1
ENSSSCG00000010787	-10.954	6.87e-17	SCART1	scavenger receptor cysteine-rich domain-containing protein SCART1-like [Source:NCBI gene;Acc:100156553]	SCART1
ENSSSCG00000039798	-10.9158	1.49e-18	SLC11A1	solute carrier family 11 member 1 [Source:NCBI gene;Acc:396764]	SLC11A1
ENSSSCG00000000653	-10.8823	1.35e-19	CD69	CD69 molecule [Source:NCBI gene;Acc:397165]	CD69
ENSSSCG00000033854	-10.8658	3.98e-17	LGALS1	galectin 1 [Source:NCBI gene;Acc:414915]	LGALS1
ENSSSCG00000033183	-10.8311	2.61e-19	MCEMP1	mast cell expressed membrane protein 1 [Source:NCBI gene;Acc:100511550]	MCEMP1
ENSSSCG00000028331	-10.8251	6.65e-23	IL1R2	interleukin 1 receptor type 2 [Source:NCBI gene;Acc:100628112]	IL1R2
ENSSSCG00000005055	-10.7956	3.44e-13	LGALS3	galectin 3 [Source:NCBI gene;Acc:100038033]	LGALS3
ENSSSCG00000024223	-10.7623	7.49e-23	ARHGEF16	Rho guanine nucleotide exchange factor 16 [Source:NCBI gene;Acc:100625324]	ARHGEF16
ENSSSCG00000024800	-10.7431	1.51e-15	DSC2	desmocollin 2 [Source:NCBI gene;Acc:100623651]	DSC2
ENSSSCG00000029414	-10.6991	2.2e-09	FCN1	ficolin (collagen/fibrinogen domain containing) 1 [Source:NCBI gene;Acc:397316]	FCN1
ENSSSCG00000005312	-10.6937	1.13e-14	SIT1	signaling threshold regulating transmembrane adaptor 1 [Source:NCBI gene;Acc:100153191]	SIT1
ENSSSCG00000021885	-10.6823	4.08e-20	MDFIC	MyoD family inhibitor domain containing [Source:NCBI gene;Acc:100192442]	MDFIC
ENSSSCG00000012402	-10.6476	1.74e-18	CXCR3	C-X-C motif chemokine receptor 3 [Source:NCBI gene;Acc:100524123]	CXCR3
ENSSSCG00000008193	-10.6174	6.61e-19	ZAP70	tyrosine-protein kinase ZAP-70 [Source:NCBI gene;Acc:100739325]	ZAP70
ENSSSCG00000015379	-10.5771	1.02e-15	DNAH11	dynein axonemal heavy chain 11 [Source:NCBI gene;Acc:100620543]	DNAH11
ENSSSCG00000024392	-10.5612	6.65e-23	THEMIS	thymocyte selection associated [Source:NCBI gene;Acc:100737188]	THEMIS
ENSSSCG00000039672	-10.5336	5.76e-16	NA		NA
ENSSSCG00000033381	-10.5277	1.38e-13	IRF4	interferon regulatory factor 4 [Source:NCBI gene;Acc:100144625]	IRF4
ENSSSCG00000004233	-10.5154	4.97e-18	SMPDL3A	sphingomyelin phosphodiesterase acid like 3A [Source:NCBI gene;Acc:100153442]	SMPDL3A
ENSSSCG00000000688	-10.5057	1.18e-11	LAG3	lymphocyte activating 3 [Source:NCBI gene;Acc:100125962]	LAG3
ENSSSCG00000003608	-10.4944	8.66e-16	LCK	LCK proto-oncogene, Src family tyrosine kinase [Source:NCBI gene;Acc:100233188]	LCK
ENSSSCG00000026043	-10.465	9.38e-17	LOC100153042	transglutaminase 3 [Source:NCBI gene;Acc:100153042]	AL121899.2;TGM3
ENSSSCG00000039880	-10.4475	7.38e-13	LOC100520308	C-type lectin domain family 12 member B [Source:NCBI gene;Acc:100520308]	NA
ENSSSCG00000015016	-10.434	6.27e-14	POU2AF1	POU class 2 homeobox associating factor 1 [Source:NCBI gene;Acc:100512063]	POU2AF1
ENSSSCG00000045586	-10.3966	2.69e-16	NA		NA
ENSSSCG00000004789	-10.3298	1.74e-18	THBS1	thrombospondin 1 [Source:NCBI gene;Acc:492313]	THBS1
ENSSSCG00000013842	-10.2713	8e-19	CYP4F3	docosahexaenoic acid omega-hydroxylase CYP4F3-like [Source:NCBI gene;Acc:110259329]	CYP4F3
ENSSSCG00000016475	-10.2708	1.42e-16	NA		TRBC1;TRBC2
ENSSSCG00000016174	-10.2564	1.32e-14	FN1	fibronectin 1 [Source:NCBI gene;Acc:397620]	FN1
ENSSSCG00000038351	-10.2183	1.73e-15	TNFRSF18	TNF receptor superfamily member 18 [Source:NCBI gene;Acc:100622025]	TNFRSF18
ENSSSCG00000006950	-10.2068	2.04e-19	WDR63	WD repeat domain 63 [Source:NCBI gene;Acc:100157444]	WDR63
ENSSSCG00000013115	-10.1885	2.1e-14	CD5	CD5 molecule [Source:NCBI gene;Acc:100513336]	CD5
ENSSSCG00000010948	-10.1761	4.77e-11	CTSL	cathepsin L [Source:NCBI gene;Acc:100515919]	CTSL
ENSSSCG00000033539	-10.1595	1.35e-19	CRYBG2	crystallin beta-gamma domain containing 2 [Source:NCBI gene;Acc:110261120]	CRYBG2
ENSSSCG00000004830	-10.1305	3.37e-18	ATP10A	ATPase phospholipid transporting 10A (putative) [Source:NCBI gene;Acc:100158162]	ATP10A
ENSSSCG00000006578	-10.1217	3.07e-16	S100A4	S100 calcium binding protein A4 [Source:NCBI gene;Acc:100156358]	S100A4
ENSSSCG00000049669	-10.114	4.68e-20	NA		NA
ENSSSCG00000021084	-10.093	7.2e-18	S100A6	S100 calcium binding protein A6 [Source:NCBI gene;Acc:733608]	S100A6
ENSSSCG00000006902	-10.0906	8.85e-17	GFI1	growth factor independent 1 transcriptional repressor [Source:NCBI gene;Acc:110260381]	GFI1
ENSSSCG00000011038	-10.0798	2.46e-17	MRC1	mannose receptor C-type 1 [Source:NCBI gene;Acc:445003]	MRC1
ENSSSCG00000009100	-10.0668	2.3e-23	TNIP3	TNFAIP3 interacting protein 3 [Source:NCBI gene;Acc:100738704]	TNIP3
ENSSSCG00000006378	-10.0576	6.01e-16	SLAMF7	SLAM family member 7 [Source:NCBI gene;Acc:100154053]	SLAMF7
ENSSSCG00000008239	-9.99897	1.04e-18	CAPG	capping actin protein, gelsolin like [Source:NCBI gene;Acc:100519653]	CAPG
ENSSSCG00000040001	-9.98145	7.72e-18	TNFRSF25	TNF receptor superfamily member 25 [Source:NCBI gene;Acc:100516201]	TNFRSF25
ENSSSCG00000003251	-9.94201	5.46e-17	NLRP12	NLR family pyrin domain containing 12 [Source:NCBI gene;Acc:100523066]	NLRP12
ENSSSCG00000015447	-9.91175	1.94e-22	LOC106505000	probable G-protein coupled receptor 141 [Source:NCBI gene;Acc:106505000]	NA
ENSSSCG00000045982	-9.88587	3.51e-15	NA		NA
ENSSSCG00000000640	-9.86523	9.45e-16	LOC100523789	NKG2-A/NKG2-B type II integral membrane protein [Source:NCBI gene;Acc:100523789]	NA
ENSSSCG00000004646	-9.82008	1.5e-17	ATP8B4	ATPase phospholipid transporting 8B4 (putative) [Source:NCBI gene;Acc:100154720]	ATP8B4
ENSSSCG00000016059	-9.81616	1.98e-19	STAT4	signal transducer and activator of transcription 4 [Source:NCBI gene;Acc:100736717]	STAT4
ENSSSCG00000015380	-9.7967	3.32e-18	CDCA7L	cell division cycle associated 7 like [Source:NCBI gene;Acc:100518624]	CDCA7L
ENSSSCG00000004678	-9.77885	7.48e-18	DUOX2	dual oxidase 2 [Source:NCBI gene;Acc:397060]	DUOX2
ENSSSCG00000011125	-9.71158	3.6e-18	GATA3	GATA binding protein 3 [Source:NCBI gene;Acc:733631]	GATA3
ENSSSCG00000000418	-9.70044	1.12e-13	TAC3	tachykinin precursor 3 [Source:NCBI gene;Acc:492314]	TAC3
ENSSSCG00000024569	-9.69991	1.69e-21	ANO9	anoctamin 9 [Source:NCBI gene;Acc:100627366]	ANO9
ENSSSCG00000001518	-9.67404	1.38e-17	ITPR3	inositol 1,4,5-trisphosphate receptor type 3 [Source:NCBI gene;Acc:100155015]	ITPR3
ENSSSCG00000004195	-9.66383	1.56e-18	ARG1	arginase 1 [Source:NCBI gene;Acc:397115]	ARG1
ENSSSCG00000034219	-9.58947	3.09e-19	NA		TRBV30
ENSSSCG00000004057	-9.58036	6.99e-18	SYTL3	synaptotagmin like 3 [Source:NCBI gene;Acc:100156434]	SYTL3
ENSSSCG00000037319	-9.53218	1.03e-13	PDCD1	programmed cell death 1 [Source:NCBI gene;Acc:100533201]	PDCD1
ENSSSCG00000006287	-9.49044	4.28e-17	SELL	selectin L [Source:NCBI gene;Acc:100127147]	SELL
ENSSSCG00000012446	-9.48427	2.86e-17	P2RY10	P2Y receptor family member 10 [Source:NCBI gene;Acc:100157702]	P2RY10
ENSSSCG00000016009	-9.4585	6.16e-16	ITGA4	integrin subunit alpha 4 [Source:NCBI gene;Acc:100521477]	ITGA4
ENSSSCG00000031851	-9.43475	1.42e-13	CBR2	carbonyl reductase 2 [Source:NCBI gene;Acc:396780]	NA
ENSSSCG00000013777	-9.43051	4.63e-21	CLEC17A	C-type lectin domain containing 17A [Source:NCBI gene;Acc:100514755]	CLEC17A
ENSSSCG00000015638	-9.36822	1.23e-14	RHEX	regulator of hemoglobinization and erythroid cell expansion [Source:NCBI gene;Acc:100518270]	RHEX
ENSSSCG00000000080	-9.35838	1.5e-17	GRAP2	GRB2 related adaptor protein 2 [Source:NCBI gene;Acc:100516438]	GRAP2
ENSSSCG00000017089	-9.3468	1.41e-14	ANXA6	annexin A6 [Source:NCBI gene;Acc:100515934]	ANXA6
ENSSSCG00000006496	-9.32857	7e-17	LMNA	lamin A/C [Source:NCBI gene;Acc:100126859]	LMNA
ENSSSCG00000004699	-9.31034	6.09e-18	ELL3	elongation factor for RNA polymerase II 3 [Source:NCBI gene;Acc:100156183]	ELL3
ENSSSCG00000006466	-9.28064	6.98e-17	SH2D2A	SH2 domain containing 2A [Source:NCBI gene;Acc:100153265]	SH2D2A
ENSSSCG00000004167	-9.27412	1.55e-19	MYB	MYB proto-oncogene, transcription factor [Source:NCBI gene;Acc:100152439]	MYB
ENSSSCG00000044736	-9.26417	8.76e-16	NA		NA
ENSSSCG00000006382	-9.24878	9.91e-17	SLAMF6	SLAM family member 6 [Source:NCBI gene;Acc:100156912]	SLAMF6
ENSSSCG00000002507	-9.2477	9.18e-10	BCL11B	BAF chromatin remodeling complex subunit BCL11B [Source:NCBI gene;Acc:100154158]	BCL11B
ENSSSCG00000037579	-9.22948	5.49e-12	PPBP	pro-platelet basic protein [Source:NCBI gene;Acc:396870]	PPBP
ENSSSCG00000010476	-9.19723	3.97e-17	MYOF	myoferlin [Source:NCBI gene;Acc:100154898]	MYOF
ENSSSCG00000012277	-9.18133	5.49e-17	TIMP1	TIMP metallopeptidase inhibitor 1 [Source:NCBI gene;Acc:396862]	TIMP1
ENSSSCG00000024389	-9.17429	1.07e-17	SIGIRR	single Ig and TIR domain containing [Source:NCBI gene;Acc:100626800]	SIGIRR
ENSSSCG00000006734	-9.17211	8.61e-19	CD101	CD101 molecule [Source:NCBI gene;Acc:100153761]	CD101
ENSSSCG00000015894	-9.14931	3.7e-16	DPP4	dipeptidyl peptidase 4 [Source:NCBI gene;Acc:397492]	DPP4
ENSSSCG00000040513	-9.14291	2.06e-14	AQP3	aquaporin 3 (Gill blood group) [Source:NCBI gene;Acc:100126235]	AQP3
ENSSSCG00000009148	-9.1385	1.46e-15	LEF1	lymphoid enhancer binding factor 1 [Source:NCBI gene;Acc:100170126]	LEF1
ENSSSCG00000035403	-9.13565	4.65e-18	RFX2	regulatory factor X2 [Source:NCBI gene;Acc:100516593]	RFX2
ENSSSCG00000026427	-9.13057	1.15e-16	RORC	RAR related orphan receptor C [Source:NCBI gene;Acc:100622477]	RORC
ENSSSCG00000001616	-9.12651	2.98e-18	TREML2	triggering receptor expressed on myeloid cells like 2 [Source:NCBI gene;Acc:100738047]	TREML2
ENSSSCG00000029668	-9.12337	4.48e-15	IL2RB	interleukin 2 receptor subunit beta [Source:NCBI gene;Acc:100621776]	IL2RB
ENSSSCG00000036622	-9.1232	2.62e-20	NA	CD48 antigen-like [Source:NCBI gene;Acc:110260316]	NA
ENSSSCG00000017943	-9.11549	2.57e-17	ACAP1	ArfGAP with coiled-coil, ankyrin repeat and PH domains 1 [Source:NCBI gene;Acc:100623422]	ACAP1
ENSSSCG00000031495	-9.10583	3.19e-20	NA		TRDV3
ENSSSCG00000007529	-9.10339	1.29e-21	SYCP2	synaptonemal complex protein 2 [Source:NCBI gene;Acc:100134968]	SYCP2
ENSSSCG00000006458	-9.09766	2.56e-19	FCRL4	Fc receptor like 4 [Source:NCBI gene;Acc:100156890]	FCRL4
ENSSSCG00000032843	-9.093	1.62e-15	AHRR	aryl-hydrocarbon receptor repressor [Source:NCBI gene;Acc:100624847]	AHRR;AHRR
ENSSSCG00000006374	-9.06374	6.53e-17	CD244	CD244 molecule [Source:NCBI gene;Acc:100153635]	CD244
ENSSSCG00000034114	-9.05823	7.94e-14	GPR68	G protein-coupled receptor 68 [Source:NCBI gene;Acc:100153615]	GPR68
ENSSSCG00000035736	-9.04825	1.15e-15	CCL24	C-C motif chemokine ligand 24 [Source:NCBI gene;Acc:780407]	CCL24
ENSSSCG00000029484	-9.04163	3.93e-17	EMB	embigin [Source:NCBI gene;Acc:100622067]	EMB
ENSSSCG00000011925	-9.04137	8.37e-16	CD200R1	CD200 receptor 1 [Source:NCBI gene;Acc:100155169]	CD200R1L;CD200R1
ENSSSCG00000000633	-9.02039	2.52e-16	YBX3	Y-box binding protein 3 [Source:NCBI gene;Acc:100518125]	YBX3
ENSSSCG00000050796	-9.0172	1.67e-17	NA		NA
ENSSSCG00000038489	-9.00784	2.1e-09	BHLHA15	basic helix-loop-helix family member a15 [Source:NCBI gene;Acc:100626975]	BHLHA15
ENSSSCG00000016184	-9.00645	3.57e-19	CXCR2	C-X-C motif chemokine receptor 2 [Source:NCBI gene;Acc:100124654]	CXCR2;CXCR1
ENSSSCG00000003572	-8.97334	3.49e-15	SYTL1	synaptotagmin like 1 [Source:NCBI gene;Acc:100511935]	SYTL1
ENSSSCG00000017475	-8.89948	1.47e-15	RARA	retinoic acid receptor alpha [Source:NCBI gene;Acc:396709]	RARA
ENSSSCG00000008820	-8.89654	1.71e-16	TEC	tec protein tyrosine kinase [Source:NCBI gene;Acc:404277]	TEC
ENSSSCG00000032686	-8.89493	7.01e-16	RUNX3	RUNX family transcription factor 3 [Source:NCBI gene;Acc:100622884]	RUNX3
ENSSSCG00000025644	-8.85151	1.36e-15	CD1.1	CD1 antigen [Source:NCBI gene;Acc:396785]	CD1A
ENSSSCG00000029267	-8.85083	3.77e-15	TIGIT	T cell immunoreceptor with Ig and ITIM domains [Source:NCBI gene;Acc:100624099]	TIGIT
ENSSSCG00000032282	-8.83128	3.51e-15	ACP5	acid phosphatase 5, tartrate resistant [Source:NCBI gene;Acc:397414]	ACP5
ENSSSCG00000047779	-8.81733	3.45e-19	NA		NA
ENSSSCG00000006298	-8.80311	2.34e-15	XCL1	chemokine (C motif) ligand 1 [Source:NCBI gene;Acc:100153155]	XCL2;XCL1
ENSSSCG00000040579	-8.80214	1.51e-15	ZNF683	zinc finger protein 683 [Source:NCBI gene;Acc:100524870]	ZNF683
ENSSSCG00000006197	-8.77007	3.22e-14	SULF1	sulfatase 1 [Source:NCBI gene;Acc:100152427]	SULF1
ENSSSCG00000014633	-8.75682	2.03e-15	CAVIN3	caveolae associated protein 3 [Source:NCBI gene;Acc:100513556]	CAVIN3
ENSSSCG00000007116	-8.73049	1.5e-16	CD93	CD93 molecule [Source:NCBI gene;Acc:100155660]	CD93
ENSSSCG00000000299	-8.72659	1.03e-17	TESPA1	thymocyte expressed, positive selection associated 1 [Source:NCBI gene;Acc:100153079]	TESPA1
ENSSSCG00000011033	-8.66634	2.07e-21	VIM	vimentin [Source:NCBI gene;Acc:100522394]	VIM
ENSSSCG00000040344	-8.63912	3.77e-15	TES	testin LIM domain protein [Source:NCBI gene;Acc:100125376]	TES
ENSSSCG00000042108	-8.60862	1.41e-16	NA		NA
ENSSSCG00000006764	-8.58955	7.52e-17	PTPN22	protein tyrosine phosphatase non-receptor type 22 [Source:NCBI gene;Acc:100517760]	PTPN22
ENSSSCG00000000687	-8.58149	1.14e-12	CD4	CD4 molecule [Source:NCBI gene;Acc:404704]	CD4
ENSSSCG00000002257	-8.57156	8.78e-18	MCTP2	multiple C2 and transmembrane domain containing 2 [Source:NCBI gene;Acc:100155210]	MCTP2
ENSSSCG00000006395	-8.56773	1.1e-19	TAGLN2	transgelin 2 [Source:NCBI gene;Acc:100515893]	TAGLN2
ENSSSCG00000029596	-8.53495	1.56e-18	NA		TRGV10
ENSSSCG00000015235	-8.53173	1.46e-17	ETS1	ETS proto-oncogene 1, transcription factor [Source:NCBI gene;Acc:100302363]	ETS1
ENSSSCG00000001814	-8.5171	3.57e-19	IQGAP1	IQ motif containing GTPase activating protein 1 [Source:NCBI gene;Acc:100157656]	IQGAP1
ENSSSCG00000032444	-8.48756	6.2e-14	PLXDC2	plexin domain containing 2 [Source:NCBI gene;Acc:100522568]	PLXDC2
ENSSSCG00000016885	-8.48506	8.35e-15	ITGA1	integrin subunit alpha 1 [Source:NCBI gene;Acc:100512142]	ITGA1
ENSSSCG00000000656	-8.47477	2e-12	CLEC2B	C-type lectin domain family 2, member B [Source:NCBI gene;Acc:100520839]	CLEC2B
ENSSSCG00000006748	-8.45524	1.66e-16	TSPAN2	tetraspanin 2 [Source:NCBI gene;Acc:100156161]	TSPAN2
ENSSSCG00000038713	-8.43727	2.55e-14	CRIP2	cysteine rich protein 2 [Source:NCBI gene;Acc:106508709]	CRIP2
ENSSSCG00000021359	-8.40722	6.35e-16	CDC42EP3	CDC42 effector protein 3 [Source:NCBI gene;Acc:100521443]	CDC42EP3
ENSSSCG00000009650	-8.38937	7.05e-14	DOCK5	dedicator of cytokinesis 5 [Source:NCBI gene;Acc:100510985]	DOCK5
ENSSSCG00000006588	-8.38496	3.08e-17	S100A9	S100 calcium binding protein A9 [Source:NCBI gene;Acc:100127489]	S100A9
ENSSSCG00000037142	-8.35006	1.01e-18	NA	cysteine-rich protein 1 [Source:NCBI gene;Acc:110258364]	CRIP1;AL928654.3
ENSSSCG00000002908	-8.34013	1.5e-16	ZBTB32	zinc finger and BTB domain containing 32 [Source:NCBI gene;Acc:100627119]	ZBTB32
ENSSSCG00000040465	-8.33914	1.08e-14	KLRK1	killer cell lectin like receptor K1 [Source:NCBI gene;Acc:396737]	KLRK1
ENSSSCG00000015961	-8.30105	4.92e-15	CDCA7	cell division cycle associated 7 [Source:NCBI gene;Acc:100154583]	CDCA7
ENSSSCG00000035416	-8.30044	2.58e-17	NA		NA
ENSSSCG00000044075	-8.28098	4.23e-16	NA		NA
ENSSSCG00000015664	-8.2009	3.43e-17	CD55	CD55 molecule (Cromer blood group) [Source:NCBI gene;Acc:396743]	CD55
ENSSSCG00000005437	-8.1372	1.14e-14	KLF4	Kruppel like factor 4 [Source:NCBI gene;Acc:595111]	KLF4
ENSSSCG00000030484	-8.12715	1.94e-19	AHR	aryl hydrocarbon receptor [Source:NCBI gene;Acc:396654]	AC019117.4;AHR
ENSSSCG00000012970	-8.10567	2.46e-16	CTSW	cathepsin W [Source:NCBI gene;Acc:100525853]	CTSW
ENSSSCG00000007800	-8.10247	1.45e-15	SEPTIN1	septin 1 [Source:NCBI gene;Acc:100514708]	SEPTIN1
ENSSSCG00000001403	-8.07846	9.45e-16	LTA	lymphotoxin alpha [Source:NCBI gene;Acc:407742]	LTA
ENSSSCG00000012583	-8.06858	9.64e-16	ACSL4	acyl-CoA synthetase long chain family member 4 [Source:NCBI gene;Acc:448980]	ACSL4
ENSSSCG00000008819	-8.05796	1.12e-14	TXK	TXK tyrosine kinase [Source:NCBI gene;Acc:444993]	TXK
ENSSSCG00000015294	-8.05735	1.41e-16	NA		CR1
ENSSSCG00000039609	-8.05023	2.59e-13	ANKRD33B	ankyrin repeat domain 33B [Source:NCBI gene;Acc:100523704]	ANKRD33B
ENSSSCG00000034211	-8.04445	1.67e-15	SPIB	Spi-B transcription factor [Source:NCBI gene;Acc:100525926]	AC020909.1;SPIB
ENSSSCG00000004193	-8.03848	2.47e-13	ENPP1	ectonucleotide pyrophosphatase/phosphodiesterase 1 [Source:NCBI gene;Acc:100037271]	ENPP1
ENSSSCG00000012352	-8.01416	1.61e-15	KLF8	Kruppel like factor 8 [Source:NCBI gene;Acc:100154631]	KLF8
ENSSSCG00000001963	-7.97039	1.12e-14	EGLN3	egl-9 family hypoxia inducible factor 3 [Source:NCBI gene;Acc:100152368]	EGLN3
ENSSSCG00000042191	-7.94992	1.54e-13	NA		NA
ENSSSCG00000025685	-7.94776	1.02e-16	TP73	tumor protein p73 [Source:NCBI gene;Acc:102165390]	TP73
ENSSSCG00000006235	-7.92805	2.01e-16	TOX	thymocyte selection associated high mobility group box [Source:NCBI gene;Acc:100155888]	TOX
ENSSSCG00000014994	-7.8926	2.06e-12	PDGFD	platelet derived growth factor D [Source:NCBI gene;Acc:100524161]	PDGFD
ENSSSCG00000002440	-7.87329	1.44e-17	CCDC88C	coiled-coil domain containing 88C [Source:NCBI gene;Acc:100152429]	CCDC88C
ENSSSCG00000017578	-7.85519	5.61e-15	ITGA3	integrin subunit alpha 3 [Source:NCBI gene;Acc:100517053]	ITGA3
ENSSSCG00000015175	-7.79029	4.23e-14	VWA5A	von Willebrand factor A domain containing 5A [Source:NCBI gene;Acc:100515913]	VWA5A
ENSSSCG00000012386	-7.76858	1.14e-13	FAM155B	family with sequence similarity 155 member B [Source:NCBI gene;Acc:100518049]	FAM155B
ENSSSCG00000049234	-7.75986	2.11e-14	NA		NA
ENSSSCG00000015850	-7.72496	8.36e-17	DUSP4	dual specificity phosphatase 4 [Source:NCBI gene;Acc:100514374]	DUSP4
ENSSSCG00000036723	-7.70049	2.48e-14	EMP1	epithelial membrane protein 1 [Source:NCBI gene;Acc:100101477]	EMP1
ENSSSCG00000051710	-7.69836	5.23e-16	NA		NA
ENSSSCG00000005951	-7.69652	3.64e-16	TMEM71	transmembrane protein 71 [Source:NCBI gene;Acc:100157293]	TMEM71
ENSSSCG00000015331	-7.68985	4.42e-14	PON2	paraoxonase 2 [Source:NCBI gene;Acc:100142663]	PON2
ENSSSCG00000037508	-7.66953	1.42e-13	GSN	gelsolin [Source:HGNC Symbol;Acc:HGNC:4620]	GSN
ENSSSCG00000015649	-7.66813	7.59e-15	DYRK3	dual specificity tyrosine phosphorylation regulated kinase 3 [Source:NCBI gene;Acc:100739107]	DYRK3
ENSSSCG00000027859	-7.64084	2.4e-15	HDAC7	histone deacetylase 7 [Source:NCBI gene;Acc:100627559]	HDAC7
ENSSSCG00000021606	-7.58266	4.58e-16	FLVCR2	feline leukemia virus subgroup C cellular receptor family member 2 [Source:NCBI gene;Acc:100217391]	FLVCR2
ENSSSCG00000001978	-7.55269	1.54e-12	GZMH	granzyme B (granzyme 2, cytotoxic T-lymphocyte-associated serine esterase 1) [Source:NCBI gene;Acc:100233184]	GZMH
ENSSSCG00000017052	-7.5377	8.33e-15	ADAM19	ADAM metallopeptidase domain 19 [Source:NCBI gene;Acc:100521528]	ADAM19
ENSSSCG00000022675	-7.5346	3.22e-14	NCR1	natural cytotoxicity triggering receptor 1 [Source:NCBI gene;Acc:100141419]	NCR1
ENSSSCG00000015579	-7.50993	8.4e-15	PTGS2	prostaglandin-endoperoxide synthase 2 [Source:NCBI gene;Acc:397590]	PTGS2
ENSSSCG00000012266	-7.47831	2.68e-14	SLC9A7	solute carrier family 9 member A7 [Source:NCBI gene;Acc:100524182]	SLC9A7
ENSSSCG00000033010	-7.47517	7.48e-18	LOC106504153	AHNAK nucleoprotein [Source:NCBI gene;Acc:106504153]	AHNAK
ENSSSCG00000033146	-7.45435	1.07e-18	CD163	CD163 molecule [Source:NCBI gene;Acc:397031]	CD163
ENSSSCG00000035592	-7.44711	2.29e-11	GPR55	G protein-coupled receptor 55 [Source:NCBI gene;Acc:100517685]	GPR55
ENSSSCG00000016010	-7.44031	6.22e-13	CERKL	ceramide kinase like [Source:NCBI gene;Acc:100521824]	CERKL
ENSSSCG00000011158	-7.39388	8.54e-13	PFKP	phosphofructokinase, platelet [Source:NCBI gene;Acc:100521394]	PFKP
ENSSSCG00000021734	-7.33486	1.46e-15	GPR174	G protein-coupled receptor 174 [Source:NCBI gene;Acc:102160665]	GPR174
ENSSSCG00000011740	-7.3099	4.51e-14	SERPINI1	serpin family I member 1 [Source:NCBI gene;Acc:100154352]	SERPINI1
ENSSSCG00000004132	-7.29459	1.13e-14	PHACTR2	phosphatase and actin regulator 2 [Source:NCBI gene;Acc:100524350]	PHACTR2
ENSSSCG00000014168	-7.28376	4.04e-12	ELL2	elongation factor for RNA polymerase II 2 [Source:NCBI gene;Acc:100523777]	ELL2
ENSSSCG00000016742	-7.2774	4.31e-17	MYO1G	myosin IG [Source:NCBI gene;Acc:100512998]	MYO1G
ENSSSCG00000029411	-7.27596	5.76e-16	CAPN2	calpain 2 [Source:NCBI gene;Acc:397393]	CAPN2
ENSSSCG00000004332	-7.26512	5.38e-14	BACH2	BTB domain and CNC homolog 2 [Source:NCBI gene;Acc:100620522]	BACH2
ENSSSCG00000007131	-7.25697	3.02e-12	CST7	cystatin F [Source:NCBI gene;Acc:100152012]	CST7
ENSSSCG00000048600	-7.22894	9.39e-15	NA		NA
ENSSSCG00000015299	-7.22461	3.27e-14	STEAP4	STEAP4 metalloreductase [Source:NCBI gene;Acc:100310802]	STEAP4
ENSSSCG00000011022	-7.21161	1.25e-16	SVIL	supervillin [Source:NCBI gene;Acc:100518681]	SVIL
ENSSSCG00000000033	-7.20589	5.23e-15	TSPO	translocator protein [Source:NCBI gene;Acc:396592]	TSPO
ENSSSCG00000013297	-7.20078	1.95e-22	CD44	CD44 molecule (Indian blood group) [Source:NCBI gene;Acc:100525150]	CD44
ENSSSCG00000003582	-7.18281	3.38e-14	SMPDL3B	sphingomyelin phosphodiesterase acid like 3B [Source:NCBI gene;Acc:100514109]	SMPDL3B
ENSSSCG00000008842	-7.15391	1.08e-10	KIT	KIT proto-oncogene, receptor tyrosine kinase [Source:NCBI gene;Acc:396810]	KIT
ENSSSCG00000000135	-7.14887	3.36e-13	KCTD17	potassium channel tetramerization domain containing 17 [Source:NCBI gene;Acc:100512279]	KCTD17
ENSSSCG00000004576	-7.14236	4.47e-14	RORA	RAR related orphan receptor A [Source:NCBI gene;Acc:100156637]	RORA
ENSSSCG00000046655	-7.10124	1.12e-15	NA		NA
ENSSSCG00000040535	-7.09804	1.01e-11	NA	lymphocyte antigen 6 family member E [Source:NCBI gene;Acc:110260192]	NA
ENSSSCG00000022226	-7.09651	3.49e-15	FASLG	Fas ligand (TNF superfamily, member 6) [Source:NCBI gene;Acc:396726]	FASLG
ENSSSCG00000022512	-7.08668	1.42e-16	TRDC	T-cell receptor delta chain C region [Source:NCBI gene;Acc:102160313]	TRDC
ENSSSCG00000034062	-7.08145	1.25e-08	SV2C	synaptic vesicle glycoprotein 2C [Source:NCBI gene;Acc:100517268]	SV2C
ENSSSCG00000005385	-7.06399	2.42e-11	NR4A3	nuclear receptor subfamily 4 group A member 3 [Source:NCBI gene;Acc:397479]	NR4A3
ENSSSCG00000002849	-7.05728	2.29e-13	SHCBP1	SHC binding and spindle associated 1 [Source:NCBI gene;Acc:100522493]	SHCBP1
ENSSSCG00000010912	-7.05703	1.93e-13	KIF14	kinesin family member 14 [Source:NCBI gene;Acc:100524038]	KIF14
ENSSSCG00000038398	-7.04501	4.21e-14	CD226	CD226 molecule [Source:NCBI gene;Acc:100517508]	CD226
ENSSSCG00000015362	-7.00092	8.3e-14	TSPAN13	tetraspanin 13 [Source:NCBI gene;Acc:100624728]	TSPAN13
ENSSSCG00000004420	-6.9757	6.54e-14	TRAF3IP2	TRAF3 interacting protein 2 [Source:NCBI gene;Acc:100157000]	TRAF3IP2
ENSSSCG00000017494	-6.9567	8.96e-14	IKZF3	IKAROS family zinc finger 3 [Source:NCBI gene;Acc:100516292]	IKZF3
ENSSSCG00000013023	-6.94422	6.96e-14	RASGRP2	RAS guanyl releasing protein 2 [Source:NCBI gene;Acc:100626093]	RASGRP2
ENSSSCG00000032778	-6.90951	9.03e-12	PLEKHG1	pleckstrin homology and RhoGEF domain containing G1 [Source:NCBI gene;Acc:100621167]	PLEKHG1
ENSSSCG00000003694	-6.89119	2.25e-22	EMILIN2	elastin microfibril interfacer 2 [Source:NCBI gene;Acc:100522875]	EMILIN2
ENSSSCG00000008125	-6.88901	1.78e-12	NCAPH	non-SMC condensin I complex subunit H [Source:NCBI gene;Acc:100525691]	NCAPH
ENSSSCG00000004485	-6.87626	2.8e-12	CD109	CD109 molecule [Source:NCBI gene;Acc:100155478]	CD109
ENSSSCG00000024791	-6.85839	1.12e-11	CD59	CD59 molecule (CD59 blood group) [Source:NCBI gene;Acc:397347]	AL049629.2;CD59
ENSSSCG00000014039	-6.83261	1.76e-13	RGS14	regulator of G protein signaling 14 [Source:NCBI gene;Acc:100524790]	RGS14
ENSSSCG00000016715	-6.8256	7.92e-13	OSBPL3	oxysterol binding protein like 3 [Source:NCBI gene;Acc:100523342]	OSBPL3
ENSSSCG00000000647	-6.75035	2.73e-11	OLR1	oxidized low density lipoprotein receptor 1 [Source:NCBI gene;Acc:396724]	OLR1
ENSSSCG00000000293	-6.7342	9.23e-14	ITGA5	integrin subunit alpha 5 [Source:NCBI gene;Acc:100155091]	ITGA5
ENSSSCG00000051792	-6.7301	4.03e-13	NA		NA
ENSSSCG00000003710	-6.72401	2.35e-11	TTC39C	tetratricopeptide repeat domain 39C [Source:NCBI gene;Acc:100511088]	TTC39C
ENSSSCG00000022849	-6.70216	1.98e-19	IL2RA	interleukin 2 receptor subunit alpha [Source:NCBI gene;Acc:396814]	IL2RA
ENSSSCG00000021068	-6.67886	5.94e-15	TRAF5	TNF receptor associated factor 5 [Source:NCBI gene;Acc:396616]	TRAF5
ENSSSCG00000011201	-6.66223	4.59e-15	SATB1	SATB homeobox 1 [Source:NCBI gene;Acc:100155111]	SATB1
ENSSSCG00000011451	-6.66196	4.57e-11	ITIH3	inter-alpha-trypsin inhibitor heavy chain 3 [Source:NCBI gene;Acc:100157235]	ITIH3
ENSSSCG00000037580	-6.66137	2.68e-12	ITPRIPL1	ITPRIP like 1 [Source:NCBI gene;Acc:110259969]	ITPRIPL1
ENSSSCG00000020864	-6.64261	2.57e-12	VDR	vitamin D receptor [Source:NCBI gene;Acc:396628]	VDR
ENSSSCG00000036702	-6.64222	5.13e-15	ACTN1	actinin alpha 1 [Source:NCBI gene;Acc:100513412]	ACTN1
ENSSSCG00000008898	-6.62613	1.21e-11	HOPX	HOP homeobox [Source:NCBI gene;Acc:396692]	HOPX
ENSSSCG00000016473	-6.62412	1.93e-12	EPHB6	EPH receptor B6 [Source:NCBI gene;Acc:100511727]	EPHB6
ENSSSCG00000016717	-6.57933	5.29e-11	MPP6	membrane palmitoylated protein 6 [Source:NCBI gene;Acc:100523707]	MPP6
ENSSSCG00000008742	-6.56912	4.63e-13	CD38	CD38 molecule [Source:NCBI gene;Acc:100511702]	CD38
ENSSSCG00000001097	-6.56889	1.48e-18	RIPOR2	RHO family interacting cell polarization regulator 2 [Source:NCBI gene;Acc:100154661]	RIPOR2
ENSSSCG00000008710	-6.56585	5.39e-12	JAKMIP1	janus kinase and microtubule interacting protein 1 [Source:NCBI gene;Acc:100520203]	JAKMIP1
ENSSSCG00000013894	-6.56177	3.03e-13	IL12RB1	interleukin 12 receptor subunit beta 1 [Source:NCBI gene;Acc:100271900]	IL12RB1
ENSSSCG00000030095	-6.55787	4.83e-13	ZBTB16	zinc finger and BTB domain containing 16 [Source:NCBI gene;Acc:100625290]	ZBTB16
ENSSSCG00000004587	-6.5469	2.34e-12	MYO1E	myosin IE [Source:NCBI gene;Acc:100154204]	MYO1E
ENSSSCG00000015523	-6.53869	8.93e-14	RALGPS2	Ral GEF with PH domain and SH3 binding motif 2 [Source:NCBI gene;Acc:100737809]	RALGPS2
ENSSSCG00000039416	-6.52961	3.31e-16	CXCR4	C-X-C motif chemokine receptor 4 [Source:NCBI gene;Acc:396659]	CXCR4
ENSSSCG00000009399	-6.51764	3.66e-15	CYSLTR2	cysteinyl leukotriene receptor 2 [Source:NCBI gene;Acc:397243]	NA
ENSSSCG00000035256	-6.49748	1.49e-16	SPN	sialophorin [Source:NCBI gene;Acc:100623653]	SPN
ENSSSCG00000032710	-6.48441	3.2e-14	E2F2	E2F transcription factor 2 [Source:NCBI gene;Acc:110261113]	E2F2
ENSSSCG00000008768	-6.4294	8.67e-14	ARAP2	ArfGAP with RhoGAP domain, ankyrin repeat and PH domain 2 [Source:NCBI gene;Acc:100521564]	ARAP2
ENSSSCG00000051661	-6.41106	5.46e-13	NA		NA
ENSSSCG00000015001	-6.39094	8.46e-14	SLC35F2	solute carrier family 35 member F2 [Source:NCBI gene;Acc:100526002]	SLC35F2
ENSSSCG00000003644	-6.38579	8.89e-12	FHL3	four and a half LIM domains 3 [Source:NCBI gene;Acc:396986]	FHL3
ENSSSCG00000015444	-6.36322	7.2e-11	LAMB1	laminin subunit beta 1 [Source:NCBI gene;Acc:396707]	LAMB1
ENSSSCG00000026724	-6.3376	8.13e-15	PLBD1	phospholipase B domain containing 1 [Source:NCBI gene;Acc:100155493]	GUCY2C
ENSSSCG00000040719	-6.32201	5.66e-12	KIAA0040	KIAA0040 ortholog [Source:NCBI gene;Acc:100519616]	KIAA0040
ENSSSCG00000020749	-6.31719	1.86e-14	KCNAB2	potassium voltage-gated channel subfamily A regulatory beta subunit 2 [Source:NCBI gene;Acc:100514966]	KCNAB2
ENSSSCG00000000739	-6.31668	3.59e-12	FOXM1	forkhead box M1 [Source:NCBI gene;Acc:100511565]	FOXM1
ENSSSCG00000030469	-6.30298	1.85e-11	BUB1	BUB1 mitotic checkpoint serine/threonine kinase [Source:NCBI gene;Acc:100627208]	BUB1
ENSSSCG00000027855	-6.28994	3.76e-16	SOCS1	suppressor of cytokine signaling 1 [Source:NCBI gene;Acc:100307052]	SOCS1
ENSSSCG00000011075	-6.28506	9.82e-08	KIAA1217	KIAA1217 ortholog [Source:NCBI gene;Acc:100519102]	KIAA1217
ENSSSCG00000012377	-6.28415	3.32e-12	KIF4A	kinesin family member 4A [Source:NCBI gene;Acc:100152604]	KIF4A
ENSSSCG00000035379	-6.27418	1.95e-19	JCHAIN	joining chain of multimeric IgA and IgM [Source:NCBI gene;Acc:100625252]	JCHAIN
ENSSSCG00000016052	-6.27144	2.15e-13	MFSD6	major facilitator superfamily domain containing 6 [Source:NCBI gene;Acc:100037960]	MFSD6
ENSSSCG00000017342	-6.25438	2.04e-11	KIF18B	kinesin family member 18B [Source:NCBI gene;Acc:100521577]	KIF18B
ENSSSCG00000003931	-6.24782	1.77e-11	KIF2C	kinesin family member 2C [Source:NCBI gene;Acc:100516205]	KIF2C
ENSSSCG00000015550	-6.24652	1.53e-12	RGS16	regulator of G protein signaling 16 [Source:NCBI gene;Acc:397544]	RGS16
ENSSSCG00000039658	-6.21737	1.66e-15	CDNF	cerebral dopamine neurotrophic factor [Source:NCBI gene;Acc:100511096]	CDNF
ENSSSCG00000013300	-6.20569	4.03e-13	EHF	ETS homologous factor [Source:NCBI gene;Acc:100526094]	EHF
ENSSSCG00000022402	-6.19752	8.72e-12	GRAMD2B	GRAM domain containing 2B [Source:NCBI gene;Acc:100625925]	GRAMD2B
ENSSSCG00000016122	-6.15507	4.18e-12	CTLA4	cytotoxic T-lymphocyte associated protein 4 [Source:NCBI gene;Acc:397286]	CTLA4
ENSSSCG00000032909	-6.14318	5.92e-11	CDCA8	cell division cycle associated 8 [Source:NCBI gene;Acc:110261149]	CDCA8
ENSSSCG00000007526	-6.1415	2.17e-12	ZNF831	zinc finger protein 831 [Source:NCBI gene;Acc:100144512]	ZNF831
ENSSSCG00000040397	-6.10479	2.34e-13	COLEC12	collectin subfamily member 12 [Source:NCBI gene;Acc:102166764]	COLEC12
ENSSSCG00000030172	-6.10134	2.96e-11	CD40LG	CD40 ligand [Source:NCBI gene;Acc:397231]	CD40LG
ENSSSCG00000010219	-6.08403	1.48e-18	ARID5B	AT-rich interaction domain 5B [Source:NCBI gene;Acc:100622249]	ARID5B
ENSSSCG00000032761	-6.04838	9.18e-09	NA	laminin subunit alpha 5 [Source:NCBI gene;Acc:110257482]	NA
ENSSSCG00000031617	-6.03487	2.67e-12	SFT2D2	SFT2 domain containing 2 [Source:NCBI gene;Acc:100157189]	SFT2D2
ENSSSCG00000006088	-6.02255	1.95e-11	SDC2	syndecan 2 [Source:NCBI gene;Acc:100152754]	SDC2
ENSSSCG00000004281	-6.00782	1.12e-10	KCNQ5	potassium voltage-gated channel subfamily Q member 5 [Source:NCBI gene;Acc:100154391]	KCNQ5
ENSSSCG00000042444	-5.99015	1.59e-13	NA		NA
ENSSSCG00000036569	-5.98718	1.15e-12	PTP4A3	protein tyrosine phosphatase 4A3 [Source:NCBI gene;Acc:110260206]	PTP4A3
ENSSSCG00000001565	-5.96353	6.77e-13	CDKN1A	cyclin dependent kinase inhibitor 1A [Source:NCBI gene;Acc:100152215]	CDKN1A
ENSSSCG00000022496	-5.91473	7.13e-13	STK39	serine/threonine kinase 39 [Source:NCBI gene;Acc:100517614]	STK39
ENSSSCG00000004578	-5.88487	7.24e-21	ANXA2	annexin A2 [Source:NCBI gene;Acc:406192]	ANXA2
ENSSSCG00000021588	-5.88157	8.86e-12	DAPK2	death associated protein kinase 2 [Source:NCBI gene;Acc:100155578]	DAPK2
ENSSSCG00000006309	-5.88073	7.38e-16	CD247	CD247 molecule [Source:NCBI gene;Acc:397302]	CD247
ENSSSCG00000024867	-5.86012	2.91e-13	ISG20	interferon stimulated exonuclease gene 20 [Source:NCBI gene;Acc:448855]	ISG20
ENSSSCG00000050076	-5.84085	5.21e-12	NA		NA
ENSSSCG00000031170	-5.83981	2.98e-15	TMEM123	transmembrane protein 123 [Source:NCBI gene;Acc:100622759]	TMEM123
ENSSSCG00000033786	-5.83815	6.54e-13	NA	RAS related 2 [Source:NCBI gene;Acc:110259297]	RRAS2
ENSSSCG00000015135	-5.83549	2.82e-12	SORL1	sortilin related receptor 1 [Source:NCBI gene;Acc:100626812]	SORL1
ENSSSCG00000004412	-5.82423	8.82e-21	MICAL1	microtubule associated monooxygenase, calponin and LIM domain containing 1 [Source:NCBI gene;Acc:100153346]	MICAL1
ENSSSCG00000039080	-5.8191	1.31e-11	TRIB2	tribbles pseudokinase 2 [Source:NCBI gene;Acc:100525217]	TRIB2
ENSSSCG00000013599	-5.81382	1.42e-17	ANGPTL4	angiopoietin like 4 [Source:NCBI gene;Acc:397628]	ANGPTL4
ENSSSCG00000040010	-5.81097	2.34e-11	BCL2A1	BCL2 related protein A1 [Source:NCBI gene;Acc:100156860]	BCL2A1
ENSSSCG00000033299	-5.79773	3.41e-10	FLNA	filamin A [Source:NCBI gene;Acc:733585]	FLNA
ENSSSCG00000017705	-5.79724	4.65e-11	CCL5	C-C motif chemokine ligand 5 [Source:NCBI gene;Acc:396613]	CCL5
ENSSSCG00000005056	-5.7885	7.65e-13	DLGAP5	DLG associated protein 5 [Source:NCBI gene;Acc:100511173]	DLGAP5
ENSSSCG00000014088	-5.77236	9.27e-12	IQGAP2	IQ motif containing GTPase activating protein 2 [Source:NCBI gene;Acc:100521253]	IQGAP2
ENSSSCG00000015522	-5.76934	5.68e-12	ANGPTL1	angiopoietin like 1 [Source:NCBI gene;Acc:100126165]	ANGPTL1
ENSSSCG00000003731	-5.71175	1e-10	GAREM1	GRB2 associated regulator of MAPK1 subtype 1 [Source:NCBI gene;Acc:100737982]	GAREM1
ENSSSCG00000031690	-5.70661	4.24e-11	TLDC2	TBC/LysM-associated domain containing 2 [Source:NCBI gene;Acc:100158114]	TLDC2
ENSSSCG00000004676	-5.70615	2.85e-12	DUOXA2	dual oxidase maturation factor 2 [Source:NCBI gene;Acc:100155365]	DUOXA2
ENSSSCG00000030582	-5.67677	2.43e-14	NA		NA
ENSSSCG00000024938	-5.67424	8.36e-15	SH3BP5	SH3 domain binding protein 5 [Source:NCBI gene;Acc:100517856]	SH3BP5
ENSSSCG00000050130	-5.66888	2.76e-13	NA		NA
ENSSSCG00000007350	-5.66513	7.13e-13	PPP1R16B	protein phosphatase 1 regulatory subunit 16B [Source:NCBI gene;Acc:100517865]	PPP1R16B
ENSSSCG00000006059	-5.63679	2.29e-12	NCALD	neurocalcin delta [Source:NCBI gene;Acc:100156785]	NCALD
ENSSSCG00000005449	-5.63484	1.45e-09	PTPN3	protein tyrosine phosphatase non-receptor type 3 [Source:NCBI gene;Acc:100622329]	PTPN3
ENSSSCG00000017232	-5.60288	5.51e-18	SLC9A3R1	SLC9A3 regulator 1 [Source:NCBI gene;Acc:100233201]	SLC9A3R1
ENSSSCG00000016882	-5.59824	1.13e-17	PARP8	poly(ADP-ribose) polymerase family member 8 [Source:NCBI gene;Acc:100511108]	PARP8
ENSSSCG00000032266	-5.5942	6.28e-13	SLC37A3	solute carrier family 37 member 3 [Source:NCBI gene;Acc:100626074]	SLC37A3
ENSSSCG00000039770	-5.57752	1.02e-11	SLC6A9	solute carrier family 6 member 9 [Source:NCBI gene;Acc:100624503]	SLC6A9
ENSSSCG00000003407	-5.57604	4.53e-13	CASZ1	castor zinc finger 1 [Source:NCBI gene;Acc:100510911]	CASZ1
ENSSSCG00000006153	-5.55068	5.13e-08	FABP5	fatty acid binding protein 5 [Source:NCBI gene;Acc:574074]	FABP5
ENSSSCG00000016504	-5.51287	2.32e-14	TBXAS1	thromboxane A synthase 1 [Source:NCBI gene;Acc:397112]	TBXAS1
ENSSSCG00000038471	-5.51127	2.6e-13	NUAK2	NUAK family kinase 2 [Source:NCBI gene;Acc:100625699]	NUAK2
ENSSSCG00000010261	-5.49569	3.43e-11	PPA1	inorganic pyrophosphatase 1 [Source:NCBI gene;Acc:100155201]	PPA1
ENSSSCG00000046904	-5.49184	2.11e-10	NA		NA
ENSSSCG00000005614	-5.47974	7.5e-11	NIBAN2	niban apoptosis regulator 2 [Source:NCBI gene;Acc:100739641]	NIBAN2
ENSSSCG00000009874	-5.46809	3.05e-09	RASAL1	RAS protein activator like 1 [Source:NCBI gene;Acc:100525129]	RASAL1
ENSSSCG00000015089	-5.45633	2.41e-14	JAML	junction adhesion molecule like [Source:NCBI gene;Acc:100512978]	JAML
ENSSSCG00000027806	-5.43626	8.33e-15	SAMHD1	SAM and HD domain containing deoxynucleoside triphosphate triphosphohydrolase 1 [Source:NCBI gene;Acc:100154500]	SAMHD1
ENSSSCG00000011129	-5.4094	2.2e-14	ITIH5	inter-alpha-trypsin inhibitor heavy chain 5 [Source:NCBI gene;Acc:100515404]	ITIH5
ENSSSCG00000021146	-5.40434	3.47e-12	GPR65	G protein-coupled receptor 65 [Source:NCBI gene;Acc:100155711]	NA
ENSSSCG00000001472	-5.40392	1.28e-11	SLA-DOA	major histocompatibility complex, class II, DO alpha [Source:NCBI gene;Acc:100157996]	HLA-DOA
ENSSSCG00000016123	-5.40061	1.09e-10	PARD3B	par-3 family cell polarity regulator beta [Source:NCBI gene;Acc:100738793]	PARD3B
ENSSSCG00000036956	-5.40032	2.1e-14	SOCS3	suppressor of cytokine signaling 3 [Source:NCBI gene;Acc:493186]	SOCS3
ENSSSCG00000011207	-5.39915	9.26e-11	SGO1	shugoshin 1 [Source:NCBI gene;Acc:100520101]	SGO1
ENSSSCG00000037019	-5.39864	1.21e-14	CAMK4	calcium/calmodulin dependent protein kinase IV [Source:NCBI gene;Acc:100515364]	CAMK4
ENSSSCG00000045040	-5.39021	3.7e-12	NA		NA
ENSSSCG00000001639	-5.362	1.2e-17	TRERF1	transcriptional regulating factor 1 [Source:NCBI gene;Acc:100153071]	TRERF1
ENSSSCG00000039706	-5.35354	9.11e-12	LOC100156062	apolipoprotein L3 [Source:NCBI gene;Acc:100156062]	NA
ENSSSCG00000035987	-5.35018	1.39e-10	EHD3	EH domain containing 3 [Source:NCBI gene;Acc:100621933]	EHD3
ENSSSCG00000028282	-5.29085	4.3e-12	SLC1A4	solute carrier family 1 member 4 [Source:NCBI gene;Acc:396600]	SLC1A4
ENSSSCG00000017473	-5.29016	2e-12	TOP2A	DNA topoisomerase II alpha [Source:NCBI gene;Acc:396917]	TOP2A
ENSSSCG00000039318	-5.26006	9.83e-12	HS3ST3B1	heparan sulfate-glucosamine 3-sulfotransferase 3B1 [Source:NCBI gene;Acc:100737777]	HS3ST3B1
ENSSSCG00000013352	-5.25766	9.45e-10	E2F8	E2F transcription factor 8 [Source:NCBI gene;Acc:100522785]	E2F8
ENSSSCG00000033444	-5.25593	1.74e-11	SPC24	SPC24 component of NDC80 kinetochore complex [Source:NCBI gene;Acc:110259343]	SPC24
ENSSSCG00000006590	-5.2488	1.57e-12	S100A8	S100 calcium binding protein A8 [Source:NCBI gene;Acc:100127488]	S100A8
ENSSSCG00000000648	-5.22619	3.02e-11	CLEC7A	C-type lectin domain containing 7A [Source:NCBI gene;Acc:100038025]	CLEC7A
ENSSSCG00000033392	-5.22595	1.13e-14	SCML4	Scm polycomb group protein like 4 [Source:NCBI gene;Acc:100154280]	SCML4
ENSSSCG00000026700	-5.18673	2.17e-07	RBM23	RNA binding motif protein 23 [Source:NCBI gene;Acc:100622208]	RBM23
ENSSSCG00000032360	-5.17026	4.89e-11	PANX1	pannexin 1 [Source:NCBI gene;Acc:100738603]	PANX1
ENSSSCG00000011070	-5.16844	4.36e-09	MPP7	membrane palmitoylated protein 7 [Source:NCBI gene;Acc:100516752]	MPP7
ENSSSCG00000029813	-5.16192	1.93e-10	TSPAN5	tetraspanin 5 [Source:NCBI gene;Acc:100622240]	TSPAN5
ENSSSCG00000010283	-5.15803	4.66e-14	SPOCK2	SPARC (osteonectin), cwcv and kazal like domains proteoglycan 2 [Source:NCBI gene;Acc:100158017]	SPOCK2
ENSSSCG00000001252	-5.15345	5.15e-10	UBD	ubiquitin D [Source:NCBI gene;Acc:100294688]	UBD
ENSSSCG00000004612	-5.1486	8.67e-19	RAB27A	RAB27A, member RAS oncogene family [Source:NCBI gene;Acc:606749]	RAB27A
ENSSSCG00000015567	-5.14743	2.61e-19	NIBAN1	niban apoptosis regulator 1 [Source:NCBI gene;Acc:100516994]	NIBAN1
ENSSSCG00000013411	-5.13794	1.23e-11	WEE1	WEE1 G2 checkpoint kinase [Source:NCBI gene;Acc:100521487]	WEE1
ENSSSCG00000004466	-5.13204	1.33e-11	TTK	TTK protein kinase [Source:NCBI gene;Acc:100157649]	TTK
ENSSSCG00000011309	-5.12703	1.65e-11	KIF15	kinesin family member 15 [Source:NCBI gene;Acc:100738172]	KIF15
ENSSSCG00000008986	-5.11951	8.4e-17	SEPTIN11	septin 11 [Source:NCBI gene;Acc:100523501]	SEPTIN11
ENSSSCG00000003949	-5.11331	3.15e-10	CDC20	cell division cycle 20 [Source:NCBI gene;Acc:397379]	CDC20
ENSSSCG00000010448	-5.09555	1.99e-16	FAS	Fas cell surface death receptor [Source:NCBI gene;Acc:396826]	FAS
ENSSSCG00000022230	-5.07286	2.56e-11	CD9	CD9 molecule [Source:NCBI gene;Acc:397067]	CD9
ENSSSCG00000035027	-5.05567	2.87e-11	ZDHHC14	zinc finger DHHC-type containing 14 [Source:NCBI gene;Acc:100525194]	ZDHHC14
ENSSSCG00000000265	-5.05368	3.58e-12	ESPL1	extra spindle pole bodies like 1, separase [Source:NCBI gene;Acc:100153121]	ESPL1
ENSSSCG00000006663	-5.0463	1.54e-10	OTUD7B	OTU deubiquitinase 7B [Source:NCBI gene;Acc:100152569]	OTUD7B
ENSSSCG00000017604	-5.03158	2.49e-09	HLF	HLF transcription factor, PAR bZIP family member [Source:NCBI gene;Acc:100736723]	HLF
ENSSSCG00000040355	-5.02488	6.24e-11	TICRR	TOPBP1 interacting checkpoint and replication regulator [Source:NCBI gene;Acc:100154672]	TICRR
ENSSSCG00000006418	-5.02364	1.88e-15	NA		NA
ENSSSCG00000016792	-5.00629	1.95e-13	RETREG1	reticulophagy regulator 1 [Source:NCBI gene;Acc:100625174]	RETREG1
ENSSSCG00000016863	-4.99086	1.42e-11	OXCT1	3-oxoacid CoA-transferase 1 [Source:NCBI gene;Acc:396978]	OXCT1
ENSSSCG00000039214	-4.98947	3.33e-14	IL1B1	interleukin 1 beta [Source:NCBI gene;Acc:397122]	IL1B
ENSSSCG00000037532	-4.96008	1.86e-10	MNDA	myeloid cell nuclear differentiation antigen [Source:HGNC Symbol;Acc:HGNC:7183]	MNDA
ENSSSCG00000038229	-4.94514	4.14e-10	EML2	EMAP like 2 [Source:NCBI gene;Acc:100626537]	EML2
ENSSSCG00000039546	-4.94211	2.63e-10	KNTC1	kinetochore associated 1 [Source:NCBI gene;Acc:100739587]	KNTC1
ENSSSCG00000007772	-4.93917	1.41e-10	STX1A	syntaxin 1A [Source:NCBI gene;Acc:100512594]	STX1A
ENSSSCG00000040678	-4.90526	1.11e-19	TYMS	thymidylate synthetase [Source:NCBI gene;Acc:100627209]	TYMS
ENSSSCG00000045849	-4.90059	6.92e-10	NA		NA
ENSSSCG00000033051	-4.89711	2.07e-09	POLE	DNA polymerase epsilon, catalytic subunit [Source:NCBI gene;Acc:100620959]	POLE
ENSSSCG00000004554	-4.88313	1.29e-09	PCLAF	PCNA clamp associated factor [Source:NCBI gene;Acc:100514810]	AC087632.2;PCLAF
ENSSSCG00000009434	-4.85976	3.7e-18	RGCC	regulator of cell cycle [Source:NCBI gene;Acc:100625944]	RGCC
ENSSSCG00000018007	-4.85384	2.84e-09	MYH3	myosin-3 [Source:NCBI gene;Acc:396711]	MYH3
ENSSSCG00000024439	-4.84339	3.93e-19	PTGER4	prostaglandin E receptor 4 [Source:NCBI gene;Acc:100625072]	PTGER4
ENSSSCG00000013772	-4.83202	1.37e-10	ASF1B	anti-silencing function 1B histone chaperone [Source:NCBI gene;Acc:100192434]	ASF1B
ENSSSCG00000005638	-4.82021	2.47e-13	LCN2	lipocalin 2 [Source:NCBI gene;Acc:100153501]	LCN2
ENSSSCG00000014184	-4.81965	7.91e-09	PAM	peptidylglycine alpha-amidating monooxygenase [Source:NCBI gene;Acc:100526040]	PAM
ENSSSCG00000035971	-4.81928	5.72e-14	DUSP2	dual specificity phosphatase 2 [Source:NCBI gene;Acc:100622812]	DUSP2
ENSSSCG00000017761	-4.81111	1.62e-17	UNC119	unc-119 lipid binding chaperone [Source:NCBI gene;Acc:100625256]	UNC119
ENSSSCG00000009448	-4.81094	6.93e-09	DIAPH3	diaphanous related formin 3 [Source:NCBI gene;Acc:100737986]	DIAPH3
ENSSSCG00000001510	-4.80366	4.3e-09	KIFC1	kinesin family member C1 [Source:NCBI gene;Acc:100154627]	KIFC1
ENSSSCG00000024310	-4.79978	2.83e-12	F13A1	coagulation factor XIII A chain [Source:NCBI gene;Acc:100153504]	F13A1
ENSSSCG00000002009	-4.79874	6.67e-11	PCK2	phosphoenolpyruvate carboxykinase 2, mitochondrial [Source:NCBI gene;Acc:403165]	PCK2
ENSSSCG00000015631	-4.79604	7.39e-10	GRB10	growth factor receptor bound protein 10 [Source:NCBI gene;Acc:100188977]	GRB10
ENSSSCG00000027550	-4.79096	1.99e-08	PLCD1	phospholipase C delta 1 [Source:NCBI gene;Acc:100627099]	PLCD1
ENSSSCG00000004081	-4.78542	3.32e-07	NA		SYNE1
ENSSSCG00000008613	-4.78045	9.49e-10	GEN1	GEN1 Holliday junction 5' flap endonuclease [Source:NCBI gene;Acc:100517338]	GEN1
ENSSSCG00000023377	-4.77768	1.35e-12	EMP3	epithelial membrane protein 3 [Source:NCBI gene;Acc:100625126]	EMP3
ENSSSCG00000001457	-4.76344	2.64e-13	SLA-DQB1	SLA-DQ beta1 domain [Source:NCBI gene;Acc:100037921]	HLA-DQB1
ENSSSCG00000029304	-4.73717	3.47e-12	STEAP3	STEAP3 metalloreductase [Source:NCBI gene;Acc:100620912]	STEAP3
ENSSSCG00000002558	-4.72365	4.83e-11	CEP170B	centrosomal protein 170B [Source:NCBI gene;Acc:100521503]	CEP170B
ENSSSCG00000034763	-4.70968	5.58e-11	IRS2	insulin receptor substrate 2 [Source:NCBI gene;Acc:110255858]	IRS2
ENSSSCG00000000838	-4.70455	6.82e-11	SLC41A2	solute carrier family 41 member 2 [Source:NCBI gene;Acc:100519603]	SLC41A2
ENSSSCG00000009653	-4.67882	1.7e-09	CDCA2	cell division cycle associated 2 [Source:NCBI gene;Acc:100156303]	CDCA2
ENSSSCG00000027426	-4.66986	9.14e-16	BCL3	BCL3 transcription coactivator [Source:NCBI gene;Acc:100738193]	BCL3
ENSSSCG00000022126	-4.66709	6.25e-11	EGFR	epidermal growth factor receptor [Source:NCBI gene;Acc:397070]	EGFR
ENSSSCG00000032241	-4.66671	2.08e-10	GPNMB	glycoprotein nmb [Source:NCBI gene;Acc:100049669]	GPNMB
ENSSSCG00000010896	-4.66442	1.44e-11	ASPM	abnormal spindle microtubule assembly [Source:NCBI gene;Acc:100520688]	ASPM
ENSSSCG00000005024	-4.63629	4.16e-18	PYGL	glycogen phosphorylase L [Source:NCBI gene;Acc:100141306]	PYGL
ENSSSCG00000005166	-4.63036	2.67e-09	MLLT3	MLLT3 super elongation complex subunit [Source:NCBI gene;Acc:100524063]	MLLT3
ENSSSCG00000001456	-4.59492	3.78e-13	SLA-DQA1	MHC class II histocompatibility antigen SLA-DQA [Source:NCBI gene;Acc:100153387]	NA
ENSSSCG00000024818	-4.58141	1.58e-16	RCAN3	RCAN family member 3 [Source:NCBI gene;Acc:100522144]	RCAN3
ENSSSCG00000002135	-4.56935	9.34e-20	PNP	purine nucleoside phosphorylase [Source:NCBI gene;Acc:100157138]	PNP
ENSSSCG00000038543	-4.56653	8.09e-10	CENPA	centromere protein A [Source:NCBI gene;Acc:100513079]	CENPA
ENSSSCG00000007366	-4.54712	1.28e-12	MYBL2	MYB proto-oncogene like 2 [Source:NCBI gene;Acc:100157175]	MYBL2
ENSSSCG00000032527	-4.5454	2.49e-21	FOSL2	FOS like 2, AP-1 transcription factor subunit [Source:NCBI gene;Acc:100623777]	FOSL2
ENSSSCG00000038643	-4.53476	1.16e-11	KLF11	Kruppel like factor 11 [Source:NCBI gene;Acc:100174954]	KLF11
ENSSSCG00000034090	-4.53267	3.86e-11	CRTC3	CREB regulated transcription coactivator 3 [Source:NCBI gene;Acc:100621206]	CRTC3
ENSSSCG00000016657	-4.52438	1.05e-10	AOAH	acyloxyacyl hydrolase [Source:NCBI gene;Acc:100522290]	AOAH
ENSSSCG00000016083	-4.51844	6.17e-09	PLCL1	phospholipase C like 1 [Source:NCBI gene;Acc:100521161]	PLCL1
ENSSSCG00000003799	-4.44037	2.44e-14	IL12RB2	interleukin 12 receptor subunit beta 2 [Source:NCBI gene;Acc:397178]	IL12RB2
ENSSSCG00000001770	-4.43967	2.63e-20	CTSH	cathepsin H [Source:NCBI gene;Acc:396969]	CTSH
ENSSSCG00000037307	-4.42859	4.17e-08	PRC1	protein regulator of cytokinesis 1 [Source:NCBI gene;Acc:110261560]	PRC1
ENSSSCG00000000807	-4.40674	1.66e-19	SLC38A1	solute carrier family 38 member 1 [Source:NCBI gene;Acc:100154364]	NA
ENSSSCG00000013576	-4.40626	1.07e-16	STXBP2	syntaxin binding protein 2 [Source:NCBI gene;Acc:100525152]	STXBP2
ENSSSCG00000028092	-4.39433	1.67e-15	LOC102165618	G protein subunit gamma 2 [Source:NCBI gene;Acc:102165618]	GNG2
ENSSSCG00000003718	-4.39007	5.31e-11	TAF4B	TATA-box binding protein associated factor 4b [Source:NCBI gene;Acc:100037274]	TAF4B
ENSSSCG00000032609	-4.38729	6.93e-13	LOC100154071	histone H2A type 1-like [Source:NCBI gene;Acc:100154071]	H2AC7
ENSSSCG00000010683	-4.38029	1.09e-09	GRK5	G protein-coupled receptor kinase 5 [Source:NCBI gene;Acc:100152937]	GRK5
ENSSSCG00000040815	-4.36667	5.3e-16	DUSP5	dual specificity phosphatase 5 [Source:NCBI gene;Acc:100157144]	DUSP5
ENSSSCG00000029268	-4.36363	6.29e-08	TOPAZ1	testis and ovary specific PAZ domain containing 1 [Source:NCBI gene;Acc:100624393]	TOPAZ1
ENSSSCG00000030305	-4.36028	4.52e-11	SLC15A2	solute carrier family 15 member 2 [Source:NCBI gene;Acc:100048951]	SLC15A2
ENSSSCG00000009338	-4.3495	7.04e-07	FRY	FRY microtubule binding protein [Source:NCBI gene;Acc:100155799]	FRY
ENSSSCG00000011880	-4.34553	4.67e-12	EAF2	ELL associated factor 2 [Source:NCBI gene;Acc:106504176]	EAF2
ENSSSCG00000006289	-4.32851	2.32e-11	F5	coagulation factor V [Source:NCBI gene;Acc:397217]	F5
ENSSSCG00000010258	-4.3199	7.29e-12	AIFM2	apoptosis inducing factor mitochondria associated 2 [Source:NCBI gene;Acc:100153541]	AIFM2
ENSSSCG00000006771	-4.31572	1.12e-14	SLC16A1	monocarboxylate transporter 1 [Source:NCBI gene;Acc:100156854]	SLC16A1
ENSSSCG00000009720	-4.31535	8.26e-07	DDX60	DExD/H-box helicase 60 [Source:NCBI gene;Acc:100158037]	DDX60
ENSSSCG00000009592	-4.30705	3.86e-13	NFIL3	nuclear factor, interleukin 3 regulated [Source:NCBI gene;Acc:100153822]	NFIL3
ENSSSCG00000023296	-4.30693	2.48e-09	CENPE	centromere protein E [Source:NCBI gene;Acc:100626792]	CENPE
ENSSSCG00000016216	-4.27217	1.39e-09	TUBA4A	tubulin alpha 4a [Source:NCBI gene;Acc:100151951]	TUBA4A
ENSSSCG00000051323	-4.27165	9.53e-15	LOC102161782	histone H3 [Source:NCBI gene;Acc:102161782]	NA
ENSSSCG00000012787	-4.26799	4.69e-07	L1CAM	L1 cell adhesion molecule [Source:NCBI gene;Acc:100525324]	L1CAM
ENSSSCG00000010651	-4.26333	3.55e-09	ABLIM1	actin binding LIM protein 1 [Source:NCBI gene;Acc:100154343]	ABLIM1
ENSSSCG00000004371	-4.25269	5.38e-14	CRYBG1	crystallin beta-gamma domain containing 1 [Source:NCBI gene;Acc:100521168]	CRYBG1
ENSSSCG00000032367	-4.2518	1.05e-16	CEBPD	CCAAT enhancer binding protein delta [Source:NCBI gene;Acc:100153946]	CEBPD
ENSSSCG00000011630	-4.24863	4.63e-14	ACKR4	atypical chemokine receptor 4 [Source:NCBI gene;Acc:100037292]	ACKR4
ENSSSCG00000016687	-4.23219	1.29e-06	CHN2	chimerin 2 [Source:NCBI gene;Acc:100514933]	AC004593.2;CHN2
ENSSSCG00000027872	-4.21869	1.47e-17	MYBL1	MYB proto-oncogene like 1 [Source:NCBI gene;Acc:100524984]	MYBL1
ENSSSCG00000009815	-4.21111	2.16e-10	CAMKK2	calcium/calmodulin dependent protein kinase kinase 2 [Source:NCBI gene;Acc:100157312]	CAMKK2
ENSSSCG00000035983	-4.1937	4.49e-16	TPPP3	tubulin polymerization promoting protein family member 3 [Source:NCBI gene;Acc:100521665]	TPPP3
ENSSSCG00000011065	-4.189	5.7e-09	MASTL	microtubule associated serine/threonine kinase like [Source:NCBI gene;Acc:100514867]	MASTL
ENSSSCG00000030359	-4.18739	3.27e-18	ARHGEF3	Rho guanine nucleotide exchange factor 3 [Source:NCBI gene;Acc:100627663]	ARHGEF3
ENSSSCG00000049158	-4.18132	1.74e-06	NA		NA
ENSSSCG00000033546	-4.17436	6.67e-11	UBXN11	UBX domain protein 11 [Source:NCBI gene;Acc:100621938]	UBXN11
ENSSSCG00000014924	-4.16088	2.96e-22	CTSC	cathepsin C [Source:NCBI gene;Acc:100522387]	CTSC
ENSSSCG00000018032	-4.13833	6.78e-13	TRPV2	transient receptor potential cation channel subfamily V member 2 [Source:NCBI gene;Acc:100523638]	TRPV2
ENSSSCG00000005453	-4.13649	1.89e-15	TXN	thioredoxin [Source:NCBI gene;Acc:397581]	NA
ENSSSCG00000008089	-4.12017	1.53e-11	CKAP2L	cytoskeleton associated protein 2 like [Source:NCBI gene;Acc:100516489]	CKAP2L
ENSSSCG00000004138	-4.10509	5.6e-12	HIVEP2	HIVEP zinc finger 2 [Source:NCBI gene;Acc:100525369]	HIVEP2
ENSSSCG00000032517	-4.10341	4.04e-08	DMXL2	Dmx like 2 [Source:NCBI gene;Acc:100155516]	DMXL2
ENSSSCG00000001453	-4.07228	2.66e-10	HLA-DRA	MHC class II DR-alpha [Source:NCBI gene;Acc:100135040]	HLA-DRA
ENSSSCG00000014766	-4.0711	1.71e-15	OR51E1	olfactory receptor 51E1 [Source:NCBI gene;Acc:100737531]	OR51E1
ENSSSCG00000008509	-4.0673	1.5e-10	RASGRP3	RAS guanyl releasing protein 3 [Source:NCBI gene;Acc:100511446]	RASGRP3
ENSSSCG00000015600	-4.06675	2.14e-08	DTL	denticleless E3 ubiquitin protein ligase homolog [Source:NCBI gene;Acc:100525066]	DTL
ENSSSCG00000031321	-4.04328	2.88e-11	NR4A1	nuclear receptor subfamily 4 group A member 1 [Source:HGNC Symbol;Acc:HGNC:7980]	NR4A1
ENSSSCG00000036613	-4.0414	1.28e-11	POLQ	DNA polymerase theta [Source:NCBI gene;Acc:110256415]	POLQ
ENSSSCG00000008392	-4.03616	1.93e-07	BCL11A	BAF chromatin remodeling complex subunit BCL11A [Source:NCBI gene;Acc:100523730]	BCL11A
ENSSSCG00000041855	-4.0163	2.17e-08	NA		NA
ENSSSCG00000036886	-4.01599	4.65e-10	ZNF792	zinc finger protein 792 [Source:NCBI gene;Acc:102158403]	ZNF792
ENSSSCG00000004806	-4.00485	2.73e-13	ARHGAP11A	Rho GTPase activating protein 11A [Source:NCBI gene;Acc:100157473]	ARHGAP11A;ARHGAP11B;ARHGAP11B
ENSSSCG00000000257	-4.00106	4.14e-16	ITGB7	integrin subunit beta 7 [Source:NCBI gene;Acc:397221]	ITGB7
ENSSSCG00000024311	-3.983	1.4e-19	CCR2	C-C motif chemokine receptor 2 [Source:NCBI gene;Acc:414372]	CCR2
ENSSSCG00000042504	-3.9617	5.1e-11	NA		NA
ENSSSCG00000044542	-3.96102	1.64e-13	NA		NA
ENSSSCG00000015390	-3.94821	2.42e-11	ABCB1	ATP-binding cassette, sub-family B (MDR/TAP), member 1 [Source:NCBI gene;Acc:396910]	ABCB1
ENSSSCG00000004791	-3.94543	2.88e-17	RASGRP1	RAS guanyl releasing protein 1 [Source:NCBI gene;Acc:100522721]	RASGRP1
ENSSSCG00000001455	-3.94237	3.53e-07	LOC100153139	HLA class II histocompatibility antigen, DRB1-4 beta chain-like [Source:NCBI gene;Acc:100153139]	NA
ENSSSCG00000001392	-3.93982	1.41e-07	TCF19	transcription factor 19 [Source:NCBI gene;Acc:100152381]	TCF19
ENSSSCG00000027147	-3.92073	2.23e-07	CENPH	centromere protein H [Source:NCBI gene;Acc:100736772]	CENPH
ENSSSCG00000005484	-3.91601	8.6e-09	ZNF618	zinc finger protein 618 [Source:NCBI gene;Acc:100157179]	ZNF618
ENSSSCG00000003861	-3.91153	1.64e-12	ORC1	origin recognition complex subunit 1 [Source:NCBI gene;Acc:100520746]	ORC1
ENSSSCG00000021774	-3.90876	2.06e-09	B3GALNT1	beta-1,3-N-acetylgalactosaminyltransferase 1 (globoside blood group) [Source:NCBI gene;Acc:397634]	B3GALNT1
ENSSSCG00000032047	-3.9062	4.18e-05	NA		NA
ENSSSCG00000022370	-3.90546	1.55e-11	TNFSF9	TNF superfamily member 9 [Source:NCBI gene;Acc:100736831]	TNFSF9
ENSSSCG00000000541	-3.87855	5.26e-09	FAR2	fatty acyl-CoA reductase 2 [Source:NCBI gene;Acc:100512348]	FAR2
ENSSSCG00000021944	-3.86928	8.38e-19	RAC2	Rac family small GTPase 2 [Source:NCBI gene;Acc:100621675]	RAC2
ENSSSCG00000047250	-3.86903	4.54e-08	NA		NA
ENSSSCG00000032734	-3.86453	2.72e-10	VOPP1	VOPP1 WW domain binding protein [Source:NCBI gene;Acc:110257626]	VOPP1
ENSSSCG00000007235	-3.86426	5.58e-13	TPX2	TPX2 microtubule nucleation factor [Source:NCBI gene;Acc:100525546]	TPX2
ENSSSCG00000017700	-3.85563	3.8e-09	CCL3L1	chemokine (C-C motif) ligand 3-like 1 [Source:NCBI gene;Acc:494459]	CCL18;CCL3;CCL3L3
ENSSSCG00000023666	-3.84282	2.17e-11	CTSB	cathepsin B [Source:NCBI gene;Acc:100037961]	CTSB
ENSSSCG00000032043	-3.83656	2.8e-13	SLC35D1	solute carrier family 35 member D1 [Source:NCBI gene;Acc:733680]	SLC35D1
ENSSSCG00000001049	-3.83647	1.61e-16	HIVEP1	HIVEP zinc finger 1 [Source:NCBI gene;Acc:100519608]	HIVEP1
ENSSSCG00000009786	-3.83605	8.44e-12	HIP1R	huntingtin interacting protein 1 related [Source:NCBI gene;Acc:100154116]	HIP1R
ENSSSCG00000010471	-3.82969	9.45e-14	KIF11	kinesin family member 11 [Source:NCBI gene;Acc:100526080]	KIF11
ENSSSCG00000013017	-3.82623	1.94e-19	EHD1	EH domain containing 1 [Source:NCBI gene;Acc:100516416]	EHD1
ENSSSCG00000000399	-3.82065	1.2e-17	TIMELESS	timeless circadian regulator [Source:HGNC Symbol;Acc:HGNC:11813]	TIMELESS
ENSSSCG00000017605	-3.81607	1.45e-15	MMD	monocyte to macrophage differentiation associated [Source:NCBI gene;Acc:733665]	MMD
ENSSSCG00000015098	-3.81267	5.39e-17	CXCR5	C-X-C motif chemokine receptor 5 [Source:NCBI gene;Acc:100515679]	CXCR5
ENSSSCG00000005186	-3.80868	6.18e-09	TTC39B	tetratricopeptide repeat domain 39B [Source:NCBI gene;Acc:100515182]	TTC39B
ENSSSCG00000035867	-3.77837	1.97e-10	GFOD1	glucose-fructose oxidoreductase domain containing 1 [Source:NCBI gene;Acc:100739137]	GFOD1
ENSSSCG00000037669	-3.76385	5.56e-18	PTPN7	protein tyrosine phosphatase non-receptor type 7 [Source:NCBI gene;Acc:106504126]	PTPN7
ENSSSCG00000013775	-3.75268	2.45e-17	ADGRE5	adhesion G protein-coupled receptor E5 [Source:NCBI gene;Acc:396964]	ADGRE5
ENSSSCG00000035911	-3.73697	2.4e-18	P2RY8	P2Y receptor family member 8 [Source:NCBI gene;Acc:110258192]	P2RY8
ENSSSCG00000033720	-3.7314	9.82e-09	INF2	inverted formin, FH2 and WH2 domain containing [Source:NCBI gene;Acc:100623151]	INF2
ENSSSCG00000023105	-3.7148	1.47e-12	NET1	neuroepithelial cell transforming 1 [Source:NCBI gene;Acc:100516825]	NET1
ENSSSCG00000030680	-3.69749	3.36e-18	TCF7	transcription factor 7 (T-cell specific, HMG-box) [Source:NCBI gene;Acc:100512951]	TCF7
ENSSSCG00000032949	-3.68814	2.47e-06	APH1B	aph-1 homolog B, gamma-secretase subunit [Source:NCBI gene;Acc:100624829]	APH1B
ENSSSCG00000001131	-3.68472	2.78e-13	BTN2A2	butyrophilin subfamily 2 member A2 [Source:NCBI gene;Acc:100626604]	BTN2A2
ENSSSCG00000035037	-3.68277	3.8e-12	SIK1	salt inducible kinase 1 [Source:NCBI gene;Acc:100621265]	SIK1;SIK1B
ENSSSCG00000003253	-3.67661	2.98e-11	MYADM	myeloid associated differentiation marker [Source:NCBI gene;Acc:100519316]	MYADM
ENSSSCG00000028512	-3.67163	1.95e-12	LDLR	low density lipoprotein receptor [Source:NCBI gene;Acc:396801]	LDLR
ENSSSCG00000017527	-3.66662	8.19e-17	SKAP1	src kinase associated phosphoprotein 1 [Source:NCBI gene;Acc:100521471]	SKAP1
ENSSSCG00000010224	-3.65412	6.31e-13	EGR2	early growth response 2 [Source:NCBI gene;Acc:100038004]	EGR2
ENSSSCG00000006802	-3.62959	6.53e-10	KCNA3	potassium voltage-gated channel subfamily A member 3 [Source:NCBI gene;Acc:100156614]	KCNA3
ENSSSCG00000013292	-3.62946	5.37e-14	PRR5L	proline rich 5 like [Source:NCBI gene;Acc:100523837]	PRR5L
ENSSSCG00000013517	-3.61539	4.02e-13	UHRF1	ubiquitin like with PHD and ring finger domains 1 [Source:NCBI gene;Acc:100511003]	UHRF1
ENSSSCG00000010446	-3.60111	1.31e-12	STAMBPL1	STAM binding protein like 1 [Source:NCBI gene;Acc:100152651]	STAMBPL1
ENSSSCG00000026962	-3.59806	3.14e-18	A4GALT	alpha 1,4-galactosyltransferase (P blood group) [Source:NCBI gene;Acc:100524987]	A4GALT
ENSSSCG00000006848	-3.57779	2.99e-16	SLC25A24	solute carrier family 25 member 24 [Source:NCBI gene;Acc:100518780]	SLC25A24
ENSSSCG00000004969	-3.56078	1.96e-09	KIF23	kinesin family member 23 [Source:NCBI gene;Acc:100522116]	KIF23
ENSSSCG00000005944	-3.55329	2.4e-08	NDRG1	N-myc downstream regulated 1 [Source:NCBI gene;Acc:100156071]	NDRG1
ENSSSCG00000029034	-3.53483	0.00129609	COX4I1	cytochrome c oxidase subunit 4 isoform 1, mitochondrial [Source:NCBI gene;Acc:100624067]	COX4I1
ENSSSCG00000013366	-3.52489	6.65e-23	LDHA	lactate dehydrogenase A [Source:NCBI gene;Acc:407245]	LDHA
ENSSSCG00000028840	-3.52073	3.2e-14	EZH2	enhancer of zeste 2 polycomb repressive complex 2 subunit [Source:NCBI gene;Acc:100625497]	EZH2
ENSSSCG00000033768	-3.51983	3.26e-11	LAX1	lymphocyte transmembrane adaptor 1 [Source:NCBI gene;Acc:100511526]	LAX1
ENSSSCG00000002712	-3.51302	9.42e-13	LDHD	lactate dehydrogenase D [Source:NCBI gene;Acc:100523064]	LDHD
ENSSSCG00000016585	-3.50859	1.85e-14	IMPDH1	inosine monophosphate dehydrogenase 1 [Source:NCBI gene;Acc:100520873]	IMPDH1
ENSSSCG00000031741	-3.50533	1.79e-13	RRM2	ribonucleotide reductase regulatory subunit M2 [Source:NCBI gene;Acc:100316853]	RRM2
ENSSSCG00000001710	-3.50047	1.25e-11	RUNX2	RUNX family transcription factor 2 [Source:NCBI gene;Acc:100737965]	RUNX2
ENSSSCG00000016067	-3.48761	6.89e-14	STK17B	serine/threonine kinase 17b [Source:NCBI gene;Acc:100153033]	STK17B
ENSSSCG00000007268	-3.47031	1.76e-09	E2F1	E2F transcription factor 1 [Source:NCBI gene;Acc:100153846]	E2F1
ENSSSCG00000003150	-3.46801	0.00133074	NUCB1	nucleobindin 1 [Source:NCBI gene;Acc:100512538]	NUCB1
ENSSSCG00000033703	-3.46791	6.48e-08	FAM111A	family with sequence similarity 111 member A [Source:NCBI gene;Acc:100525029]	FAM111A
ENSSSCG00000005380	-3.45972	2.34e-06	COL15A1	collagen type XV alpha 1 chain [Source:NCBI gene;Acc:100620394]	COL15A1
ENSSSCG00000010122	-3.45763	3.65e-10	CDC45	cell division cycle 45 [Source:NCBI gene;Acc:100151862]	CDC45
ENSSSCG00000041356	-3.45129	7.77e-06	NA		NA
ENSSSCG00000023247	-3.44228	1.8e-10	OPTN	optineurin [Source:NCBI gene;Acc:397011]	OPTN
ENSSSCG00000040786	-3.43646	1.89e-05	SPTBN1	spectrin beta, non-erythrocytic 1 [Source:NCBI gene;Acc:100516258]	SPTBN1
ENSSSCG00000013008	-3.43632	5.31e-11	CDCA5	cell division cycle associated 5 [Source:NCBI gene;Acc:100519128]	CDCA5
ENSSSCG00000017747	-3.43323	3.8e-08	RAB11FIP4	RAB11 family interacting protein 4 [Source:NCBI gene;Acc:100524645]	RAB11FIP4
ENSSSCG00000032438	-3.40457	2.7e-12	FFAR2	free fatty acid receptor 2 [Source:NCBI gene;Acc:100126285]	FFAR2
ENSSSCG00000012307	-3.40089	3.1e-09	CCNB3	cyclin B3 [Source:NCBI gene;Acc:100515638]	CCNB3
ENSSSCG00000038128	-3.37701	3.19e-12	CDYL2	chromodomain Y like 2 [Source:NCBI gene;Acc:100627470]	CDYL2
ENSSSCG00000022925	-3.37274	2.74e-14	SLC2A3	solute carrier family 2 member 3 [Source:NCBI gene;Acc:100626468]	NA
ENSSSCG00000040089	-3.36663	2.03e-12	TEDC1	tubulin epsilon and delta complex 1 [Source:NCBI gene;Acc:110258363]	TEDC1
ENSSSCG00000029509	-3.35622	2.3e-13	KIF22	kinesin family member 22 [Source:NCBI gene;Acc:100623146]	KIF22
ENSSSCG00000010621	-3.34754	2.88e-11	ADD3	adducin 3 [Source:NCBI gene;Acc:100155574]	ADD3
ENSSSCG00000003628	-3.34122	2.28e-16	CLSPN	claspin [Source:NCBI gene;Acc:100525928]	CLSPN
ENSSSCG00000026326	-3.33867	1.23e-07	CCNF	cyclin F [Source:NCBI gene;Acc:100518243]	CCNF
ENSSSCG00000014170	-3.33198	1.15e-14	CAST	calpastatin [Source:NCBI gene;Acc:397135]	CAST
ENSSSCG00000025023	-3.33159	1.5e-06	PGGHG	protein-glucosylgalactosylhydroxylysine glucosidase [Source:NCBI gene;Acc:100518005]	PGGHG
ENSSSCG00000033695	-3.32999	6.65e-09	KCTD15	potassium channel tetramerization domain containing 15 [Source:NCBI gene;Acc:110260977]	KCTD15
ENSSSCG00000022149	-3.32635	3.69e-16	RMI2	RecQ mediated genome instability 2 [Source:NCBI gene;Acc:100518832]	RMI2
ENSSSCG00000012397	-3.31457	6.6e-19	IL2RG	interleukin 2 receptor subunit gamma [Source:NCBI gene;Acc:397156]	AL590764.2;IL2RG
ENSSSCG00000015581	-3.30869	1.2e-08	CENPF	centromere protein F [Source:NCBI gene;Acc:100521032]	CENPF
ENSSSCG00000000950	-3.30433	6.4e-13	E2F7	E2F transcription factor 7 [Source:NCBI gene;Acc:100154851]	E2F7
ENSSSCG00000010949	-3.29858	3.65e-09	DAPK1	death associated protein kinase 1 [Source:NCBI gene;Acc:100516103]	DAPK1
ENSSSCG00000026257	-3.29036	1.83e-13	STMN1	stathmin 1 [Source:NCBI gene;Acc:494463]	STMN1
ENSSSCG00000010521	-3.28998	1.07e-16	UBTD1	ubiquitin domain containing 1 [Source:NCBI gene;Acc:100156395]	UBTD1
ENSSSCG00000020858	-3.27685	2.2e-05	KIF13A	kinesin family member 13A [Source:NCBI gene;Acc:100625286]	KIF13A
ENSSSCG00000008860	-3.26928	0.000144568	NA		NA
ENSSSCG00000040507	-3.26294	4.66e-16	PDLIM7	PDZ and LIM domain 7 [Source:NCBI gene;Acc:100624749]	PDLIM7
ENSSSCG00000014248	-3.26089	1.96e-17	LMNB1	lamin B1 [Source:NCBI gene;Acc:100513342]	LMNB1
ENSSSCG00000025499	-3.25181	8.45e-17	FXYD5	FXYD domain containing ion transport regulator 5 [Source:NCBI gene;Acc:100624274]	NA
ENSSSCG00000046222	-3.24271	8.5e-13	LOC100622387	histone H2A type 1 [Source:NCBI gene;Acc:100622387]	H2AC11
ENSSSCG00000005191	-3.23687	1.02e-06	MPDZ	multiple PDZ domain crumbs cell polarity complex component [Source:NCBI gene;Acc:100153161]	MPDZ
ENSSSCG00000025503	-3.2363	1.26e-15	ADGRG5	adhesion G protein-coupled receptor G5 [Source:NCBI gene;Acc:100621610]	ADGRG5
ENSSSCG00000028169	-3.23537	1.53e-11	NCAPG2	non-SMC condensin II complex subunit G2 [Source:NCBI gene;Acc:100623997]	NCAPG2
ENSSSCG00000004782	-3.23529	4.03e-12	LOC102164975	BUB1 mitotic checkpoint serine/threonine kinase B [Source:NCBI gene;Acc:102164975]	BUB1B-PAK6;BUB1B
ENSSSCG00000040581	-3.22935	2.88e-17	CISH	cytokine inducible SH2 containing protein [Source:NCBI gene;Acc:100518866]	CISH
ENSSSCG00000025795	-3.22899	1.01e-07	CSF3R	colony stimulating factor 3 receptor [Source:NCBI gene;Acc:100622336]	CSF3R
ENSSSCG00000006612	-3.22415	3.96e-17	S100A10	S100 calcium binding protein A10 [Source:NCBI gene;Acc:100515138]	S100A10
ENSSSCG00000045979	-3.22172	3.7e-12	NA		NA
ENSSSCG00000039107	-3.22054	1.27e-10	LOC100626221	kinetochore scaffold 1 [Source:NCBI gene;Acc:100626221]	KNL1
ENSSSCG00000003222	-3.21849	3.21e-08	SYT3	synaptotagmin 3 [Source:NCBI gene;Acc:100511086]	SYT3
ENSSSCG00000014909	-3.2116	1.45e-11	SYTL2	synaptotagmin like 2 [Source:NCBI gene;Acc:100627498]	SYTL2
ENSSSCG00000011198	-3.21043	2.36e-13	RFTN1	raftlin, lipid raft linker 1 [Source:NCBI gene;Acc:100155924]	RFTN1
ENSSSCG00000010477	-3.20777	1.42e-06	CEP55	centrosomal protein 55 [Source:NCBI gene;Acc:100154549]	CEP55
ENSSSCG00000033260	-3.19274	9.37e-13	TNNI2	troponin I2, fast skeletal type [Source:NCBI gene;Acc:606751]	TNNI2
ENSSSCG00000038038	-3.18438	4.46e-11	SBK1	SH3 domain binding kinase 1 [Source:NCBI gene;Acc:100518006]	SBK1
ENSSSCG00000000379	-3.18098	7.51e-19	ESYT1	extended synaptotagmin 1 [Source:NCBI gene;Acc:100519485]	ESYT1
ENSSSCG00000037449	-3.18076	2.74e-09	CSF1	colony stimulating factor 1 [Source:NCBI gene;Acc:100513084]	CSF1
ENSSSCG00000037929	-3.17103	1.02e-11	H2BC11	H2B clustered histone 11 [Source:HGNC Symbol;Acc:HGNC:4761]	H2BC11
ENSSSCG00000035089	-3.16936	7.79e-12	NA		NA
ENSSSCG00000005995	-3.14779	3.09e-07	MTBP	MDM2 binding protein [Source:NCBI gene;Acc:100152418]	MTBP
ENSSSCG00000011471	-3.14456	1.24e-05	FLNB	filamin B [Source:NCBI gene;Acc:100514491]	FLNB
ENSSSCG00000009517	-3.13961	4.01e-13	GPR183	G protein-coupled receptor 183 [Source:NCBI gene;Acc:100522635]	GPR183
ENSSSCG00000027790	-3.12751	3.56e-18	LOC100514323	NACHT, LRR and PYD domains-containing protein 1a-like [Source:NCBI gene;Acc:100514323]	NA
ENSSSCG00000000837	-3.09964	5.74e-15	CHST11	carbohydrate sulfotransferase 11 [Source:NCBI gene;Acc:100157186]	CHST11
ENSSSCG00000007504	-3.09817	2.99e-12	RBM38	RNA binding motif protein 38 [Source:NCBI gene;Acc:100125973]	RBM38
ENSSSCG00000031236	-3.09148	4.23e-17	GLIPR2	GLI pathogenesis related 2 [Source:NCBI gene;Acc:100515356]	GLIPR2
ENSSSCG00000002651	-3.07975	4.06e-15	CDT1	chromatin licensing and DNA replication factor 1 [Source:NCBI gene;Acc:100525749]	CDT1
ENSSSCG00000026697	-3.07828	1.34e-11	UHRF1BP1L	UHRF1 binding protein 1 like [Source:NCBI gene;Acc:100511566]	UHRF1BP1L
ENSSSCG00000003712	-3.07437	3.56e-12	OSBPL1A	oxysterol binding protein like 1A [Source:NCBI gene;Acc:100511459]	OSBPL1A
ENSSSCG00000044948	-3.061	2.62e-12	NA	histone H4 [Source:NCBI gene;Acc:110261675]	NA
ENSSSCG00000002332	-3.05518	1.48e-10	SIPA1L1	signal induced proliferation associated 1 like 1 [Source:NCBI gene;Acc:100157762]	SIPA1L1
ENSSSCG00000007322	-3.05514	4.84e-15	SLA2	Src like adaptor 2 [Source:NCBI gene;Acc:100154129]	NDRG3
ENSSSCG00000009475	-3.04427	2.37e-06	SLAIN1	SLAIN motif family member 1 [Source:NCBI gene;Acc:100526183]	SLAIN1
ENSSSCG00000017571	-3.03461	4.23e-05	EME1	essential meiotic structure-specific endonuclease 1 [Source:NCBI gene;Acc:100516510]	EME1
ENSSSCG00000009896	-3.02674	2.43e-14	BICDL1	BICD family like cargo adaptor 1 [Source:NCBI gene;Acc:100153008]	BICDL1
ENSSSCG00000038732	-3.02629	1.95e-08	AGAP2	ArfGAP with GTPase domain, ankyrin repeat and PH domain 2 [Source:NCBI gene;Acc:100622675]	AGAP2
ENSSSCG00000036727	-3.02582	3.36e-12	HIST1H3E	histone H3.1 [Source:NCBI gene;Acc:110261664]	H3C10
ENSSSCG00000015340	-3.0215	6.57e-10	ASNS	asparagine synthetase (glutamine-hydrolyzing) [Source:NCBI gene;Acc:100312961]	ASNS
ENSSSCG00000002792	-3.02059	1.53e-05	HSF4	heat shock factor protein 4 [Source:NCBI gene;Acc:100523672]	HSF4
ENSSSCG00000038994	-3.01457	9.88e-12	CLIC4	chloride intracellular channel 4 [Source:NCBI gene;Acc:100622787]	CLIC4
ENSSSCG00000002452	-3.01177	2.44e-09	LGMN	legumain [Source:NCBI gene;Acc:100154477]	LGMN
ENSSSCG00000010746	-3.00072	3.83e-08	ADAM12	ADAM metallopeptidase domain 12 [Source:NCBI gene;Acc:100157228]	ADAM12
ENSSSCG00000005376	-2.9958	6.59e-15	TBC1D2	TBC1 domain family member 2 [Source:NCBI gene;Acc:100512084]	TBC1D2
ENSSSCG00000004490	-2.9887	2.13e-07	SETBP1	SET binding protein 1 [Source:NCBI gene;Acc:100153027]	SETBP1
ENSSSCG00000007157	-2.96977	4.1e-16	SLC4A11	solute carrier family 4 member 11 [Source:NCBI gene;Acc:100157069]	SLC4A11
ENSSSCG00000041146	-2.96245	1.8e-10	NA		NA
ENSSSCG00000003216	-2.96136	2.78e-15	POLD1	DNA polymerase delta 1, catalytic subunit [Source:NCBI gene;Acc:100525752]	POLD1
ENSSSCG00000028981	-2.95657	5.02e-12	ZNF367	zinc finger protein 367 [Source:NCBI gene;Acc:100514675]	ZNF367
ENSSSCG00000035539	-2.95558	4.29e-19	ST8SIA4	ST8 alpha-N-acetyl-neuraminide alpha-2,8-sialyltransferase 4 [Source:NCBI gene;Acc:641356]	ST8SIA4
ENSSSCG00000014833	-2.95352	8.31e-16	UCP2	uncoupling protein 2 [Source:NCBI gene;Acc:397549]	UCP2
ENSSSCG00000016164	-2.95167	1.64e-14	IKZF2	IKAROS family zinc finger 2 [Source:NCBI gene;Acc:100737978]	IKZF2
ENSSSCG00000042208	-2.94874	3.55e-12	H2AX	histone H2AX [Source:NCBI gene;Acc:100522201]	H2AX
ENSSSCG00000034688	-2.94744	1.38e-11	NA	histone H4 [Source:NCBI gene;Acc:110261674]	H4C11;H4C1;H4-16;H4C14
ENSSSCG00000034758	-2.93923	1.05e-15	PDXK	pyridoxal kinase [Source:NCBI gene;Acc:396983]	PDXK
ENSSSCG00000033385	-2.93346	7.89e-10	KIAA1671	KIAA1671 ortholog [Source:NCBI gene;Acc:100154475]	KIAA1671
ENSSSCG00000033550	-2.92044	9.01e-10	NA		NA
ENSSSCG00000009630	-2.91574	4.8e-10	EGR3	early growth response 3 [Source:NCBI gene;Acc:100516296]	EGR3
ENSSSCG00000036136	-2.9129	3.78e-12	BHLHE40	basic helix-loop-helix family member e40 [Source:NCBI gene;Acc:100514873]	BHLHE40
ENSSSCG00000008769	-2.91062	4.29e-09	LOC100520753	macrosialin [Source:NCBI gene;Acc:100520753]	CD68
ENSSSCG00000005313	-2.89185	3.67e-09	CCDC107	coiled-coil domain containing 107 [Source:NCBI gene;Acc:100153992]	CCDC107
ENSSSCG00000014048	-2.8876	4.29e-14	HK3	hexokinase 3 [Source:NCBI gene;Acc:100522855]	HK3
ENSSSCG00000004938	-2.88672	1.63e-16	DENND4A	DENN domain containing 4A [Source:NCBI gene;Acc:100157295]	DENND4A
ENSSSCG00000004166	-2.87961	1.28e-10	AHI1	Abelson helper integration site 1 [Source:NCBI gene;Acc:100514806]	AHI1
ENSSSCG00000009022	-2.86803	9.88e-12	MAB21L2	mab-21 like 2 [Source:NCBI gene;Acc:100519500]	MAB21L2
ENSSSCG00000011624	-2.84485	1.68e-17	MCM2	minichromosome maintenance complex component 2 [Source:NCBI gene;Acc:100519111]	MCM2
ENSSSCG00000044481	-2.84197	9.47e-07	NA		NA
ENSSSCG00000035715	-2.83899	3.89e-06	GCH1	GTP cyclohydrolase 1 [Source:NCBI gene;Acc:102168145]	GCH1
ENSSSCG00000011731	-2.83013	6.01e-17	SMC4	structural maintenance of chromosomes 4 [Source:NCBI gene;Acc:100152361]	SMC4
ENSSSCG00000016334	-2.82152	1.25e-05	SCLY	selenocysteine lyase [Source:NCBI gene;Acc:100294677]	SCLY
ENSSSCG00000033451	-2.81339	8.93e-12	NA	histone H2A type 1 [Source:NCBI gene;Acc:110261666]	H2AC15
ENSSSCG00000033457	-2.80222	5.31e-10	CCL23	C-C motif chemokine 23 [Source:NCBI gene;Acc:100516039]	CCL15-CCL14;CCL15;CCL23
ENSSSCG00000035895	-2.79248	2.01e-15	JDP2	Jun dimerization protein 2 [Source:NCBI gene;Acc:100624820]	JDP2
ENSSSCG00000009998	-2.78998	5.34e-06	CASTOR1	cytosolic arginine sensor for mTORC1 subunit 1 [Source:NCBI gene;Acc:100157272]	CASTOR1
ENSSSCG00000022815	-2.78182	9.88e-10	PYGB	glycogen phosphorylase B [Source:NCBI gene;Acc:100621536]	PYGB
ENSSSCG00000009012	-2.78174	4.06e-17	TMEM154	transmembrane protein 154 [Source:NCBI gene;Acc:100627594]	TMEM154
ENSSSCG00000032465	-2.77808	9.42e-12	NA	histone H2B type 1-H-like [Source:NCBI gene;Acc:110261671]	NA
ENSSSCG00000012254	-2.77571	7.34e-13	GPR82	G protein-coupled receptor 82 [Source:NCBI gene;Acc:100158124]	GPR82
ENSSSCG00000003231	-2.77485	1.66e-13	NKG7	natural killer cell granule protein 7 [Source:NCBI gene;Acc:100513287]	NKG7
ENSSSCG00000006968	-2.77415	2.55e-16	LONRF1	LON peptidase N-terminal domain and ring finger 1 [Source:NCBI gene;Acc:100525314]	LONRF1
ENSSSCG00000039821	-2.76829	3.76e-05	NA		NA
ENSSSCG00000020976	-2.76684	2.37e-10	CSRP1	cysteine and glycine rich protein 1 [Source:NCBI gene;Acc:100622890]	CSRP1
ENSSSCG00000032340	-2.74782	3.41e-15	CDR2	cerebellar degeneration related protein 2 [Source:NCBI gene;Acc:100626193]	CDR2
ENSSSCG00000035473	-2.74148	3.08e-10	NA	histone H4 [Source:NCBI gene;Acc:110261487]	NA
ENSSSCG00000004058	-2.73738	5.67e-19	EZR	ezrin [Source:NCBI gene;Acc:100152815]	EZR
ENSSSCG00000010791	-2.72679	1.9e-11	FUOM	fucose mutarotase [Source:NCBI gene;Acc:100152128]	FUOM
ENSSSCG00000044013	-2.71804	1.83e-11	LOC100621915	histone H2B type 1-N [Source:NCBI gene;Acc:100621915]	NA
ENSSSCG00000007456	-2.71739	8.04e-10	SULF2	sulfatase 2 [Source:NCBI gene;Acc:100152351]	SULF2
ENSSSCG00000024973	-2.70735	1e-10	GBP1	guanylate binding protein 1, interferon-inducible [Source:NCBI gene;Acc:100151938]	GBP2
ENSSSCG00000014258	-2.70717	1.74e-13	ISOC1	isochorismatase domain containing 1 [Source:NCBI gene;Acc:100517640]	ISOC1
ENSSSCG00000009021	-2.70392	1e-10	LRBA	LPS responsive beige-like anchor protein [Source:NCBI gene;Acc:100519671]	LRBA
ENSSSCG00000031819	-2.69706	4.7e-09	TP53I11	tumor protein p53 inducible protein 11 [Source:NCBI gene;Acc:100520600]	TP53I11
ENSSSCG00000039201	-2.68503	2.03e-19	LOC100155351	RAB5 interacting factor [Source:NCBI gene;Acc:100155351]	RAB5IF
ENSSSCG00000001573	-2.68235	2.97e-16	PIM1	Pim-1 proto-oncogene, serine/threonine kinase [Source:NCBI gene;Acc:100157844]	PIM1
ENSSSCG00000024109	-2.68206	1.03e-14	BDH1	3-hydroxybutyrate dehydrogenase 1 [Source:NCBI gene;Acc:100511473]	BDH1
ENSSSCG00000005689	-2.67154	3.7e-12	FNBP1	formin binding protein 1 [Source:NCBI gene;Acc:100154729]	FNBP1
ENSSSCG00000016884	-2.66141	8.44e-16	PELO	pelota mRNA surveillance and ribosome rescue factor [Source:NCBI gene;Acc:100511788]	PELO
ENSSSCG00000034350	-2.65367	1.13e-14	SERHL2	serine hydrolase like 2 [Source:NCBI gene;Acc:106508710]	SERHL2
ENSSSCG00000010755	-2.65198	4.09e-12	PTPRE	protein tyrosine phosphatase receptor type E [Source:NCBI gene;Acc:100155079]	PTPRE
ENSSSCG00000022486	-2.65123	2.76e-17	CBLB	Cbl proto-oncogene B [Source:NCBI gene;Acc:100621690]	CBLB
ENSSSCG00000031441	-2.65043	9.15e-12	GRAMD4	GRAM domain containing 4 [Source:NCBI gene;Acc:110260607]	GRAMD4
ENSSSCG00000007572	-2.64576	2.47e-13	LFNG	LFNG O-fucosylpeptide 3-beta-N-acetylglucosaminyltransferase [Source:NCBI gene;Acc:100524978]	LFNG
ENSSSCG00000035028	-2.64271	7e-17	GRK6	G protein-coupled receptor kinase 6 [Source:NCBI gene;Acc:110259389]	GRK6
ENSSSCG00000015345	-2.64057	1.57e-11	GLCCI1	glucocorticoid induced 1 [Source:NCBI gene;Acc:100511149]	GLCCI1
ENSSSCG00000040509	-2.62583	0.00111917	LIMD2	LIM domain containing 2 [Source:NCBI gene;Acc:100512735]	LIMD2
ENSSSCG00000039112	-2.62287	5.99e-11	NA		NA
ENSSSCG00000036469	-2.6222	3.04e-11	NA		NA
ENSSSCG00000013509	-2.61727	2.4e-15	CHAF1A	chromatin assembly factor 1 subunit A [Source:NCBI gene;Acc:100524302]	CHAF1A
ENSSSCG00000047716	-2.61522	1.83e-10	H2AC12	histone H2A type 1-H [Source:NCBI gene;Acc:110261668]	H2AC12
ENSSSCG00000007530	-2.61413	1.35e-07	PPP1R3D	protein phosphatase 1 regulatory subunit 3D [Source:NCBI gene;Acc:100521997]	PPP1R3D
ENSSSCG00000023235	-2.6107	3.6e-11	MAN1C1	mannosidase alpha class 1C member 1 [Source:NCBI gene;Acc:100524150]	MAN1C1
ENSSSCG00000017200	-2.60746	7.44e-13	UNC13D	unc-13 homolog D [Source:NCBI gene;Acc:100521332]	UNC13D
ENSSSCG00000039894	-2.60241	3.56e-14	NA		NA
ENSSSCG00000007737	-2.59987	6.94e-05	TPST1	tyrosylprotein sulfotransferase 1 [Source:NCBI gene;Acc:100517581]	TPST1
ENSSSCG00000036423	-2.58956	2.93e-16	CCDC50	coiled-coil domain containing 50 [Source:NCBI gene;Acc:100520765]	CCDC50
ENSSSCG00000014627	-2.5872	8.07e-12	SMPD1	sphingomyelin phosphodiesterase 1 [Source:NCBI gene;Acc:100518980]	SMPD1
ENSSSCG00000011563	-2.58465	1.53e-14	FANCD2	FA complementation group D2 [Source:NCBI gene;Acc:100522343]	FANCD2
ENSSSCG00000014255	-2.58423	8.39e-06	SLC12A2	solute carrier family 12 member 2 [Source:NCBI gene;Acc:100516960]	SLC12A2
ENSSSCG00000007901	-2.5835	2.17e-05	CIITA	class II major histocompatibility complex transactivator [Source:NCBI gene;Acc:106509697]	CIITA
ENSSSCG00000035746	-2.58119	1.65e-06	ECT2	epithelial cell transforming 2 [Source:NCBI gene;Acc:110256332]	ECT2
ENSSSCG00000006380	-2.57655	4.34e-15	SLAMF1	signaling lymphocytic activation molecule family member 1 [Source:NCBI gene;Acc:100511325]	SLAMF1
ENSSSCG00000038945	-2.57468	3.44e-09	NA		NA
ENSSSCG00000033262	-2.56725	4.43e-05	CD74	CD74 molecule [Source:NCBI gene;Acc:396660]	CD74
ENSSSCG00000033154	-2.554	5.15e-14	ARL6IP5	ADP ribosylation factor like GTPase 6 interacting protein 5 [Source:NCBI gene;Acc:595127]	ARL6IP5
ENSSSCG00000025736	-2.54789	5.21e-10	RECQL4	RecQ like helicase 4 [Source:NCBI gene;Acc:100524433]	NA
ENSSSCG00000021161	-2.53629	0.000199851	CKS2	CDC28 protein kinase regulatory subunit 2 [Source:NCBI gene;Acc:100520933]	CKS2
ENSSSCG00000002333	-2.53552	2.42e-07	DPF3	double PHD fingers 3 [Source:NCBI gene;Acc:100156555]	DPF3
ENSSSCG00000008747	-2.53502	5.59e-11	NCAPG	non-SMC condensin I complex subunit G [Source:NCBI gene;Acc:100513670]	NCAPG
ENSSSCG00000038348	-2.51449	1.74e-10	NME1	NME/NM23 nucleoside diphosphate kinase 1 [Source:NCBI gene;Acc:100142626]	NME1
ENSSSCG00000003549	-2.50846	2.96e-09	LDLRAP1	low density lipoprotein receptor adaptor protein 1 [Source:NCBI gene;Acc:100125967]	LDLRAP1
ENSSSCG00000051374	-2.50507	1e-12	NA		NA
ENSSSCG00000001837	-2.50413	2.23e-13	FANCI	FA complementation group I [Source:NCBI gene;Acc:100156260]	FANCI
ENSSSCG00000028924	-2.50409	3.19e-12	AURKB	aurora kinase B [Source:NCBI gene;Acc:396955]	AURKB
ENSSSCG00000003236	-2.50179	4.19e-13	SIGLEC5	sialic acid binding Ig like lectin 5 [Source:NCBI gene;Acc:100514653]	SIGLEC6
ENSSSCG00000011264	-2.50111	2.35e-15	CSRNP1	cysteine and serine rich nuclear protein 1 [Source:NCBI gene;Acc:100519275]	CSRNP1
ENSSSCG00000006372	-2.49491	5.41e-15	ARHGAP30	Rho GTPase activating protein 30 [Source:NCBI gene;Acc:100158101]	ARHGAP30
ENSSSCG00000014326	-2.49057	5.21e-09	KIF20A	kinesin family member 20A [Source:NCBI gene;Acc:100515193]	KIF20A
ENSSSCG00000038619	-2.49019	1.05e-13	PAFAH2	platelet activating factor acetylhydrolase 2 [Source:NCBI gene;Acc:100623755]	PAFAH2
ENSSSCG00000008434	-2.48866	3.19e-14	TTC7A	tetratricopeptide repeat domain 7A [Source:NCBI gene;Acc:100522733]	TTC7A
ENSSSCG00000016092	-2.48663	3.49e-11	SGO2	shugoshin 2 [Source:NCBI gene;Acc:100522763]	SGO2
ENSSSCG00000017177	-2.48601	4.95e-10	ST6GALNAC2	ST6 N-acetylgalactosaminide alpha-2,6-sialyltransferase 2 [Source:NCBI gene;Acc:100518510]	ST6GALNAC2
ENSSSCG00000041738	-2.48441	5.97e-08	NA		NA
ENSSSCG00000011194	-2.4842	1.76e-09	ANKRD28	ankyrin repeat domain 28 [Source:NCBI gene;Acc:100152333]	ANKRD28
ENSSSCG00000000732	-2.48362	8.36e-06	CRACR2A	calcium release activated channel regulator 2A [Source:NCBI gene;Acc:100625935]	CRACR2A
ENSSSCG00000017551	-2.47895	1.92e-12	FAM117A	family with sequence similarity 117 member A [Source:NCBI gene;Acc:100623099]	FAM117A
ENSSSCG00000010957	-2.47567	1.64e-13	AGTPBP1	ATP/GTP binding protein 1 [Source:NCBI gene;Acc:100518857]	AGTPBP1
ENSSSCG00000017054	-2.47178	4.65e-11	CYFIP2	cytoplasmic FMR1 interacting protein 2 [Source:NCBI gene;Acc:100523290]	CYFIP2
ENSSSCG00000030616	-2.47154	1.07e-08	RESF1	retroelement silencing factor 1 [Source:NCBI gene;Acc:100511327]	RESF1
ENSSSCG00000022777	-2.46117	5.71e-15	SLC35C2	solute carrier family 35 member C2 [Source:NCBI gene;Acc:100152375]	SLC35C2
ENSSSCG00000022722	-2.45499	4.31e-11	CARMIL2	capping protein regulator and myosin 1 linker 2 [Source:NCBI gene;Acc:100624425]	CARMIL2
ENSSSCG00000009293	-2.45126	8.73e-15	SPATA13	spermatogenesis associated 13 [Source:NCBI gene;Acc:100522756]	SPATA13;AL359736.1
ENSSSCG00000004624	-2.44725	1e-15	MAPK6	mitogen-activated protein kinase 6 [Source:NCBI gene;Acc:396833]	MAPK6
ENSSSCG00000016758	-2.44567	1.98e-19	STK17A	serine/threonine kinase 17a [Source:NCBI gene;Acc:100621897]	STK17A
ENSSSCG00000035634	-2.4322	5.34e-09	PLSCR1	phospholipid scramblase 1 [Source:NCBI gene;Acc:100620055]	PLSCR1
ENSSSCG00000040586	-2.431	9.64e-16	PAOX	polyamine oxidase [Source:NCBI gene;Acc:100626281]	AL360181.3;PAOX
ENSSSCG00000009839	-2.43079	1.59e-06	CIT	citron rho-interacting serine/threonine kinase [Source:NCBI gene;Acc:100153706]	CIT
ENSSSCG00000015743	-2.42686	1.87e-11	PTPN4	protein tyrosine phosphatase non-receptor type 4 [Source:NCBI gene;Acc:100522902]	PTPN4
ENSSSCG00000006651	-2.41806	9.02e-12	ADAMTSL4	ADAMTS like 4 [Source:NCBI gene;Acc:100514576]	ADAMTSL4
ENSSSCG00000016691	-2.39645	1.49e-12	JAZF1	JAZF zinc finger 1 [Source:NCBI gene;Acc:100517019]	JAZF1
ENSSSCG00000015386	-2.38785	7.94e-14	FAM126A	family with sequence similarity 126 member A [Source:NCBI gene;Acc:100620255]	FAM126A
ENSSSCG00000000118	-2.3847	9.71e-11	MICALL1	MICAL like 1 [Source:NCBI gene;Acc:100154036]	MICALL1
ENSSSCG00000039056	-2.3825	3.72e-07	GAS7	growth arrest specific 7 [Source:NCBI gene;Acc:100518690]	AC005747.1
ENSSSCG00000004670	-2.3714	5.38e-12	C15orf48	chromosome 1 C15orf48 homolog [Source:NCBI gene;Acc:100152534]	C15orf48
ENSSSCG00000004626	-2.3704	6.22e-17	TMOD3	tropomodulin 3 [Source:NCBI gene;Acc:397556]	TMOD3
ENSSSCG00000036892	-2.36364	1.47e-11	GPR132	G protein-coupled receptor 132 [Source:NCBI gene;Acc:100523318]	NA
ENSSSCG00000021206	-2.36184	5.17e-13	IL1RAP	interleukin 1 receptor accessory protein [Source:NCBI gene;Acc:100628318]	IL1RAP
ENSSSCG00000021386	-2.36113	1.69e-12	PTGR1	prostaglandin reductase 1 [Source:NCBI gene;Acc:397678]	PTGR1
ENSSSCG00000028905	-2.35911	4.03e-06	TNIK	TRAF2 and NCK interacting kinase [Source:NCBI gene;Acc:100233204]	TNIK
ENSSSCG00000037541	-2.35282	1.17e-09	CD300LF	CD300 molecule like family member f [Source:NCBI gene;Acc:102158693]	CD300LF
ENSSSCG00000049415	-2.35277	8.57e-07	NA		DIXDC1
ENSSSCG00000007522	-2.34904	1.35e-07	CTSZ	cathepsin Z [Source:NCBI gene;Acc:100141405]	CTSZ
ENSSSCG00000014336	-2.34466	1.46e-08	EGR1	early growth response 1 [Source:NCBI gene;Acc:100520726]	EGR1
ENSSSCG00000032769	-2.34435	4.98e-10	LOC102159655	histone H2A type 2-A-like [Source:NCBI gene;Acc:102159655]	H2AC18;H2AC19
ENSSSCG00000016918	-2.33798	3.09e-13	MAP3K1	mitogen-activated protein kinase kinase kinase 1 [Source:NCBI gene;Acc:396617]	MAP3K1
ENSSSCG00000039615	-2.33341	7.3e-10	LOC100624086	histone H2A type 2-A-like [Source:NCBI gene;Acc:100624086]	NA
ENSSSCG00000022903	-2.33287	1.18e-15	NAPEPLD	N-acyl phosphatidylethanolamine phospholipase D [Source:NCBI gene;Acc:100737731]	NAPEPLD
ENSSSCG00000005078	-2.33081	1.27e-10	DAAM1	dishevelled associated activator of morphogenesis 1 [Source:NCBI gene;Acc:100517445]	DAAM1
ENSSSCG00000010580	-2.33079	6.06e-14	NFKB2	nuclear factor kappa B subunit 2 [Source:NCBI gene;Acc:100153829]	NFKB2
ENSSSCG00000033727	-2.32762	3.9e-10	GPX1	glutathione peroxidase 1 [Source:NCBI gene;Acc:397403]	GPX1
ENSSSCG00000008444	-2.32742	2.14e-10	PRKCE	protein kinase C epsilon [Source:NCBI gene;Acc:100524932]	PRKCE
ENSSSCG00000009071	-2.32441	6.48e-14	JADE1	jade family PHD finger 1 [Source:NCBI gene;Acc:100516328]	JADE1
ENSSSCG00000033787	-2.32266	3.49e-13	NA	proline dehydrogenase 1, mitochondrial [Source:NCBI gene;Acc:110256626]	PRODH;AC007325.2
ENSSSCG00000014041	-2.32242	6.53e-10	MXD3	MAX dimerization protein 3 [Source:NCBI gene;Acc:100512157]	MXD3
ENSSSCG00000013296	-2.32181	9.22e-06	SLC1A2	solute carrier family 1 member 2 [Source:NCBI gene;Acc:100627068]	SLC1A2
ENSSSCG00000012160	-2.31721	5.12e-09	SH3KBP1	SH3 domain containing kinase binding protein 1 [Source:NCBI gene;Acc:100522530]	SH3KBP1
ENSSSCG00000033518	-2.30949	4.83e-11	LLGL2	LLGL scribble cell polarity complex component 2 [Source:NCBI gene;Acc:110255967]	LLGL2
ENSSSCG00000007151	-2.30572	6.22e-14	CDC25B	cell division cycle 25B [Source:NCBI gene;Acc:100329127]	CDC25B
ENSSSCG00000009378	-2.3023	1.67e-10	CKAP2	cytoskeleton associated protein 2 [Source:NCBI gene;Acc:100515274]	CKAP2
ENSSSCG00000009256	-2.30187	1.06e-09	ANTXR2	ANTXR cell adhesion molecule 2 [Source:NCBI gene;Acc:100514416]	ANTXR2
ENSSSCG00000011914	-2.29893	1.96e-09	ZDHHC23	zinc finger DHHC-type containing 23 [Source:NCBI gene;Acc:100515099]	ZDHHC23
ENSSSCG00000015823	-2.27634	5.13e-16	RAB11FIP1	RAB11 family interacting protein 1 [Source:NCBI gene;Acc:100625212]	RAB11FIP1
ENSSSCG00000009120	-2.27482	9.49e-10	ZGRF1	zinc finger GRF-type containing 1 [Source:NCBI gene;Acc:102167653]	ZGRF1
ENSSSCG00000005012	-2.26207	1.25e-16	ARF6	ADP ribosylation factor 6 [Source:NCBI gene;Acc:780425]	ARF6
ENSSSCG00000012278	-2.25115	5.71e-15	CFP	ETS transcription factor ELK1 [Source:NCBI gene;Acc:100522002]	CFP
ENSSSCG00000011828	-2.2508	7.43e-13	FAM43A	family with sequence similarity 43 member A [Source:NCBI gene;Acc:100523468]	FAM43A
ENSSSCG00000037533	-2.24551	2.56e-11	H2AC21	histone H2A type 2-B [Source:NCBI gene;Acc:100154181]	H2AC21
ENSSSCG00000008645	-2.23625	8.41e-13	ID2	inhibitor of DNA binding 2 [Source:NCBI gene;Acc:654298]	ID2
ENSSSCG00000037735	-2.23614	1.23e-08	LOC102164386	hydroxycarboxylic acid receptor 2 [Source:NCBI gene;Acc:102164386]	HCAR3;HCAR2
ENSSSCG00000015080	-2.23588	2.82e-09	CEP164	centrosomal protein 164 [Source:NCBI gene;Acc:100526179]	CEP164
ENSSSCG00000002263	-2.22494	9.56e-16	SLCO3A1	solute carrier organic anion transporter family member 3A1 [Source:NCBI gene;Acc:100156054]	SLCO3A1
ENSSSCG00000009097	-2.20384	2.95e-08	ANXA5	annexin A5 [Source:NCBI gene;Acc:100521982]	ANXA5
ENSSSCG00000023374	-2.20063	9.22e-09	SRGN	serglycin [Source:NCBI gene;Acc:100049692]	SRGN
ENSSSCG00000017091	-2.19934	4.28e-14	TNIP1	TNFAIP3 interacting protein 1 [Source:NCBI gene;Acc:100271903]	TNIP1
ENSSSCG00000027357	-2.19447	9.88e-12	CSTB	cystatin B [Source:NCBI gene;Acc:100038020]	CSTB
ENSSSCG00000009704	-2.18854	4.51e-13	HMGB2	high mobility group box 2 [Source:NCBI gene;Acc:397130]	HMGB2
ENSSSCG00000025130	-2.18834	1.04e-09	KLF12	Kruppel like factor 12 [Source:NCBI gene;Acc:100174955]	KLF12
ENSSSCG00000010734	-2.18542	3.02e-14	OAT	ornithine aminotransferase [Source:NCBI gene;Acc:100156865]	OAT
ENSSSCG00000008943	-2.17961	8.15e-08	SLC4A4	solute carrier family 4 member 4 [Source:NCBI gene;Acc:503546]	SLC4A4
ENSSSCG00000048343	-2.17807	2.22e-08	NA	H1.1 linker histone, cluster member [Source:NCBI gene;Acc:110261478]	NA
ENSSSCG00000041289	-2.17684	2.15e-10	IL10RB	interleukin 10 receptor subunit beta [Source:NCBI gene;Acc:396657]	IL10RB
ENSSSCG00000034913	-2.1767	3.02e-14	GINS1	GINS complex subunit 1 [Source:NCBI gene;Acc:106504085]	GINS1
ENSSSCG00000002007	-2.16909	0.00477516	FITM1	fat storage inducing transmembrane protein 1 [Source:NCBI gene;Acc:100147706]	FITM1
ENSSSCG00000032562	-2.15873	1.49e-10	TMC6	transmembrane channel like 6 [Source:NCBI gene;Acc:110255956]	TMC6
ENSSSCG00000028696	-2.14622	1.89e-11	FEN1	flap structure-specific endonuclease 1 [Source:NCBI gene;Acc:100517749]	FEN1
ENSSSCG00000014163	-2.11228	1.66e-11	SLF1	SMC5-SMC6 complex localization factor 1 [Source:NCBI gene;Acc:100522125]	SLF1
ENSSSCG00000004123	-2.1112	0.00125601	UTRN	utrophin [Source:NCBI gene;Acc:100523292]	UTRN
ENSSSCG00000001137	-2.10724	1.21e-09	H1-3	H1.3 linker histone, cluster member [Source:HGNC Symbol;Acc:HGNC:4717]	H1-3
ENSSSCG00000022478	-2.10691	8.24e-15	STK10	serine/threonine kinase 10 [Source:NCBI gene;Acc:100524465]	STK10
ENSSSCG00000035059	-2.10084	2.43e-07	MCM10	minichromosome maintenance 10 replication initiation factor [Source:NCBI gene;Acc:100626098]	MCM10
ENSSSCG00000036083	-2.09365	1.41e-10	PCGF5	polycomb group ring finger 5 [Source:NCBI gene;Acc:100522283]	PCGF5
ENSSSCG00000016857	-2.0933	1.03e-06	DAB2	DAB adaptor protein 2 [Source:NCBI gene;Acc:100519746]	DAB2
ENSSSCG00000004620	-2.08967	5.96e-10	MYO5A	myosin VA [Source:NCBI gene;Acc:594849]	MYO5A
ENSSSCG00000008624	-2.07957	3.59e-11	LPIN1	lipin 1 [Source:NCBI gene;Acc:100170845]	LPIN1
ENSSSCG00000003642	-2.07859	2.19e-16	INPP5B	inositol polyphosphate-5-phosphatase B [Source:NCBI gene;Acc:100512110]	INPP5B
ENSSSCG00000016956	-2.07627	1.77e-10	MAST4	microtubule associated serine/threonine kinase family member 4 [Source:NCBI gene;Acc:100514689]	MAST4
ENSSSCG00000045033	-2.07309	2.94e-12	NA		NA
ENSSSCG00000040411	-2.06783	2.64e-10	CCDC69	coiled-coil domain containing 69 [Source:NCBI gene;Acc:100515590]	CCDC69
ENSSSCG00000014387	-2.06524	7e-17	DIAPH1	diaphanous related formin 1 [Source:NCBI gene;Acc:100511072]	DIAPH1
ENSSSCG00000006273	-2.06213	5.5e-16	MCM4	minichromosome maintenance complex component 4 [Source:NCBI gene;Acc:100156398]	MCM4
ENSSSCG00000001078	-2.06157	8.61e-12	MBOAT1	membrane bound O-acyltransferase domain containing 1 [Source:NCBI gene;Acc:100152017]	MBOAT1
ENSSSCG00000007465	-2.05829	2.77e-15	B4GALT5	beta-1,4-galactosyltransferase 5 [Source:NCBI gene;Acc:100522653]	B4GALT5
ENSSSCG00000026142	-2.05822	6.25e-11	TNK1	tyrosine kinase non receptor 1 [Source:NCBI gene;Acc:100621720]	TNK1
ENSSSCG00000029482	-2.05536	1.48e-05	CHST15	carbohydrate sulfotransferase 15 [Source:NCBI gene;Acc:100152393]	CHST15
ENSSSCG00000013848	-2.05101	0.00363628	RAB8A	RAB8A, member RAS oncogene family [Source:NCBI gene;Acc:100511006]	RAB8A
ENSSSCG00000011579	-2.04921	0.000456433	PPARG	peroxisome proliferator activated receptor gamma [Source:NCBI gene;Acc:397671]	PPARG
ENSSSCG00000013419	-2.04398	1.03e-11	R3HDM4	R3H domain containing 4 [Source:NCBI gene;Acc:100521839]	R3HDM4
ENSSSCG00000041344	-2.0435	7.19e-06	NA		NA
ENSSSCG00000024480	-2.04143	6.54e-07	SFMBT2	Scm like with four mbt domains 2 [Source:NCBI gene;Acc:100621009]	SFMBT2
ENSSSCG00000014853	-2.03858	3.42e-10	GDPD5	glycerophosphodiester phosphodiesterase domain containing 5 [Source:NCBI gene;Acc:100627912]	GDPD5
ENSSSCG00000009542	-2.03532	2.8e-07	TNFSF13B	TNF superfamily member 13b [Source:NCBI gene;Acc:100038026]	TNFSF13B
ENSSSCG00000029039	-2.03008	1.33e-12	LOC100624979	BRCA2 DNA repair associated [Source:NCBI gene;Acc:100624979]	BRCA2
ENSSSCG00000027348	-2.02948	1.46e-12	WIPF1	WAS/WASL interacting protein family member 1 [Source:NCBI gene;Acc:100154822]	NA
ENSSSCG00000008190	-2.02931	5.18e-10	INPP4A	inositol polyphosphate-4-phosphatase type I A [Source:NCBI gene;Acc:100233232]	INPP4A
ENSSSCG00000015644	-2.02541	6.48e-11	IKBKE	inhibitor of nuclear factor kappa B kinase subunit epsilon [Source:NCBI gene;Acc:100519508]	IKBKE
ENSSSCG00000041010	-2.02129	0.00629636	NA		NA
ENSSSCG00000034318	-2.0175	5.27e-13	MRPS25	mitochondrial ribosomal protein S25 [Source:NCBI gene;Acc:100628134]	MRPS25
ENSSSCG00000015660	-2.01697	5.02e-09	PFKFB2	6-phosphofructo-2-kinase/fructose-2,6-biphosphatase 2 [Source:NCBI gene;Acc:100523270]	PFKFB2
ENSSSCG00000040317	-2.01628	7.31e-11	SOD2	superoxide dismutase 2 [Source:NCBI gene;Acc:100154319]	SOD2;SOD2
ENSSSCG00000032343	-2.01316	3.32e-06	CCL4	C-C motif chemokine ligand 4 [Source:NCBI gene;Acc:396668]	NA
ENSSSCG00000005654	-2.00979	2.76e-08	SPTAN1	spectrin alpha, non-erythrocytic 1 [Source:NCBI gene;Acc:100049693]	SPTAN1
ENSSSCG00000006776	-2.00871	1.69e-13	MOV10	Mov10 RISC complex RNA helicase [Source:NCBI gene;Acc:100521086]	MOV10
ENSSSCG00000039542	-2.00479	0.000173725	CNN2	calponin 2 [Source:NCBI gene;Acc:397565]	CNN2
ENSSSCG00000004569	-2.0039	8.44e-13	LACTB	lactamase beta [Source:NCBI gene;Acc:100152773]	LACTB
ENSSSCG00000004535	-2.00379	1.74e-07	TCF4	transcription factor 4 [Source:NCBI gene;Acc:100511671]	TCF4
ENSSSCG00000002252	-2.00274	1.41e-12	ARRDC4	arrestin domain containing 4 [Source:NCBI gene;Acc:100155895]	ARRDC4
ENSSSCG00000017262	-2.00196	1.31e-08	SLC16A6	solute carrier family 16 member 6 [Source:NCBI gene;Acc:100739042]	SLC16A6
ENSSSCG00000008010	-1.99794	2.53e-09	CHTF18	chromosome transmission fidelity factor 18 [Source:NCBI gene;Acc:100520370]	CHTF18
ENSSSCG00000026506	-1.99677	8.44e-14	RALGAPA2	Ral GTPase activating protein catalytic alpha subunit 2 [Source:NCBI gene;Acc:100154830]	RALGAPA2
ENSSSCG00000032265	-1.99402	1.11e-10	TLE5	TLE family member 5, transcriptional modulator [Source:NCBI gene;Acc:110259367]	TLE5
ENSSSCG00000006350	-1.99142	5.81e-05	NA	low affinity immunoglobulin gamma Fc region receptor II-like [Source:NCBI gene;Acc:110260307]	FCGR2C;FCGR2A;FCGR2B
ENSSSCG00000015273	-1.98677	2.66e-06	ATP2B4	ATPase plasma membrane Ca2+ transporting 4 [Source:NCBI gene;Acc:100623420]	ATP2B4
ENSSSCG00000001463	-1.98531	1.1e-13	PSMB9	proteasome 20S subunit beta 9 [Source:NCBI gene;Acc:654294]	PSMB9
ENSSSCG00000022742	-1.98459	8.41e-13	PRDX6	peroxiredoxin 6 [Source:NCBI gene;Acc:399538]	PRDX6
ENSSSCG00000003040	-1.98159	1.43e-05	ARHGEF1	Rho guanine nucleotide exchange factor 1 [Source:NCBI gene;Acc:100518073]	ARHGEF1
ENSSSCG00000037046	-1.97995	7.56e-11	TUBB4B	tubulin beta 4B class IVb [Source:NCBI gene;Acc:100516352]	TUBB4B
ENSSSCG00000026152	-1.97777	7.47e-14	PRKD2	protein kinase D2 [Source:NCBI gene;Acc:100517036]	PRKD2
ENSSSCG00000033337	-1.97755	2.18e-11	ARHGDIB	Rho GDP dissociation inhibitor beta [Source:NCBI gene;Acc:100155466]	ARHGDIB
ENSSSCG00000035195	-1.9775	1.89e-09	HNMT	histamine N-methyltransferase [Source:NCBI gene;Acc:100624677]	HNMT
ENSSSCG00000007492	-1.9697	2.66e-10	FAM210B	family with sequence similarity 210 member B [Source:NCBI gene;Acc:100134989]	FAM210B
ENSSSCG00000004154	-1.96435	2.77e-07	TNFAIP3	TNF alpha induced protein 3 [Source:NCBI gene;Acc:100622156]	TNFAIP3
ENSSSCG00000029163	-1.96187	3.05e-09	BCAT1	branched chain amino acid transaminase 1 [Source:NCBI gene;Acc:100518784]	BCAT1
ENSSSCG00000023776	-1.9586	1.28e-08	CCSAP	centriole, cilia and spindle associated protein [Source:NCBI gene;Acc:100521297]	CCSAP
ENSSSCG00000000521	-1.95785	4.79e-09	PHLDA1	pleckstrin homology like domain family A member 1 [Source:NCBI gene;Acc:100523904]	PHLDA1
ENSSSCG00000039094	-1.95634	1.03e-07	PLEC	plectin [Source:NCBI gene;Acc:110260403]	PLEC
ENSSSCG00000012857	-1.9521	4.04e-12	CARS1	cysteinyl-tRNA synthetase 1 [Source:NCBI gene;Acc:100516312]	CARS1
ENSSSCG00000050793	-1.94883	1.74e-10	ssc-mir-10390	ssc-mir-10390 [Source:miRBase;Acc:MI0033404]	NA
ENSSSCG00000032831	-1.94627	6.2e-14	BRI3BP	BRI3 binding protein [Source:NCBI gene;Acc:100155348]	BRI3BP
ENSSSCG00000033566	-1.94289	1.31e-09	NA	histone H4 [Source:NCBI gene;Acc:110261477]	H4C2;H4C6
ENSSSCG00000032452	-1.93851	1.13e-06	WFS1	wolframin ER transmembrane glycoprotein [Source:NCBI gene;Acc:100621070]	WFS1
ENSSSCG00000037120	-1.9383	6.48e-11	TK1	thymidine kinase 1 [Source:NCBI gene;Acc:110255958]	TK1
ENSSSCG00000035992	-1.93825	5.04e-07	UBL3	ubiquitin like 3 [Source:NCBI gene;Acc:100517418]	UBL3
ENSSSCG00000030283	-1.9297	0.00278032	ZRSR2	zinc finger CCCH-type, RNA binding motif and serine/arginine rich 2 [Source:NCBI gene;Acc:100157636]	ZRSR2
ENSSSCG00000038031	-1.92842	1.43e-12	CPSF6	cleavage and polyadenylation specific factor 6 [Source:NCBI gene;Acc:100152191]	CPSF6
ENSSSCG00000003569	-1.92839	1.57e-12	SLC9A1	solute carrier family 9 member A1 [Source:NCBI gene;Acc:397458]	SLC9A1
ENSSSCG00000033673	-1.92673	6.14e-12	SLC25A6	solute carrier family 25 member 6 [Source:NCBI gene;Acc:403155]	SLC25A6
ENSSSCG00000004244	-1.92287	5.93e-11	MAN1A1	mannosidase alpha class 1A member 1 [Source:NCBI gene;Acc:396919]	MAN1A1
ENSSSCG00000013766	-1.92089	7.81e-12	IL27RA	interleukin 27 receptor subunit alpha [Source:NCBI gene;Acc:100511742]	IL27RA
ENSSSCG00000020783	-1.92082	1.34e-09	SLC41A1	solute carrier family 41 member 1 [Source:NCBI gene;Acc:100626641]	SLC41A1
ENSSSCG00000011848	-1.91888	7.59e-13	TFRC	transferrin receptor [Source:NCBI gene;Acc:397062]	TFRC
ENSSSCG00000029830	-1.91514	2.39e-14	RPL8	ribosomal protein L8 [Source:NCBI gene;Acc:100154456]	NA
ENSSSCG00000002495	-1.9118	2.53e-09	SYNE3	spectrin repeat containing nuclear envelope family member 3 [Source:NCBI gene;Acc:100525411]	SYNE3
ENSSSCG00000002965	-1.90675	5.59e-08	ACTN4	actinin alpha 4 [Source:NCBI gene;Acc:100517284]	ACTN4
ENSSSCG00000013066	-1.90478	5.13e-12	INCENP	inner centromere protein [Source:NCBI gene;Acc:100516847]	INCENP
ENSSSCG00000029752	-1.90068	7.39e-06	C3H16orf54	chromosome 3 C16orf54 homolog [Source:NCBI gene;Acc:100623246]	C16orf54
ENSSSCG00000009775	-1.90026	1.26e-09	CDK2AP1	cyclin dependent kinase 2 associated protein 1 [Source:NCBI gene;Acc:100153712]	CDK2AP1
ENSSSCG00000009370	-1.89624	6.05e-13	FOXO1	Sus scrofa forkhead box O1 (FOXO1), mRNA. [Source:RefSeq mRNA;Acc:NM_214014]	FOXO1
ENSSSCG00000000693	-1.89546	9.75e-13	NCAPD2	non-SMC condensin I complex subunit D2 [Source:NCBI gene;Acc:102164405]	NCAPD2
ENSSSCG00000002739	-1.88815	1.44e-07	PHLPP2	PH domain and leucine rich repeat protein phosphatase 2 [Source:NCBI gene;Acc:100628113]	PHLPP2
ENSSSCG00000027860	-1.88557	3.02e-12	ERAP2	endoplasmic reticulum aminopeptidase 2 [Source:NCBI gene;Acc:100525036]	ERAP2
ENSSSCG00000011407	-1.88474	3.25e-13	RASSF1	Ras association domain family member 1 [Source:NCBI gene;Acc:100516830]	RASSF1
ENSSSCG00000009652	-1.88418	0.000113581	KCTD9	potassium channel tetramerization domain containing 9 [Source:NCBI gene;Acc:100521867]	KCTD9
ENSSSCG00000035544	-1.88148	1.47e-14	LOC106509022	nucleolar and spindle associated protein 1 [Source:NCBI gene;Acc:106509022]	AC087721.2;NUSAP1
ENSSSCG00000000145	-1.87889	3.76e-16	NA		MYH9
ENSSSCG00000017268	-1.87653	8.64e-10	PRKCA	protein kinase C alpha [Source:NCBI gene;Acc:397184]	PRKCA
ENSSSCG00000006062	-1.87275	8.69e-16	YWHAZ	tyrosine 3-monooxygenase/tryptophan 5-monooxygenase activation protein zeta [Source:NCBI gene;Acc:780440]	YWHAZ
ENSSSCG00000008677	-1.86218	7.79e-12	TACC3	transforming acidic coiled-coil containing protein 3 [Source:NCBI gene;Acc:100513802]	TACC3
ENSSSCG00000021310	-1.8621	3.68e-05	LIN9	lin-9 DREAM MuvB core complex component [Source:NCBI gene;Acc:100738197]	LIN9
ENSSSCG00000010200	-1.85752	2.24e-13	CSGALNACT2	chondroitin sulfate N-acetylgalactosaminyltransferase 2 [Source:NCBI gene;Acc:100157878]	CSGALNACT2
ENSSSCG00000028355	-1.85387	3.71e-06	ACTG1	actin gamma 1 [Source:NCBI gene;Acc:397653]	ACTG1
ENSSSCG00000033592	-1.85327	2.28e-05	TMC8	transmembrane channel like 8 [Source:NCBI gene;Acc:110255957]	TMC8
ENSSSCG00000009934	-1.85101	1.07e-13	KCTD10	potassium channel tetramerization domain containing 10 [Source:NCBI gene;Acc:100519625]	KCTD10
ENSSSCG00000007811	-1.84151	4.59e-11	SPNS1	sphingolipid transporter 1 (putative) [Source:NCBI gene;Acc:100517643]	SPNS1
ENSSSCG00000007278	-1.84017	1.24e-08	AHCY	adenosylhomocysteinase [Source:NCBI gene;Acc:497050]	AHCY
ENSSSCG00000014540	-1.83957	2.56e-10	FTH1	ferritin heavy chain 1 [Source:NCBI gene;Acc:397030]	NA
ENSSSCG00000015283	-1.83443	4.95e-07	PIK3C2B	phosphatidylinositol-4-phosphate 3-kinase catalytic subunit type 2 beta [Source:NCBI gene;Acc:100512551]	PIK3C2B
ENSSSCG00000030115	-1.83279	1.41e-08	HS1BP3	HCLS1 binding protein 3 [Source:NCBI gene;Acc:100625429]	HS1BP3
ENSSSCG00000002467	-1.83097	2.07e-07	ASB2	ankyrin repeat and SOCS box containing 2 [Source:NCBI gene;Acc:100153068]	ASB2
ENSSSCG00000016053	-1.83015	5.42e-12	NEMP2	nuclear envelope integral membrane protein 2 [Source:NCBI gene;Acc:100515587]	NEMP2
ENSSSCG00000005102	-1.82758	2.6e-12	AEN	apoptosis enhancing nuclease [Source:NCBI gene;Acc:100522657]	AEN
ENSSSCG00000017907	-1.82519	3.14e-10	PFN1	profilin 1 [Source:NCBI gene;Acc:100512494]	PFN1
ENSSSCG00000027074	-1.82507	6.74e-07	FER	FER tyrosine kinase [Source:NCBI gene;Acc:100513914]	FER
ENSSSCG00000035904	-1.82453	2.94e-13	RPL7A	ribosomal protein L7a [Source:NCBI gene;Acc:110255317]	RPL7A
ENSSSCG00000006835	-1.82369	1.07e-14	SARS1	seryl-tRNA synthetase 1 [Source:NCBI gene;Acc:100155484]	SARS1
ENSSSCG00000022842	-1.82303	7.38e-11	NA		NA
ENSSSCG00000034293	-1.81948	8.19e-10	ARL4C	ADP ribosylation factor like GTPase 4C [Source:NCBI gene;Acc:100514255]	ARL4C
ENSSSCG00000007874	-1.81826	1.79e-12	ABCC1	ATP binding cassette subfamily C member 1 [Source:NCBI gene;Acc:733619]	ABCC1
ENSSSCG00000036612	-1.81665	1.17e-08	TNFAIP2	TNF alpha induced protein 2 [Source:NCBI gene;Acc:110258335]	TNFAIP2
ENSSSCG00000011610	-1.81473	3.71e-09	NUP210	nucleoporin 210 [Source:NCBI gene;Acc:100515926]	NUP210
ENSSSCG00000032366	-1.81326	5.38e-14	MOB3A	MOB kinase activator 3A [Source:NCBI gene;Acc:110259373]	MOB3A
ENSSSCG00000009464	-1.8103	2.11e-10	COMMD6	COMM domain containing 6 [Source:NCBI gene;Acc:100623421]	TBC1D4
ENSSSCG00000046768	-1.8047	3.42e-11	NA		NA
ENSSSCG00000000635	-1.80095	0.00164923	MAGOHB	mago homolog B, exon junction complex subunit [Source:NCBI gene;Acc:100518306]	MAGOHB
ENSSSCG00000040479	-1.79948	7.9e-10	NDE1	nudE neurodevelopment protein 1 [Source:NCBI gene;Acc:100621632]	NDE1
ENSSSCG00000037898	-1.79812	3.72e-05	CXXC5	CXXC finger protein 5 [Source:NCBI gene;Acc:100524854]	CXXC5
ENSSSCG00000013495	-1.79803	3.86e-06	ZFR2	zinc finger RNA binding protein 2 [Source:NCBI gene;Acc:100521543]	ZFR2
ENSSSCG00000008648	-1.79608	8.8e-06	RSAD2	radical S-adenosyl methionine domain containing 2 [Source:NCBI gene;Acc:396752]	RSAD2
ENSSSCG00000011106	-1.79591	3.14e-10	CREM	cAMP responsive element modulator [Source:NCBI gene;Acc:100512363]	CREM
ENSSSCG00000017799	-1.79498	1.09e-11	CPD	carboxypeptidase D [Source:NCBI gene;Acc:100517495]	CPD
ENSSSCG00000034448	-1.79427	1.11e-10	RPL13A	ribosomal protein L13a [Source:NCBI gene;Acc:780432]	NA
ENSSSCG00000033734	-1.79129	3.6e-11	NA	thymosin beta-4-like [Source:NCBI gene;Acc:110257905]	TMSB4Y
ENSSSCG00000007331	-1.78814	3.89e-14	RBL1	RB transcriptional corepressor like 1 [Source:NCBI gene;Acc:100153296]	RBL1
ENSSSCG00000008336	-1.78766	6.45e-10	ANXA4	annexin A4 [Source:NCBI gene;Acc:100312960]	ANXA4
ENSSSCG00000027675	-1.78734	1.62e-15	FOXP1	forkhead box P1 [Source:NCBI gene;Acc:100525716]	FOXP1
ENSSSCG00000017277	-1.78638	1.8e-07	PECAM1	platelet and endothelial cell adhesion molecule 1 [Source:NCBI gene;Acc:396941]	PECAM1
ENSSSCG00000013494	-1.78567	1.01e-07	MATK	megakaryocyte-associated tyrosine kinase [Source:NCBI gene;Acc:110255242]	MATK
ENSSSCG00000037815	-1.78192	2.31e-11	ZC3H12A	zinc finger CCCH-type containing 12A [Source:NCBI gene;Acc:110261148]	ZC3H12A
ENSSSCG00000032996	-1.7811	2.32e-09	SLC7A5	solute carrier family 7 member 5 [Source:HGNC Symbol;Acc:HGNC:11063]	SLC7A5
ENSSSCG00000021408	-1.77863	8.23e-13	TKT	transketolase [Source:NCBI gene;Acc:100127150]	TKT
ENSSSCG00000013601	-1.77738	1.63e-07	MARCHF2	membrane associated ring-CH-type finger 2 [Source:NCBI gene;Acc:100513975]	MARCHF2
ENSSSCG00000023437	-1.7766	0.000518096	ITPR1	inositol 1,4,5-trisphosphate receptor type 1 [Source:NCBI gene;Acc:397454]	ITPR1
ENSSSCG00000002451	-1.77024	4.69e-12	RIN3	Ras and Rab interactor 3 [Source:NCBI gene;Acc:100155709]	AL159141.1
ENSSSCG00000001563	-1.7653	4.03e-13	STK38	serine/threonine kinase 38 [Source:NCBI gene;Acc:100153410]	STK38
ENSSSCG00000032658	-1.76365	1.04e-08	TRAF4	TNF receptor associated factor 4 [Source:NCBI gene;Acc:100518396]	TRAF4
ENSSSCG00000044155	-1.76137	0.000373572	LOC102167522	SLC35A4 upstream open reading frame protein [Source:NCBI gene;Acc:102167522]	NA
ENSSSCG00000015650	-1.76054	1.92e-13	MAPKAPK2	MAPK activated protein kinase 2 [Source:NCBI gene;Acc:100521986]	MAPKAPK2
ENSSSCG00000040789	-1.75936	1.67e-08	GPR52	G protein-coupled receptor 52 [Source:NCBI gene;Acc:100518923]	GPR52
ENSSSCG00000032942	-1.75864	1e-12	DAP	death associated protein [Source:NCBI gene;Acc:100523520]	NA
ENSSSCG00000015013	-1.75473	1.32e-09	RDX	radixin [Source:NCBI gene;Acc:494457]	RDX
ENSSSCG00000012163	-1.75084	2.14e-11	RPS6KA3	ribosomal protein S6 kinase A3 [Source:NCBI gene;Acc:100522174]	RPS6KA3
ENSSSCG00000030378	-1.7501	3.1e-11	LIMK1	LIM domain kinase 1 [Source:NCBI gene;Acc:100627618]	LIMK1
ENSSSCG00000024974	-1.74865	3.34e-12	RPL13	ribosomal protein L13 [Source:NCBI gene;Acc:100628232]	RPL13
ENSSSCG00000031897	-1.7474	9.17e-07	LOC106508189	GTPase, IMAP family member 7 [Source:NCBI gene;Acc:106508189]	NA
ENSSSCG00000033025	-1.7466	3.11e-10	C21orf91	chromosome 13 C21orf91 homolog [Source:NCBI gene;Acc:100736918]	C21orf91
ENSSSCG00000004317	-1.74633	5.25e-12	UBE2J1	ubiquitin conjugating enzyme E2 J1 [Source:NCBI gene;Acc:768104]	UBE2J1
ENSSSCG00000051689	-1.74538	3.01e-08	NA		NA
ENSSSCG00000000164	-1.74236	9.43e-14	CRY1	cryptochrome circadian regulator 1 [Source:NCBI gene;Acc:100520380]	CRY1
ENSSSCG00000006063	-1.74149	1.36e-12	PABPC1	poly(A) binding protein cytoplasmic 1 [Source:NCBI gene;Acc:100153958]	PABPC1
ENSSSCG00000022823	-1.74022	7.06e-10	MCM5	minichromosome maintenance complex component 5 [Source:NCBI gene;Acc:100624915]	MCM5
ENSSSCG00000036014	-1.73905	6.59e-11	RPLP0	ribosomal protein lateral stalk subunit P0 [Source:NCBI gene;Acc:100049695]	RPLP0
ENSSSCG00000008388	-1.73831	2.28e-09	REL	REL proto-oncogene, NF-kB subunit [Source:NCBI gene;Acc:100525104]	REL
ENSSSCG00000005620	-1.73813	1.23e-10	SH2D3C	SH2 domain containing 3C [Source:NCBI gene;Acc:100151897]	SH2D3C
ENSSSCG00000027738	-1.73721	4.43e-12	LRRFIP2	LRR binding FLII interacting protein 2 [Source:NCBI gene;Acc:100626059]	LRRFIP2
ENSSSCG00000015144	-1.73597	0.00024211	GRAMD1B	GRAM domain containing 1B [Source:NCBI gene;Acc:100512979]	GRAMD1B
ENSSSCG00000039647	-1.73403	9.15e-12	EIF3F	eukaryotic translation initiation factor 3 subunit F [Source:NCBI gene;Acc:110255350]	EIF3F
ENSSSCG00000044767	-1.73133	1.37e-06	NA		NA
ENSSSCG00000026454	-1.72507	6.99e-09	PMAIP1	phorbol-12-myristate-13-acetate-induced protein 1 [Source:NCBI gene;Acc:397278]	PMAIP1
ENSSSCG00000020777	-1.72422	4.43e-12	TRIOBP	TRIO and F-actin binding protein [Source:NCBI gene;Acc:100516320]	TRIOBP
ENSSSCG00000003377	-1.72348	1.17e-09	ACOT7	acyl-CoA thioesterase 7 [Source:NCBI gene;Acc:100514773]	ACOT7
ENSSSCG00000012619	-1.72269	6.09e-12	SEPTIN6	septin 6 [Source:NCBI gene;Acc:100515873]	SEPTIN6
ENSSSCG00000037621	-1.71837	4.77e-09	KIAA1522	KIAA1522 ortholog [Source:NCBI gene;Acc:100621029]	KIAA1522
ENSSSCG00000031462	-1.71349	2.71e-05	NA		ZNRF1
ENSSSCG00000041450	-1.7113	2.25e-07	NA		NA
ENSSSCG00000013568	-1.71034	8.92e-11	ARHGEF18	Rho/Rac guanine nucleotide exchange factor 18 [Source:NCBI gene;Acc:100511004]	ARHGEF18;AC008878.3
ENSSSCG00000039425	-1.70686	6e-10	BPGM	bisphosphoglycerate mutase [Source:NCBI gene;Acc:106506774]	BPGM
ENSSSCG00000037236	-1.70647	1.47e-11	RPSA	ribosomal protein SA [Source:NCBI gene;Acc:641351]	NA
ENSSSCG00000028908	-1.70505	1.56e-09	DYNLT3	dynein light chain Tctex-type 3 [Source:NCBI gene;Acc:100525320]	DYNLT3
ENSSSCG00000025116	-1.70235	2.16e-07	TONSL	tonsoku like, DNA repair protein [Source:NCBI gene;Acc:100153638]	TONSL
ENSSSCG00000036482	-1.70012	1.91e-05	ZSWIM7	zinc finger SWIM-type containing 7 [Source:NCBI gene;Acc:100625779]	ZSWIM7
ENSSSCG00000032060	-1.69962	9.03e-12	NA	C-X9-C motif containing 2 [Source:NCBI gene;Acc:110261262]	NA
ENSSSCG00000008245	-1.69586	3.28e-05	TMSB10	thymosin beta 10 [Source:NCBI gene;Acc:100037998]	NA
ENSSSCG00000025788	-1.6936	1.56e-08	ENPP4	ectonucleotide pyrophosphatase/phosphodiesterase 4 [Source:NCBI gene;Acc:100738210]	ENPP4
ENSSSCG00000022689	-1.69142	5.93e-11	GADD45B	growth arrest and DNA damage inducible beta [Source:NCBI gene;Acc:100621090]	GADD45B
ENSSSCG00000015598	-1.68928	4.21e-10	PACC1	proton activated chloride channel 1 [Source:NCBI gene;Acc:100524887]	PACC1
ENSSSCG00000004002	-1.68757	3.4e-12	RPS5	ribosomal protein S5 [Source:NCBI gene;Acc:100517165]	RPS5
ENSSSCG00000002506	-1.68603	1.93e-09	VRK1	VRK serine/threonine kinase 1 [Source:NCBI gene;Acc:100157930]	VRK1
ENSSSCG00000008090	-1.68245	2.11e-07	IL1A	interleukin 1 alpha [Source:NCBI gene;Acc:397094]	IL1A
ENSSSCG00000018075	-1.68081	5.12e-07	COX1	cytochrome c oxidase subunit I [Source:NCBI gene;Acc:808503]	MT-CO1
ENSSSCG00000013889	-1.678	4.57e-14	RPL18A	ribosomal protein L18a [Source:NCBI gene;Acc:100520891]	NA
ENSSSCG00000007469	-1.67515	2.24e-10	PTPN1	protein tyrosine phosphatase non-receptor type 1 [Source:NCBI gene;Acc:396667]	PTPN1
ENSSSCG00000008550	-1.67511	1.95e-08	SLC5A6	solute carrier family 5 member 6 [Source:NCBI gene;Acc:100522014]	SLC5A6
ENSSSCG00000005267	-1.67481	4.39e-10	ANXA1	annexin A1 [Source:NCBI gene;Acc:396942]	ANXA1
ENSSSCG00000034937	-1.67084	5.21e-09	SH3BGRL3	SH3 domain binding glutamate rich protein like 3 [Source:NCBI gene;Acc:100621842]	SH3BGRL3
ENSSSCG00000004177	-1.66981	1.53e-12	RPS12	ribosomal protein S12 [Source:NCBI gene;Acc:397650]	NA
ENSSSCG00000032269	-1.66864	6.21e-05	LIMA1	LIM domain and actin binding 1 [Source:NCBI gene;Acc:100137084]	LIMA1
ENSSSCG00000030957	-1.6673	2.62e-16	NFKB1	nuclear factor kappa B subunit 1 [Source:NCBI gene;Acc:751869]	NFKB1
ENSSSCG00000014819	-1.66683	2.93e-09	ATG16L2	autophagy related 16 like 2 [Source:NCBI gene;Acc:100511396]	ATG16L2
ENSSSCG00000030510	-1.66502	1.11e-11	FBL	fibrillarin [Source:NCBI gene;Acc:100626002]	FBL
ENSSSCG00000017022	-1.66472	9.79e-08	HMMR	hyaluronan mediated motility receptor [Source:NCBI gene;Acc:100515063]	HMMR
ENSSSCG00000006340	-1.66373	1.37e-10	UAP1	UDP-N-acetylglucosamine pyrophosphorylase 1 [Source:NCBI gene;Acc:100156649]	UAP1
ENSSSCG00000006556	-1.66204	4.11e-14	TPM3	tropomyosin 3 [Source:NCBI gene;Acc:414388]	TPM3
ENSSSCG00000037847	-1.65434	2.01e-08	MOB2	MOB kinase activator 2 [Source:NCBI gene;Acc:110259212]	MOB2
ENSSSCG00000009889	-1.65352	5.58e-09	ALDH2	aldehyde dehydrogenase 2 family member [Source:NCBI gene;Acc:733685]	AC002996.1;ALDH2
ENSSSCG00000000811	-1.65097	2.47e-06	PCED1B	PC-esterase domain containing 1B [Source:HGNC Symbol;Acc:HGNC:28255]	PCED1B
ENSSSCG00000016929	-1.64972	2.63e-06	PDE4D	phosphodiesterase 4D [Source:NCBI gene;Acc:100037967]	PDE4D
ENSSSCG00000005169	-1.64897	5.6e-11	RPS6	ribosomal protein S6 [Source:NCBI gene;Acc:100038023]	RPS6
ENSSSCG00000028210	-1.6457	3.6e-06	NT5C	5', 3'-nucleotidase, cytosolic [Source:NCBI gene;Acc:100526240]	NT5C
ENSSSCG00000022197	-1.64535	3.88e-08	HS6ST1	heparan sulfate 6-O-sulfotransferase 1 [Source:NCBI gene;Acc:100156717]	HS6ST1
ENSSSCG00000005604	-1.64493	3.93e-08	PBX3	PBX homeobox 3 [Source:NCBI gene;Acc:100152438]	PBX3
ENSSSCG00000026571	-1.64406	2.2e-07	RAB8B	RAB8B, member RAS oncogene family [Source:NCBI gene;Acc:100153972]	RAB8B
ENSSSCG00000012784	-1.64344	9.63e-10	SSR4	signal sequence receptor subunit 4 [Source:NCBI gene;Acc:100523300]	SSR4
ENSSSCG00000034876	-1.64231	2.9e-10	PET100	PET100 homolog [Source:NCBI gene;Acc:100037981]	PET100
ENSSSCG00000011229	-1.63854	4.58e-09	STT3B	STT3 oligosaccharyltransferase complex catalytic subunit B [Source:NCBI gene;Acc:100526009]	STT3B
ENSSSCG00000003930	-1.63827	1e-10	RPS8	ribosomal protein S8 [Source:NCBI gene;Acc:100516861]	RPS8
ENSSSCG00000023862	-1.63628	9.06e-08	MTMR8	myotubularin related protein 8 [Source:NCBI gene;Acc:100514555]	MTMR8
ENSSSCG00000029230	-1.63625	9.21e-11	ECM1	extracellular matrix protein 1 [Source:NCBI gene;Acc:100620701]	ECM1
ENSSSCG00000035344	-1.63606	2.97e-10	UBE2S	ubiquitin conjugating enzyme E2 S [Source:NCBI gene;Acc:110261061]	UBE2S
ENSSSCG00000005465	-1.63602	6.48e-12	SUSD1	sushi domain containing 1 [Source:NCBI gene;Acc:100516174]	SUSD1
ENSSSCG00000015844	-1.63541	2.95e-14	GSR	glutathione-disulfide reductase [Source:NCBI gene;Acc:396625]	GSR
ENSSSCG00000032556	-1.63472	5.93e-11	NA	aldolase, fructose-bisphosphate A [Source:NCBI gene;Acc:110260081]	AC093512.2;ALDOA
ENSSSCG00000027121	-1.63438	1.33e-10	ODC1	ornithine decarboxylase 1 [Source:NCBI gene;Acc:414408]	ODC1
ENSSSCG00000015897	-1.63293	9.2e-08	IFIH1	interferon induced with helicase C domain 1 [Source:NCBI gene;Acc:100101927]	IFIH1
ENSSSCG00000011672	-1.63255	1.58e-08	RASA2	RAS p21 protein activator 2 [Source:NCBI gene;Acc:100515414]	RASA2
ENSSSCG00000001543	-1.63093	2.71e-10	RPL10A	ribosomal protein L10a [Source:NCBI gene;Acc:100037993]	RPL10A
ENSSSCG00000009808	-1.62982	1.06e-07	TMEM120B	transmembrane protein 120B [Source:NCBI gene;Acc:100525612]	TMEM120B
ENSSSCG00000005277	-1.62338	3.96e-11	GCNT1	glucosaminyl (N-acetyl) transferase 1 [Source:NCBI gene;Acc:106508649]	GCNT1
ENSSSCG00000036317	-1.62266	1.95e-10	VASP	vasodilator stimulated phosphoprotein [Source:NCBI gene;Acc:110261011]	VASP
ENSSSCG00000035357	-1.61775	2.21e-09	BCL2L1	BCL2 like 1 [Source:NCBI gene;Acc:397536]	BCL2L1
ENSSSCG00000027689	-1.61543	2.13e-07	SRM	spermidine synthase [Source:NCBI gene;Acc:414385]	SRM
ENSSSCG00000009999	-1.61506	1e-06	TBC1D10A	TBC1 domain family member 10A [Source:NCBI gene;Acc:100156070]	TBC1D10A
ENSSSCG00000011733	-1.61495	7.24e-06	IFT80	intraflagellar transport 80 [Source:NCBI gene;Acc:100515277]	IFT80
ENSSSCG00000008179	-1.61215	3.78e-13	REV1	REV1 DNA directed polymerase [Source:NCBI gene;Acc:100522795]	REV1
ENSSSCG00000013448	-1.61147	3.08e-11	MKNK2	MAPK interacting serine/threonine kinase 2 [Source:NCBI gene;Acc:100517077]	MKNK2
ENSSSCG00000003042	-1.61087	1.09e-12	RPS19	ribosomal protein S19 [Source:NCBI gene;Acc:100518254]	NA
ENSSSCG00000034207	-1.60636	9.79e-08	CEBPB	CCAAT enhancer binding protein beta [Source:NCBI gene;Acc:397360]	CEBPB
ENSSSCG00000041954	-1.60546	1.03e-07	LOC102158193	tumor necrosis factor receptor superfamily member 6-like [Source:NCBI gene;Acc:102158193]	TNFRSF10B;TNFRSF10C;TNFRSF10D
ENSSSCG00000003064	-1.60459	2.21e-08	ETHE1	ETHE1 persulfide dioxygenase [Source:NCBI gene;Acc:106504117]	ETHE1
ENSSSCG00000033836	-1.60427	7.06e-11	SHKBP1	SH3KBP1 binding protein 1 [Source:NCBI gene;Acc:110260987]	SHKBP1
ENSSSCG00000039962	-1.60231	1.6e-07	HSPB1	heat shock protein family B (small) member 1 [Source:NCBI gene;Acc:493184]	HSPB1
ENSSSCG00000012171	-1.60155	1.08e-07	PRDX4	peroxiredoxin 4 [Source:NCBI gene;Acc:100152260]	PRDX4
ENSSSCG00000015924	-1.59973	2.21e-08	SPC25	SPC25 component of NDC80 kinetochore complex [Source:NCBI gene;Acc:100517976]	SPC25
ENSSSCG00000027340	-1.59933	1.84e-10	PI4K2B	phosphatidylinositol 4-kinase type 2 beta [Source:NCBI gene;Acc:100623115]	PI4K2B
ENSSSCG00000010026	-1.59889	1.46e-07	PIK3IP1	phosphoinositide-3-kinase interacting protein 1 [Source:NCBI gene;Acc:100155147]	PIK3IP1
ENSSSCG00000045622	-1.59659	1.71e-05	NA		NA
ENSSSCG00000001488	-1.59619	5.39e-10	GCLC	glutamate-cysteine ligase catalytic subunit [Source:NCBI gene;Acc:100522018]	GCLC
ENSSSCG00000000094	-1.59474	1.2e-09	SUN2	Sad1 and UNC84 domain containing 2 [Source:NCBI gene;Acc:100521622]	SUN2
ENSSSCG00000013658	-1.5944	2.19e-09	S1PR2	sphingosine-1-phosphate receptor 2 [Source:NCBI gene;Acc:100511551]	S1PR2
ENSSSCG00000024119	-1.59382	2.91e-09	GLB1	galactosidase beta 1 [Source:NCBI gene;Acc:100624593]	GLB1
ENSSSCG00000002276	-1.59346	0.000309385	PLEKHG3	pleckstrin homology and RhoGEF domain containing G3 [Source:NCBI gene;Acc:100155870]	PLEKHG3
ENSSSCG00000035811	-1.59314	2.48e-12	RPL32	ribosomal protein L32 [Source:NCBI gene;Acc:414419]	RPL32
ENSSSCG00000005057	-1.59073	9.19e-07	FBXO34	F-box protein 34 [Source:NCBI gene;Acc:100511360]	FBXO34
ENSSSCG00000037674	-1.59015	2.74e-10	NA		NA
ENSSSCG00000001538	-1.58783	0.00460227	DEF6	DEF6 guanine nucleotide exchange factor [Source:NCBI gene;Acc:100154998]	DEF6
ENSSSCG00000011131	-1.58669	3.14e-06	PRKCQ	protein kinase C theta [Source:NCBI gene;Acc:100621326]	PRKCQ
