# Supplementary material for: Defining the pig microglial transcriptome reveals its core signature, regional heterogeneity, and similarity with human and rodent microglia
Source: Glia. 2022 Sep 19;71(2):334–49. doi: 10.1002/glia.24274 (PMC10087207; doi:10.1002/glia.24274)
Supplement: Supplementary file 13 — Table S8 top30 genes macrophage [file GLIA-71-334-s018.xlsx]

## Sheet: TableS8_top30_genes_macrophage
Gene.ID	logFC	adj.P.Val	Gene.name	Gene.description	human_orthologue
ENSSSCG00000023333	-12.3685	1.21e-11	FCN2	ficolin (collagen/fibrinogen domain containing lectin) 2 (hucolin) [Source:NCBI gene;Acc:396881]	FCN2
ENSSSCG00000013556	-12.198	1.86e-19	ADGRE1	adhesion G protein-coupled receptor E1 [Source:NCBI gene;Acc:100521889]	ADGRE1
ENSSSCG00000030388	-12.085	2.19e-16	UPP1	uridine phosphorylase 1 [Source:NCBI gene;Acc:100625277]	UPP1
ENSSSCG00000032857	-11.6313	9.82e-16	S100A12	S100 calcium binding protein A12 [Source:NCBI gene;Acc:100301483]	S100A12
ENSSSCG00000015656	-11.3678	2.32e-21	FCMR	Fc fragment of IgM receptor [Source:NCBI gene;Acc:100520045]	FCMR
ENSSSCG00000006238	-11.3449	4.25e-14	CYP7A1	cytochrome P450, family 7, subfamily A, polypeptide 1 [Source:NCBI gene;Acc:448985]	CYP7A1
ENSSSCG00000013787	-11.0956	5.11e-17	ADGRE3	adhesion G protein-coupled receptor E3 [Source:NCBI gene;Acc:100516246]	ADGRE3
ENSSSCG00000008965	-11.0747	5e-15	BTC	betacellulin [Source:NCBI gene;Acc:100505411]	BTC
ENSSSCG00000010772	-11.0418	7.95e-21	ADAM8	ADAM metallopeptidase domain 8 [Source:NCBI gene;Acc:100156146]	ADAM8
ENSSSCG00000015095	-11.0065	1.41e-16	UBE4A	ubiquitination factor E4A [Source:NCBI gene;Acc:100513674]	UBE4A
ENSSSCG00000002962	-10.9894	1.39e-18	MAP4K1	mitogen-activated protein kinase kinase kinase kinase 1 [Source:NCBI gene;Acc:100516374]	MAP4K1
ENSSSCG00000010787	-10.954	6.87e-17	SCART1	scavenger receptor cysteine-rich domain-containing protein SCART1-like [Source:NCBI gene;Acc:100156553]	SCART1
ENSSSCG00000039798	-10.9158	1.49e-18	SLC11A1	solute carrier family 11 member 1 [Source:NCBI gene;Acc:396764]	SLC11A1
ENSSSCG00000000653	-10.8823	1.35e-19	CD69	CD69 molecule [Source:NCBI gene;Acc:397165]	CD69
ENSSSCG00000033854	-10.8658	3.98e-17	LGALS1	galectin 1 [Source:NCBI gene;Acc:414915]	LGALS1
ENSSSCG00000033183	-10.8311	2.61e-19	MCEMP1	mast cell expressed membrane protein 1 [Source:NCBI gene;Acc:100511550]	MCEMP1
ENSSSCG00000028331	-10.8251	6.65e-23	IL1R2	interleukin 1 receptor type 2 [Source:NCBI gene;Acc:100628112]	IL1R2
ENSSSCG00000005055	-10.7956	3.44e-13	LGALS3	galectin 3 [Source:NCBI gene;Acc:100038033]	LGALS3
ENSSSCG00000024223	-10.7623	7.49e-23	ARHGEF16	Rho guanine nucleotide exchange factor 16 [Source:NCBI gene;Acc:100625324]	ARHGEF16
ENSSSCG00000024800	-10.7431	1.51e-15	DSC2	desmocollin 2 [Source:NCBI gene;Acc:100623651]	DSC2
ENSSSCG00000029414	-10.6991	2.2e-09	FCN1	ficolin (collagen/fibrinogen domain containing) 1 [Source:NCBI gene;Acc:397316]	FCN1
ENSSSCG00000005312	-10.6937	1.13e-14	SIT1	signaling threshold regulating transmembrane adaptor 1 [Source:NCBI gene;Acc:100153191]	SIT1
ENSSSCG00000021885	-10.6823	4.08e-20	MDFIC	MyoD family inhibitor domain containing [Source:NCBI gene;Acc:100192442]	MDFIC
ENSSSCG00000012402	-10.6476	1.74e-18	CXCR3	C-X-C motif chemokine receptor 3 [Source:NCBI gene;Acc:100524123]	CXCR3
ENSSSCG00000008193	-10.6174	6.61e-19	ZAP70	tyrosine-protein kinase ZAP-70 [Source:NCBI gene;Acc:100739325]	ZAP70
ENSSSCG00000015379	-10.5771	1.02e-15	DNAH11	dynein axonemal heavy chain 11 [Source:NCBI gene;Acc:100620543]	DNAH11
ENSSSCG00000024392	-10.5612	6.65e-23	THEMIS	thymocyte selection associated [Source:NCBI gene;Acc:100737188]	THEMIS
ENSSSCG00000033381	-10.5277	1.38e-13	IRF4	interferon regulatory factor 4 [Source:NCBI gene;Acc:100144625]	IRF4
ENSSSCG00000004233	-10.5154	4.97e-18	SMPDL3A	sphingomyelin phosphodiesterase acid like 3A [Source:NCBI gene;Acc:100153442]	SMPDL3A
ENSSSCG00000000688	-10.5057	1.18e-11	LAG3	lymphocyte activating 3 [Source:NCBI gene;Acc:100125962]	LAG3
