# Supplementary material for: Defining the pig microglial transcriptome reveals its core signature, regional heterogeneity, and similarity with human and rodent microglia
Source: Glia. 2022 Sep 19;71(2):334–49. doi: 10.1002/glia.24274 (PMC10087207; doi:10.1002/glia.24274)
Supplement: Supplementary file 14 — Table S9 regional variation [file GLIA-71-334-s001.xlsx]

## Sheet: TableS9_regional_variation
Gene.ID	LogFC.cerebellum.vs.frontal.cortex	LogFC.frontal.cortex_hippocampus	LogFC.hippocampus_cerebellum	adj.P.Val	ranking	topregion	Gene.name	Gene.description	human_orthologue	pig_microglia_associated_gene	mean_fpkm.cerebellarmicroglia	mean_fpkm.Frontalcortexmicroglia	mean_fpkm.hippocampalmicroglia
ENSSSCG00000000094	0.657295	-0.308928	-0.348367	0.00100149	cere_hipp_fc	cere	SUN2	Sad1 and UNC84 domain containing 2 [Source:NCBI gene;Acc:100521622]	SUN2	no	23.373	15.3644	18.8854
ENSSSCG00000000600	0.640046	-0.996891	0.356845	0.00494128	hipp_cere_fc	hipp	EPS8	epidermal growth factor receptor pathway substrate 8 [Source:NCBI gene;Acc:100525921]	EPS8	no	2.96863	1.90052	3.80955
ENSSSCG00000000699	0.643682	-0.39053	-0.253152	0.0040225	cere_hipp_fc	cere	LPAR5	lysophosphatidic acid receptor 5 [Source:NCBI gene;Acc:102161415]	LPAR5	yes	54.4727	36.5124	47.1297
ENSSSCG00000000891	-0.613192	0.431732	0.18146	0.00680971	fc_hipp_cere	fc	LTA4H	leukotriene A4 hydrolase [Source:NCBI gene;Acc:100154219]	LTA4H	no	11.1189	17.2738	12.9237
ENSSSCG00000001422	1.99463	-0.683114	-1.31151	0.00174277	cere_hipp_fc	cere	C2	complement C2 [Source:NCBI gene;Acc:448981]	C2	no	24.814	6.55512	10.4004
ENSSSCG00000001727	-0.721229	0.406833	0.314396	0.00364081	fc_hipp_cere	fc	TNFRSF21	TNF receptor superfamily member 21 [Source:NCBI gene;Acc:100513161]	TNFRSF21	no	22.4049	38.2329	28.6234
ENSSSCG00000002281	0.49463	0.0197389	-0.514369	0.00796296	cere_fc_hipp	cere	FNTB	farnesyltransferase, CAAX box, beta [Source:NCBI gene;Acc:100512293]	FNTB;CHURC1-FNTB	no	11.1268	8.08506	8.08618
ENSSSCG00000002329	0.65336	-0.507139	-0.146221	0.0040225	cere_hipp_fc	cere	MAP3K9	mitogen-activated protein kinase kinase kinase 9 [Source:NCBI gene;Acc:100155753]	MAP3K9	no	9.0426	6.0922	8.39402
ENSSSCG00000002688	-0.454784	0.120022	0.334762	0.00357491	fc_hipp_cere	fc	PLCG2	phospholipase C gamma 2 [Source:NCBI gene;Acc:100518663]	PLCG2	no	25.5935	36.268	33.0858
ENSSSCG00000002806	0.901412	0.335967	-1.23738	0.00247248	cere_fc_hipp	cere	MMP15	matrix metallopeptidase 15 [Source:NCBI gene;Acc:100514105]	MMP15	no	6.63214	3.92006	2.89137
ENSSSCG00000003212	1.17557	-0.630356	-0.545218	0.00332723	cere_hipp_fc	cere	NAPSA	napsin A aspartic peptidase [Source:NCBI gene;Acc:100525581]	NAPSA	no	17.5827	7.9014	12.5133
ENSSSCG00000003492	-0.448299	0.717428	-0.269129	0.000133935	fc_cere_hipp	fc	SLC66A1	solute carrier family 66 member 1 [Source:NCBI gene;Acc:100511513]	SLC66A1	no	9.31248	13.2278	7.95392
ENSSSCG00000003684	1.85278	-0.876917	-0.975866	1.87e-08	cere_hipp_fc	cere	MTCL1	microtubule crosslinking factor 1 [Source:NCBI gene;Acc:100520570]	MTCL1	no	24.1792	7.06699	12.635
ENSSSCG00000004081	1.69064	3.30256	-4.9932	0.000219386	cere_fc_hipp	cere	NA		SYNE1	no	4.87309	2.03321	0.220752
ENSSSCG00000004125	0.755953	-0.354262	-0.401691	0.00447087	cere_hipp_fc	cere	STX11	syntaxin 11 [Source:NCBI gene;Acc:100152253]	STX11	no	6.23262	3.82209	4.80475
ENSSSCG00000004385	-0.643822	0.123914	0.519908	0.00447087	fc_hipp_cere	fc	SNX3	sorting nexin 3 [Source:NCBI gene;Acc:100627262]	SNX3	no	31.7814	50.8617	46.5817
ENSSSCG00000004388	0.75292	-0.369063	-0.383858	0.00487111	cere_hipp_fc	cere	ARMC2	armadillo repeat containing 2 [Source:NCBI gene;Acc:100523341]	ARMC2	no	5.31744	3.27996	4.19022
ENSSSCG00000004538	0.327288	-0.345926	0.0186381	0.00833547	hipp_cere_fc	hipp	WDR7	WD repeat domain 7 [Source:NCBI gene;Acc:100512572]	WDR7	no	42.442	34.9556	44.0588
ENSSSCG00000004666	0.813527	-0.760464	-0.0530631	0.00382912	cere_hipp_fc	cere	SQRDL	sulfide quinone oxidoreductase [Source:NCBI gene;Acc:100154990]	SQOR;AC090527.3	no	6.01947	3.58935	5.96151
ENSSSCG00000004671	0.478282	-0.129067	-0.349215	0.00832304	cere_hipp_fc	cere	SPATA5L1	spermatogenesis associated 5 like 1 [Source:NCBI gene;Acc:100156592]	SPATA5L1	no	13.1663	9.68143	10.5754
ENSSSCG00000004747	-0.387245	0.0344171	0.352828	0.00990592	fc_hipp_cere	fc	RTF1	RTF1 homolog, Paf1/RNA polymerase II complex component [Source:NCBI gene;Acc:100524183]	RTF1	no	10.7464	14.4711	14.0241
ENSSSCG00000005487	1.71053	1.39275	-3.10327	0.00832304	cere_fc_hipp	cere	COL27A1	collagen type XXVII alpha 1 chain [Source:NCBI gene;Acc:102159686]	COL27A1	no	5.63967	2.06412	0.715277
ENSSSCG00000005518	-0.562393	0.291772	0.270621	0.00338391	fc_hipp_cere	fc	GGTA1P	glycoprotein alpha-galactosyltransferase 1, pseudogene [Source:NCBI gene;Acc:396733]	NA	no	29.5643	45.0184	36.4765
ENSSSCG00000005600	-0.607319	0.604047	0.00327248	0.0096373	fc_hipp_cere	fc	PPP6C	protein phosphatase 6 catalytic subunit [Source:NCBI gene;Acc:100153256]	PPP6C	no	5.22339	8.11093	5.39168
ENSSSCG00000005648	0.91777	-0.566757	-0.351013	0.00122734	cere_hipp_fc	cere	SLC27A4	solute carrier family 27 member 4 [Source:NCBI gene;Acc:100155567]	SLC27A4	no	5.17156	2.91397	4.21295
ENSSSCG00000005922	1.62464	-1.16876	-0.455881	0.00764554	cere_hipp_fc	cere	SMPD5	sphingomyelin phosphodiesterase 5, pseudogene [Source:NCBI gene;Acc:100516365]	NA	no	5.74862	2.18494	4.36659
ENSSSCG00000005975	-0.850048	0.390085	0.459963	7.76e-06	fc_hipp_cere	fc	MTSS1	MTSS I-BAR domain containing 1 [Source:NCBI gene;Acc:106509958]	MTSS1	no	7.77534	14.5757	11.0012
ENSSSCG00000006350	2.05422	-0.734427	-1.3198	0.00039076	cere_hipp_fc	cere	NA	low affinity immunoglobulin gamma Fc region receptor II-like [Source:NCBI gene;Acc:110260307]	FCGR2C;FCGR2A;FCGR2B	no	6.20913	1.65546	2.53098
ENSSSCG00000006379	0.909241	-0.151683	-0.757558	0.000362672	cere_hipp_fc	cere	CD48	CD48 molecule [Source:NCBI gene;Acc:100511130]	CD48	no	19.7048	10.5119	11.9467
ENSSSCG00000006452	-0.849194	0.639952	0.209242	0.0031163	fc_hipp_cere	fc	CD1D	CD1d molecule [Source:NCBI gene;Acc:100124526]	CD1D	no	7.10676	13.1417	8.34739
ENSSSCG00000006456	1.13208	-0.541586	-0.590497	0.000237261	cere_hipp_fc	cere	FCRL1	Fc receptor-like protein 1 [Source:NCBI gene;Acc:100152824]	NA	no	10.2572	4.79093	6.95825
ENSSSCG00000006522	0.172651	0.409482	-0.582133	0.00144995	cere_fc_hipp	cere	GBA	glucosylceramidase beta [Source:NCBI gene;Acc:449572]	GBA	no	12.5499	11.5712	8.65391
ENSSSCG00000007285	1.00163	-0.101302	-0.900325	0.00618988	cere_hipp_fc	cere	GGT7	gamma-glutamyltransferase 7 [Source:NCBI gene;Acc:100519401]	GGT7	no	10.3855	5.79885	5.73234
ENSSSCG00000007381	-0.41785	0.213538	0.204311	0.00560867	fc_hipp_cere	fc	YWHAB	tyrosine 3-monooxygenase/tryptophan 5-monooxygenase activation protein beta [Source:NCBI gene;Acc:100153160]	YWHAB	no	78.4977	108.377	92.6931
ENSSSCG00000007431	0.303628	0.17881	-0.482438	0.00765241	cere_fc_hipp	cere	CTSA	cathepsin A [Source:NCBI gene;Acc:100156798]	CTSA	no	40.5201	33.9651	29.7622
ENSSSCG00000007495	0.826498	-0.221472	-0.605026	0.000559309	cere_hipp_fc	cere	CASS4	Cas scaffold protein family member 4 [Source:NCBI gene;Acc:100126293]	CASS4	no	6.30519	3.73694	4.27921
ENSSSCG00000007538	1.22218	-2.25779	1.03561	0.00157191	hipp_cere_fc	hipp	GATA5	GATA binding protein 5 [Source:NCBI gene;Acc:100158102]	GATA5	no	6.61343	3.29073	14.0955
ENSSSCG00000007797	0.629637	-0.358809	-0.270828	0.00031105	cere_hipp_fc	cere	ITGAL	integrin subunit alpha L [Source:NCBI gene;Acc:733681]	ITGAL	no	50.1667	33.5027	42.6386
ENSSSCG00000007925	1.12131	-0.687777	-0.433529	0.00682784	cere_hipp_fc	cere	NAGPA	N-acetylglucosamine-1-phosphodiester alpha-N-acetylglucosaminidase [Source:NCBI gene;Acc:100512596]	NAGPA	no	6.05636	2.98942	4.7318
ENSSSCG00000007950	1.1828	-0.282154	-0.900644	0.00970128	cere_hipp_fc	cere	ADCY9	adenylate cyclase 9 [Source:NCBI gene;Acc:100625423]	ADCY9	no	4.55384	2.3072	2.56841
ENSSSCG00000008261	0.654307	-0.556728	-0.0975793	0.00878775	cere_hipp_fc	cere	HK2	hexokinase 2 [Source:NCBI gene;Acc:494561]	HK2	yes	58.3091	38.2669	55.8543
ENSSSCG00000008573	-0.58836	0.361803	0.226557	0.00144995	fc_hipp_cere	fc	RAB10	RAB10, member RAS oncogene family [Source:NCBI gene;Acc:100526104]	RAB10	no	9.90865	15.3314	11.8378
ENSSSCG00000008617	-0.563635	0.0439976	0.519638	0.00682784	fc_hipp_cere	fc	FAM49A	family with sequence similarity 49 member A [Source:NCBI gene;Acc:100518011]	FAM49A	no	6.75924	10.3653	9.89844
ENSSSCG00000009060	0.799204	-0.643701	-0.155503	0.000173066	cere_hipp_fc	cere	MAML3	mastermind like transcriptional coactivator 3 [Source:NCBI gene;Acc:100626233]	MAML3	no	13.5324	8.08064	12.4265
ENSSSCG00000009216	1.57313	-0.0795995	-1.49353	0.00133346	cere_hipp_fc	cere	SPP1	secreted phosphoprotein 1 [Source:NCBI gene;Acc:397087]	SPP1	no	57.2367	19.9257	20.6673
ENSSSCG00000009220	1.77176	-0.837274	-0.934484	1.22e-05	cere_hipp_fc	cere	DMP1	dentin matrix acidic phosphoprotein 1 [Source:NCBI gene;Acc:399688]	DMP1	yes	107.521	32.5065	57.7192
ENSSSCG00000009230	0.396147	-0.00827722	-0.38787	0.00927862	cere_hipp_fc	cere	WDFY3	WD repeat and FYVE domain containing 3 [Source:NCBI gene;Acc:100523387]	WDFY3	no	38.7769	30.4448	30.3731
ENSSSCG00000009545	-2.91193	2.20698	0.704948	5.58e-12	fc_hipp_cere	fc	COL4A2	collagen type IV alpha 2 chain [Source:NCBI gene;Acc:100153454]	COL4A2	no	2.38776	18.7466	4.15091
ENSSSCG00000009565	1.98755	-1.78382	-0.203724	8e-05	cere_hipp_fc	cere	GAS6	growth arrest specific 6 [Source:NCBI gene;Acc:100519331]	GAS6	no	9.29199	2.55026	8.42986
ENSSSCG00000009793	0.38786	-0.307804	-0.0800555	0.00833547	cere_hipp_fc	cere	CLIP1	CAP-Gly domain containing linker protein 1 [Source:NCBI gene;Acc:100153677]	CLIP1	no	7.98641	6.29661	7.70932
ENSSSCG00000009833	-0.60851	0.119497	0.489013	0.00272586	fc_hipp_cere	fc	SH2B3	SH2B adaptor protein 3 [Source:NCBI gene;Acc:100154922]	SH2B3	no	16.3949	25.9239	23.5576
ENSSSCG00000010299	-0.455606	0.130418	0.325189	0.00766872	fc_hipp_cere	fc	ANXA7	annexin A7 [Source:NCBI gene;Acc:100156638]	ANXA7	no	16.9945	24.1357	21.8504
ENSSSCG00000010627	-0.598877	0.11298	0.485897	0.00260114	fc_hipp_cere	fc	PDCD4	programmed cell death 4 [Source:NCBI gene;Acc:100157112]	PDCD4	no	14.3854	22.4309	20.576
ENSSSCG00000010737	-0.530815	0.329125	0.201689	0.00447087	fc_hipp_cere	fc	ABRAXAS2	abraxas 2, BRISC complex subunit [Source:NCBI gene;Acc:100158023]	ABRAXAS2	no	5.90982	8.74837	6.89665
ENSSSCG00000010755	1.1435	-0.294234	-0.849267	0.00328831	cere_hipp_fc	cere	PTPRE	protein tyrosine phosphatase receptor type E [Source:NCBI gene;Acc:100155079]	PTPRE	no	2.24002	1.10622	1.31625
ENSSSCG00000010995	-0.753291	0.224432	0.528859	0.00144995	fc_hipp_cere	fc	CHMP5	charged multivesicular body protein 5 [Source:NCBI gene;Acc:100513035]	CHMP5	no	16.6677	28.3815	24.4679
ENSSSCG00000011245	-1.51177	0.881949	0.629821	0.000362672	fc_hipp_cere	fc	ITGA9	integrin subunit alpha 9 [Source:NCBI gene;Acc:100626707]	ITGA9	no	1.98399	5.66758	3.03229
ENSSSCG00000011443	-1.10963	0.583333	0.526296	0.00710096	fc_hipp_cere	fc	STAB1	stabilin 1 [Source:NCBI gene;Acc:100525609]	STAB1	no	6.73768	15.1856	9.97837
ENSSSCG00000011546	0.362449	-0.124575	-0.237873	0.00444788	cere_hipp_fc	cere	MTMR14	copine family member 9 [Source:NCBI gene;Acc:100152236]	MTMR14	no	26.454	21.2754	22.999
ENSSSCG00000011708	0.460661	-0.316927	-0.143734	0.00722758	cere_hipp_fc	cere	TSC22D2	TSC22 domain family member 2 [Source:NCBI gene;Acc:100155608]	TSC22D2	no	46.1721	34.6725	42.8699
ENSSSCG00000011752	0.708177	-0.221191	-0.486986	0.00573993	cere_hipp_fc	cere	FNDC3B	fibronectin type III domain containing 3B [Source:NCBI gene;Acc:100153395]	FNDC3B	no	4.68495	2.94175	3.43411
ENSSSCG00000011810	0.800669	-0.503102	-0.297567	0.00342136	cere_hipp_fc	cere	BCL6	BCL6 transcription repressor [Source:NCBI gene;Acc:100156549]	BCL6	no	26.2721	15.579	22.0521
ENSSSCG00000012114	-0.391561	0.134282	0.257278	0.00432168	fc_hipp_cere	fc	MSL3	Sus scrofa MSL complex subunit 3 (MSL3), transcript variant 4, mRNA. [Source:RefSeq mRNA;Acc:NM_001359943]	MSL3	no	13.4454	18.1321	16.5147
ENSSSCG00000012160	1.40371	-0.792724	-0.610984	6.58e-05	cere_hipp_fc	cere	SH3KBP1	SH3 domain containing kinase binding protein 1 [Source:NCBI gene;Acc:100522530]	SH3KBP1	no	4.78238	1.95437	3.252
ENSSSCG00000012408	-2.11484	0.598591	1.51625	0.00273585	fc_hipp_cere	fc	NHSL2	NHS like 2 [Source:NCBI gene;Acc:100151779]	NHSL2	no	0.637143	2.25363	1.48102
ENSSSCG00000012510	1.15343	-0.107936	-1.0455	0.00144995	cere_hipp_fc	cere	ARMCX2	armadillo repeat containing X-linked 2 [Source:NCBI gene;Acc:100521941]	ARMCX2	no	11.604	5.3101	5.86657
ENSSSCG00000012631	0.607436	-0.326867	-0.280569	0.00731955	cere_hipp_fc	cere	LONRF3	LON peptidase N-terminal domain and ring finger 3 [Source:NCBI gene;Acc:100517799]	LONRF3	no	10.7297	7.31171	9.05204
ENSSSCG00000013102	-0.220768	-0.402245	0.623013	0.00486241	hipp_fc_cere	hipp	MS4A7	membrane spanning 4-domains A7 [Source:NCBI gene;Acc:100628141]	MS4A7	yes	87.4557	105.539	138.529
ENSSSCG00000013113	0.952485	0.173344	-1.12583	0.00868395	cere_fc_hipp	cere	TMEM132A	transmembrane protein 132A [Source:NCBI gene;Acc:100511308]	TMEM132A	no	9.48167	5.42715	4.38836
ENSSSCG00000013114	0.776194	0.0379774	-0.814171	0.000331894	cere_fc_hipp	cere	SLC15A3	solute carrier family 15 member 3 [Source:NCBI gene;Acc:100513135]	SLC15A3	no	25.2443	15.4642	14.8234
ENSSSCG00000013388	0.314514	-0.576663	0.262149	0.00360094	hipp_cere_fc	hipp	PDE3B	phosphodiesterase 3B [Source:NCBI gene;Acc:100516060]	PDE3B	no	78.088	64.9069	96.0034
ENSSSCG00000013551	1.02769	-0.518265	-0.509424	5.79e-05	cere_hipp_fc	cere	C3	complement C3 [Source:NCBI gene;Acc:397072]	C3	yes	805.7	407.247	577.362
ENSSSCG00000013886	1.67178	-0.623142	-1.04864	1.28e-07	cere_hipp_fc	cere	B3GNT3	UDP-GlcNAc:betaGal beta-1,3-N-acetylglucosaminyltransferase 3 [Source:NCBI gene;Acc:100518473]	B3GNT3	no	15.4923	5.07578	7.71289
ENSSSCG00000015560	-0.600208	0.146316	0.453891	0.00271741	fc_hipp_cere	fc	ARPC5	actin related protein 2/3 complex subunit 5 [Source:NCBI gene;Acc:100174965]	ARPC5	no	52.821	82.4797	73.9533
ENSSSCG00000015563	-0.982954	0.812718	0.170236	0.000265505	fc_hipp_cere	fc	RGL1	ral guanine nucleotide dissociation stimulator like 1 [Source:NCBI gene;Acc:100515847]	RGL1	no	5.5786	11.2843	6.34375
ENSSSCG00000015930	0.876949	-0.208266	-0.668683	0.000999642	cere_hipp_fc	cere	DHRS9	dehydrogenase/reductase 9 [Source:NCBI gene;Acc:100519223]	DHRS9	no	14.1528	7.95847	9.16628
ENSSSCG00000015955	1.07447	0.645054	-1.71953	0.000579578	cere_fc_hipp	cere	ITGA6	integrin subunit alpha 6 [Source:NCBI gene;Acc:100158200]	ITGA6	no	9.6121	4.61007	3.04631
ENSSSCG00000016067	-0.962853	0.755818	0.207035	0.000145149	fc_hipp_cere	fc	STK17B	serine/threonine kinase 17b [Source:NCBI gene;Acc:100153033]	STK17B	no	7.12474	14.0472	8.39633
ENSSSCG00000016678	0.401523	-0.410657	0.00913411	0.00716036	hipp_cere_fc	hipp	NOD1	nucleotide binding oligomerization domain containing 1 [Source:NCBI gene;Acc:100135660]	NA	no	24.1256	18.863	24.919
ENSSSCG00000016918	0.760455	-0.349825	-0.41063	0.00039076	cere_hipp_fc	cere	MAP3K1	mitogen-activated protein kinase kinase kinase 1 [Source:NCBI gene;Acc:396617]	MAP3K1	no	7.8264	4.72751	6.07822
ENSSSCG00000017084	3.85374	0.487213	-4.34095	1.81e-05	cere_fc_hipp	cere	FAT2	FAT atypical cadherin 2 [Source:NCBI gene;Acc:102161049]	FAT2	no	9.05098	0.827664	0.438188
ENSSSCG00000017156	0.803	-0.0407923	-0.762208	0.000554482	cere_hipp_fc	cere	GAA	glucosidase alpha, acid [Source:NCBI gene;Acc:100526132]	GAA	no	10.9462	6.54054	6.59994
ENSSSCG00000017259	-0.37643	0.0504817	0.325949	0.00644974	fc_hipp_cere	fc	PRKAR1A	protein kinase cAMP-dependent type I regulatory subunit alpha [Source:NCBI gene;Acc:397091]	PRKAR1A	no	46.8766	62.8137	60.1845
ENSSSCG00000017617	0.532765	0.21039	-0.743155	0.00784791	cere_fc_hipp	cere	SCPEP1	serine carboxypeptidase 1 [Source:NCBI gene;Acc:100526072]	SCPEP1	no	49.947	35.6897	30.4954
ENSSSCG00000018864	-1.2475	0.0511345	1.19637	0.0048706	fc_hipp_cere	fc	NA		SNORD89	no	140.044	346.7	322.999
ENSSSCG00000020813	1.30212	-0.665866	-0.636254	0.000264012	cere_hipp_fc	cere	FAM20C	FAM20C golgi associated secretory pathway kinase [Source:NCBI gene;Acc:100737907]	FAM20C	no	73.0707	30.8799	48.1791
ENSSSCG00000021208	-0.737834	0.512054	0.22578	0.000145149	fc_hipp_cere	fc	SELENOP	selenoprotein P [Source:NCBI gene;Acc:100037964]	SELENOP	no	34.9194	59.9207	41.7142
ENSSSCG00000021464	2.03266	-1.18645	-0.846211	8.52e-06	cere_hipp_fc	cere	SOAT1	sterol O-acyltransferase 1 [Source:NCBI gene;Acc:100628166]	SOAT1	no	10.7735	2.75205	6.16507
ENSSSCG00000021977	-0.845361	0.777084	0.0682767	0.00115005	fc_hipp_cere	fc	GPD1L	glycerol-3-phosphate dehydrogenase 1 like [Source:NCBI gene;Acc:100624347]	GPD1L	no	5.83486	10.7782	6.22182
ENSSSCG00000022492	0.890785	-0.71609	-0.174695	0.000896944	cere_hipp_fc	cere	AMPD3	adenosine monophosphate deaminase 3 [Source:NCBI gene;Acc:100620914]	AMPD3	no	8.01315	4.49002	7.29562
ENSSSCG00000022925	0.807392	0.358712	-1.1661	0.00320373	cere_fc_hipp	cere	SLC2A3	solute carrier family 2 member 3 [Source:NCBI gene;Acc:100626468]	NA	no	5.43245	3.29179	2.52841
ENSSSCG00000023479	0.388609	-0.629984	0.241375	0.00969088	hipp_cere_fc	hipp	LOC100513689	NCK associated protein 5 [Source:NCBI gene;Acc:100513689]	NCKAP5	no	129.175	101.949	156.522
ENSSSCG00000023666	2.11426	0.0457589	-2.16002	1.14e-05	cere_fc_hipp	cere	CTSB	cathepsin B [Source:NCBI gene;Acc:100037961]	CTSB	no	5.89981	1.50681	1.36298
ENSSSCG00000024437	-0.57907	0.156345	0.422725	0.0065077	fc_hipp_cere	fc	AP2M1	adaptor related protein complex 2 subunit mu 1 [Source:NCBI gene;Acc:100626761]	AP2M1	no	28.4917	44.0061	39.0907
ENSSSCG00000024927	-0.519556	0.324944	0.194612	0.0040225	fc_hipp_cere	fc	STX12	syntaxin 12 [Source:NCBI gene;Acc:100627750]	STX12	no	20.64	30.3353	24.1255
ENSSSCG00000025248	-0.574538	0.138043	0.436496	0.00269124	fc_hipp_cere	fc	PITPNA	phosphatidylinositol transfer protein alpha [Source:NCBI gene;Acc:100623388]	PITPNA	no	8.16237	12.6875	11.3834
ENSSSCG00000025271	0.94878	-0.398989	-0.549791	0.00376426	cere_hipp_fc	cere	LOC100514951	paired immunoglobulin-like type 2 receptor beta [Source:NCBI gene;Acc:100514951]	NA	yes	32.9307	17.297	23.3755
ENSSSCG00000025455	-0.621969	0.138049	0.48392	0.000173066	fc_hipp_cere	fc	RALB	RAS like proto-oncogene B [Source:NCBI gene;Acc:100624229]	RALB	no	7.8116	12.4992	11.2204
ENSSSCG00000025744	0.4365	-0.543528	0.107028	0.00260114	hipp_cere_fc	hipp	KDSR	3-ketodihydrosphingosine reductase [Source:NCBI gene;Acc:100152988]	KDSR	no	7.74777	5.88612	8.56481
ENSSSCG00000025770	0.408214	-0.257246	-0.150969	0.00981042	cere_hipp_fc	cere	ST6GAL1	ST6 beta-galactoside alpha-2,6-sialyltransferase 1 [Source:NCBI gene;Acc:100302026]	ST6GAL1	no	43.3396	33.7606	40.032
ENSSSCG00000026817	1.95694	-1.59564	-0.3613	0.00809229	cere_hipp_fc	cere	ZNF646	zinc finger protein 646 [Source:NCBI gene;Acc:100523240]	ZNF646	no	4.32697	1.27046	3.71312
ENSSSCG00000027349	-0.740086	0.39994	0.340146	0.00494003	fc_hipp_cere	fc	TBC1D14	TBC1 domain family member 14 [Source:NCBI gene;Acc:100622341]	TBC1D14	no	7.44803	12.797	9.71056
ENSSSCG00000029521	-1.04909	0.38568	0.66341	0.00178316	fc_hipp_cere	fc	CD82	CD82 molecule [Source:NCBI gene;Acc:100270689]	CD82	no	6.27973	13.6121	10.108
ENSSSCG00000029633	0.329168	-0.27583	-0.0533383	0.00833547	cere_hipp_fc	cere	USP24	ubiquitin specific peptidase 24 [Source:NCBI gene;Acc:100620405]	USP24	no	56.7399	46.6912	56.0472
ENSSSCG00000030309	-1.13229	0.532078	0.600207	5.21e-06	fc_hipp_cere	fc	NDRG2	NDRG family member 2 [Source:NCBI gene;Acc:780431]	NDRG2	no	24.5447	56.042	38.3714
ENSSSCG00000031174	-0.859823	0.437747	0.422075	0.00682784	fc_hipp_cere	fc	FBP1	fructose-bisphosphatase 1 [Source:NCBI gene;Acc:397038]	FBP1	yes	13.7958	25.8998	18.7332
ENSSSCG00000031175	0.671642	0.152163	-0.823805	0.000209751	cere_fc_hipp	cere	FNIP2	folliculin interacting protein 2 [Source:NCBI gene;Acc:106504653]	FNIP2	no	10.3364	6.70436	5.97046
ENSSSCG00000031657	0.752165	-0.332078	-0.420087	0.00878559	cere_hipp_fc	cere	NA	JunD proto-oncogene, AP-1 transcription factor subunit [Source:NCBI gene;Acc:110259314]	NA	no	92.0182	57.5407	70.6066
ENSSSCG00000031819	-1.64729	0.769979	0.877314	0.0035923	fc_hipp_cere	fc	TP53I11	tumor protein p53 inducible protein 11 [Source:NCBI gene;Acc:100520600]	TP53I11	no	2.33234	7.75345	4.29233
ENSSSCG00000031912	1.42492	-0.664584	-0.760334	0.000737348	cere_hipp_fc	cere	NA		NA	no	134.032	51.3093	80.828
ENSSSCG00000031951	-0.592908	0.241027	0.351881	9.92e-05	fc_hipp_cere	fc	LOC100627463	cytoplasmic FMR1 interacting protein 1 [Source:NCBI gene;Acc:100627463]	NA	yes	86.0623	134.358	112.531
ENSSSCG00000031954	-0.46598	0.159708	0.306272	0.00695611	fc_hipp_cere	fc	SLC39A10	solute carrier family 39 member 10 [Source:NCBI gene;Acc:110257100]	SLC39A10	no	15.5728	22.1889	19.7338
ENSSSCG00000032288	0.609474	-0.522312	-0.0871624	0.00144995	cere_hipp_fc	cere	SLC20A1	solute carrier family 20 member 1 [Source:NCBI gene;Acc:100518065]	SLC20A1	no	19.7685	13.4039	19.065
ENSSSCG00000032595	-0.524845	0.335826	0.189018	0.0046502	fc_hipp_cere	fc	RAP1B	RAP1B, member of RAS oncogene family [Source:NCBI gene;Acc:100152555]	RAP1B	no	11.1717	16.5731	13.0095
ENSSSCG00000032650	-0.911617	0.15072	0.760897	1.97e-05	fc_hipp_cere	fc	NA	SUB1 regulator of transcription [Source:NCBI gene;Acc:110257216]	SUB1	no	5.95254	11.3522	10.1704
ENSSSCG00000033262	1.23887	-0.935503	-0.303366	0.00522021	cere_hipp_fc	cere	CD74	CD74 molecule [Source:NCBI gene;Acc:396660]	CD74	no	122.488	53.8635	101.752
ENSSSCG00000033849	-0.866556	0.415641	0.450915	0.000189705	fc_hipp_cere	fc	CD37	CD37 molecule [Source:NCBI gene;Acc:100624694]	CD37	no	13.4909	25.3719	18.9643
ENSSSCG00000034197	0.545657	-0.299018	-0.246639	0.00260114	cere_hipp_fc	cere	EDEM1	ER degradation enhancing alpha-mannosidase like protein 1 [Source:NCBI gene;Acc:100738285]	EDEM1	no	29.748	21.0978	25.7233
ENSSSCG00000034414	-0.301418	-0.115808	0.417226	0.00716036	hipp_fc_cere	hipp	PSME3IP1	proteasome activator subunit 3 interacting protein 1 [Source:NCBI gene;Acc:106508675]	PSME3IP1	no	25.4115	32.2965	34.6032
ENSSSCG00000034879	-0.579758	0.344621	0.235137	0.00355173	fc_hipp_cere	fc	MAML2	mastermind like transcriptional coactivator 2 [Source:NCBI gene;Acc:100739654]	MAML2	no	10.8519	16.8373	13.1743
ENSSSCG00000035147	0.859228	-0.500158	-0.359069	0.00821077	cere_hipp_fc	cere	HSD17B1	hydroxysteroid 17-beta dehydrogenase 1 [Source:NCBI gene;Acc:100147712]	HSD17B1	no	10.5717	6.1318	8.5729
ENSSSCG00000035790	0.847272	-0.251127	-0.596146	1.22e-05	cere_hipp_fc	cere	BTG1	BTG anti-proliferation factor 1 [Source:NCBI gene;Acc:100101473]	BTG1	no	36.4084	21.0144	24.6799
ENSSSCG00000036363	0.915384	-0.729484	-0.185899	0.000779693	cere_hipp_fc	cere	LOC100037970	phosphodiesterase 4C [Source:NCBI gene;Acc:100037970]	PDE4C;AC008397.2	no	4.54682	2.45281	4.08978
ENSSSCG00000037025	-0.91418	0.366478	0.547702	3.21e-05	fc_hipp_cere	fc	PLVAP	plasmalemma vesicle associated protein [Source:NCBI gene;Acc:110259322]	PLVAP	no	189.137	369.247	283.672
ENSSSCG00000037274	-0.519947	0.11698	0.402967	0.00573993	fc_hipp_cere	fc	PTMA	prothymosin alpha [Source:NCBI gene;Acc:100294684]	PTMA	no	185.34	274.657	251.054
ENSSSCG00000037449	2.03996	0.00642714	-2.04639	9.14e-05	cere_fc_hipp	cere	CSF1	colony stimulating factor 1 [Source:NCBI gene;Acc:100513084]	CSF1	no	6.1241	1.68424	1.51937
ENSSSCG00000037466	-0.671833	0.429858	0.241975	0.000893331	fc_hipp_cere	fc	LOC100515551	sialic acid-binding Ig-like lectin 5 [Source:NCBI gene;Acc:100515551]	NA	yes	10.7965	17.8375	13.1193
ENSSSCG00000037652	1.62926	-1.19879	-0.430477	0.00282031	cere_hipp_fc	cere	NA		NA	no	1.67808	0.576235	1.29849
ENSSSCG00000038556	1.34341	-0.677039	-0.66637	5.97e-08	cere_hipp_fc	cere	LOC100621997	formin 2 [Source:NCBI gene;Acc:100621997]	FMN2	no	14.7092	6.12131	9.47405
ENSSSCG00000038911	0.845363	0.241442	-1.08681	0.00272586	cere_fc_hipp	cere	KLF2	Kruppel like factor 2 [Source:NCBI gene;Acc:100174959]	KLF2	no	16.2611	9.56611	7.94383
ENSSSCG00000038948	-0.916901	0.518444	0.398457	0.000106469	fc_hipp_cere	fc	ETS2	ETS proto-oncogene 2, transcription factor [Source:NCBI gene;Acc:100154449]	ETS2	no	19.3419	37.7904	26.1107
ENSSSCG00000039222	-0.397614	-0.141593	0.539206	0.00122889	hipp_fc_cere	hipp	BASP1	brain abundant membrane attached signal protein 1 [Source:NCBI gene;Acc:100522108]	BASP1	no	214.966	293.265	320.484
ENSSSCG00000039472	0.794232	-0.274349	-0.519883	0.00682784	cere_hipp_fc	cere	SLC30A1	solute carrier family 30 member 1 [Source:NCBI gene;Acc:503660]	SLC30A1	no	5.15623	3.08387	3.66931
ENSSSCG00000039651	0.859445	-0.66932	-0.190124	9.14e-05	cere_hipp_fc	cere	SLC2A5	solute carrier family 2 member 5 [Source:NCBI gene;Acc:100625876]	SLC2A5	yes	173.42	98.7938	155.798
ENSSSCG00000040016	1.26766	-0.773949	-0.493713	7.48e-06	cere_hipp_fc	cere	EMR4	EGF-like module containing, mucin-like, hormone receptor-like sequence 4 [Source:NCBI gene;Acc:100623124]	NA	yes	14.2816	6.09609	10.4461
ENSSSCG00000040294	-0.97349	0.0272408	0.946249	0.00487111	fc_hipp_cere	fc	SUB1	activated RNA polymerase II transcriptional coactivator p15 [Source:NCBI gene;Acc:100512195]	SUB1	no	6.39603	12.6054	12.3909
ENSSSCG00000040608	-0.546724	0.652618	-0.105894	0.000896944	fc_cere_hipp	fc	AKR1B1	aldo-keto reductase family 1 member B [Source:NCBI gene;Acc:396816]	AKR1B1	no	54.099	81.6077	51.6158
ENSSSCG00000042621	0.656527	-0.489804	-0.166723	0.00527031	cere_hipp_fc	cere	NA		NA	yes	4.53727	2.99118	4.1065
ENSSSCG00000043344	0.858492	-0.904368	0.0458762	0.00579896	hipp_cere_fc	hipp	NA		NA	no	2.55516	1.50831	2.73468
ENSSSCG00000043781	1.03304	-0.508896	-0.524141	0.00580594	cere_hipp_fc	cere	RHOB	ras homolog family member B [Source:NCBI gene;Acc:100144503]	RHOB	no	43.9567	22.297	31.1686
ENSSSCG00000043928	1.02933	-0.486625	-0.542706	0.00360094	cere_hipp_fc	cere	NA		NA	no	7.58571	3.87261	5.38416
ENSSSCG00000044051	-5.85856	2.86042	2.99814	5.25e-06	fc_hipp_cere	fc	NA		NA	no	0.799709	20.4889	2.86319
ENSSSCG00000044700	-0.790102	0.834582	-0.0444798	0.000465663	fc_cere_hipp	fc	NA		NA	no	7.90511	14.2191	7.85224
ENSSSCG00000044930	0.616604	-0.65726	0.0406561	0.00551021	hipp_cere_fc	hipp	NA		NA	yes	16.3977	11.1929	17.4055
ENSSSCG00000046732	1.24186	-1.24177	-8.82e-05	0.0031163	cere_hipp_fc	cere	NA		NA	no	96.5921	41.9577	98.6033
ENSSSCG00000046947	0.65384	-0.504262	-0.149578	0.00551021	cere_hipp_fc	cere	NA		NA	yes	10.1318	6.66112	9.3792
ENSSSCG00000048263	0.929495	-0.449946	-0.47955	0.00759753	cere_hipp_fc	cere	NA		NA	no	16.1126	8.80589	11.7451
ENSSSCG00000050692	0.696844	-0.402476	-0.294368	0.00755635	cere_hipp_fc	cere	NA		NA	no	56.8195	36.6698	47.7944
ENSSSCG00000051257	1.20295	-0.984461	-0.218488	1.19e-05	cere_hipp_fc	cere	NA		NA	no	6.75096	3.11882	5.98825
ENSSSCG00000051532	1.43681	-1.21138	-0.22543	2.2e-05	cere_hipp_fc	cere	NA		NA	no	4.22788	1.67914	3.76457
