# Supplementary material for: Defining the pig microglial transcriptome reveals its core signature, regional heterogeneity, and similarity with human and rodent microglia
Source: Glia. 2022 Sep 19;71(2):334–49. doi: 10.1002/glia.24274 (PMC10087207; doi:10.1002/glia.24274)
Supplement: Supplementary file 15 — Table S10 regional pig microglia [file GLIA-71-334-s003.xlsx]

## Sheet: TableS10_regional_pig_microglia
Gene.ID	Gene.name	Gene.description	human_orthologue
ENSSSCG00000013102	MS4A7	membrane spanning 4-domains A7 [Source:NCBI gene;Acc:100628141]	MS4A7
ENSSSCG00000039651	SLC2A5	solute carrier family 2 member 5 [Source:NCBI gene;Acc:100625876]	SLC2A5
ENSSSCG00000044930
ENSSSCG00000013551	C3	complement C3 [Source:NCBI gene;Acc:397072]	C3
ENSSSCG00000009220	DMP1	dentin matrix acidic phosphoprotein 1 [Source:NCBI gene;Acc:399688]	DMP1
ENSSSCG00000000699	LPAR5	lysophosphatidic acid receptor 5 [Source:NCBI gene;Acc:102161415]	LPAR5
ENSSSCG00000040016	EMR4	EGF-like module containing, mucin-like, hormone receptor-like sequence 4 [Source:NCBI gene;Acc:100623124]
ENSSSCG00000008261	HK2	hexokinase 2 [Source:NCBI gene;Acc:494561]	HK2
ENSSSCG00000031174	FBP1	fructose-bisphosphatase 1 [Source:NCBI gene;Acc:397038]	FBP1
ENSSSCG00000025271	LOC100514951	paired immunoglobulin-like type 2 receptor beta [Source:NCBI gene;Acc:100514951]
ENSSSCG00000031951	LOC100627463	cytoplasmic FMR1 interacting protein 1 [Source:NCBI gene;Acc:100627463]
ENSSSCG00000046947
ENSSSCG00000037466	LOC100515551	sialic acid-binding Ig-like lectin 5 [Source:NCBI gene;Acc:100515551]
ENSSSCG00000042621
