# Supplementary material for: Defining the pig microglial transcriptome reveals its core signature, regional heterogeneity, and similarity with human and rodent microglia
Source: Glia. 2022 Sep 19;71(2):334–49. doi: 10.1002/glia.24274 (PMC10087207; doi:10.1002/glia.24274)
Supplement: Supplementary file 16 — Table S11 full geneset network microglia mcl [file GLIA-71-334-s009.xlsx]

## Sheet: TableS11_full_geneset_network_m
Gene_stable_ID	Gene_name	Gene_description	MCL.Cluster	log2FC_cerebellumVSfrontalcortex	log2FC_frontalcortexVShippocampus	log2FC_hippocampusVScerebellum	adj.P.Val	human_orthologue	mean_fpkm.cerebellarmicroglia	mean_fpkm.Frontalcortexmicroglia	mean_fpkm.hippocampalmicroglia	mean_fpkm.hippocampaltissue	mean_fpkm.isolatedmacrophage	mean_fpkm.all_microglia	min_fpkm.cerebellarmicroglia	min_fpkm.Frontalcortexmicroglia	min_fpkm.hippocampalmicroglia	min_fpkm.hippocampaltissue	min_fpkm.isolatedmacrophage	min_fpkm.microglia_max	regional_variation_gene
ENSSSCG00000008337	AAK1	AP2 associated kinase 1 [Source:NCBI gene;Acc:110255208]	Cluster 1	0.162993332	0.305699555	-0.468692887	0.230892076	AAK1	9.07232	8.63078	6.7484	17.7683	5.07049	8.09217	6.76254	5.80286	4.30295	16.3235	4.33186	6.76254
ENSSSCG00000017141	AATK	apoptosis associated tyrosine kinase [Source:NCBI gene;Acc:100627757]	Cluster 1	NA	NA	NA	NA	AATK	0.676937	1.57187	0.282991	19.5147	0.0439774	0.768737	0	0.032361	0	15.4698	0.037226	0.032361
ENSSSCG00000007909	ABAT	4-aminobutyrate aminotransferase [Source:NCBI gene;Acc:397500]	Cluster 1	NA	NA	NA	NA	ABAT	0.216229	0.517567	0.178966	21.8918	0.095039	0.29585	0	0.0224693	0.0449249	17.2303	0.050694	0.0449249
ENSSSCG00000017255	ABCA5	ATP binding cassette subfamily A member 5 [Source:NCBI gene;Acc:100520049]	Cluster 1	NA	NA	NA	NA	ABCA5	0.526012	0.619325	0.363546	4.60625	1.56416	0.499181	0.250109	0.153222	0.147218	3.80144	0.745107	0.250109
ENSSSCG00000009784	ABCB9	ATP binding cassette subfamily B member 9 [Source:NCBI gene;Acc:100155346]	Cluster 1	NA	NA	NA	NA	ABCB9	0.110524	0.449162	0.0664297	2.49898	0.681628	0.197271	0	0	0	1.98041	0.350001	0
ENSSSCG00000013378	ABCC8	ATP binding cassette subfamily C member 8 [Source:NCBI gene;Acc:100158245]	Cluster 1	NA	NA	NA	NA	ABCC8	0.153127	0.283439	0	3.09537	0	0.139595	0	0	0	1.98199	0	0
ENSSSCG00000034630	ABI2	abl interactor 2 [Source:NCBI gene;Acc:100514879]	Cluster 1	0.030453338	0.484632081	-0.515085419	0.447720446	ABI2	2.3655	2.49582	1.77665	25.7999	0.218573	2.19673	1.69771	1.59183	0.506331	22.6702	0.121903	1.69771
ENSSSCG00000008721	ABLIM2	actin binding LIM protein family member 2 [Source:NCBI gene;Acc:100522624]	Cluster 1	NA	NA	NA	NA	ABLIM2	2.69209	4.55846	2.18062	13.1447	0.126013	3.02636	1.99406	2.15628	0.44838	11.4705	0.00693039	2.15628
ENSSSCG00000013303	ABTB2	ankyrin repeat and BTB domain containing 2 [Source:NCBI gene;Acc:100512455]	Cluster 1	NA	NA	NA	NA	ABTB2	0.182951	0.309307	0.0316155	1.88658	2.16206	0.169074	0	0.0131	0	1.63028	1.34063	0.0131
ENSSSCG00000036411	ACOT13	acyl-CoA thioesterase 13 [Source:NCBI gene;Acc:100514587]	Cluster 1	NA	NA	NA	NA	ACOT13	2.10977	2.25523	1.90306	1.57021	1.91645	2.08595	1.49786	1.0604	1.10008	1.10626	1.45527	1.49786
ENSSSCG00000012583	ACSL4	acyl-CoA synthetase long chain family member 4 [Source:NCBI gene;Acc:448980]	Cluster 1	NA	NA	NA	NA	ACSL4	0.319329	0.368529	0.0550104	12.1307	21.0341	0.239618	0.053423	0	0	11.6494	17.5907	0.053423
ENSSSCG00000036702	ACTN1	actinin alpha 1 [Source:NCBI gene;Acc:100513412]	Cluster 1	NA	NA	NA	NA	ACTN1	0.53489	1.03039	0.25609	12.7683	30.7944	0.576012	0.190144	0	0	10.618	26.7121	0.190144
ENSSSCG00000002965	ACTN4	actinin alpha 4 [Source:NCBI gene;Acc:100517284]	Cluster 1	-0.308485685	0.500276409	-0.191790723	0.292444101	ACTN4	9.70777	12.771	8.71748	22.2448	37.5379	10.2739	6.98692	7.74722	6.89212	20.8558	34.1616	7.74722
ENSSSCG00000017052	ADAM19	ADAM metallopeptidase domain 19 [Source:NCBI gene;Acc:100521528]	Cluster 1	NA	NA	NA	NA	ADAM19	0.588327	0.43071	0.112714	1.53645	25.5351	0.36236	0.0409257	0.0972297	0	1.04918	22.3054	0.0972297
ENSSSCG00000016131	ADAM23	ADAM metallopeptidase domain 23 [Source:NCBI gene;Acc:100518044]	Cluster 1	NA	NA	NA	NA	ADAM23	0.296893	0.701237	0.121789	16.0416	0	0.352674	0	0.040778	0	13.5213	0	0.040778
ENSSSCG00000038452	ADAMTS17	ADAM metallopeptidase with thrombospondin type 1 motif 17 [Source:NCBI gene;Acc:102160867]	Cluster 1	NA	NA	NA	NA	ADAMTS17	0.074601	0.205564	0.0141481	1.98812	0.00761946	0.0952493	0	0	0	1.50997	0	0
ENSSSCG00000014259	ADAMTS19	ADAM metallopeptidase with thrombospondin type 1 motif 19 [Source:NCBI gene;Acc:100518181]	Cluster 1	NA	NA	NA	NA	ADAMTS19	0.12521	0.423412	0.0518828	7.97284	0.0232916	0.1899	0	0	0	5.50181	0	0
ENSSSCG00000000795	ADAMTS20	ADAM metallopeptidase with thrombospondin type 1 motif 20 [Source:NCBI gene;Acc:100049661]	Cluster 1	NA	NA	NA	NA	ADAMTS20	0.197346	0.389362	0.0897871	2.79491	0	0.219342	0	0.030032	0	2.42826	0	0.030032
ENSSSCG00000006359	ADAMTS4	ADAM metallopeptidase with thrombospondin type 1 motif 4 [Source:NCBI gene;Acc:100157276]	Cluster 1	NA	NA	NA	NA	ADAMTS4	0.32173	0.742303	0.286077	12.8447	0.0484294	0.436078	0	0	0	9.30451	0	0
ENSSSCG00000015249	ADAMTS8	ADAM metallopeptidase with thrombospondin type 1 motif 8 [Source:NCBI gene;Acc:100518855]	Cluster 1	NA	NA	NA	NA	ADAMTS8	0.187665	0.25338	0.250019	5.08989	0.210718	0.229979	0	0	0.112508	4.33591	0.0786136	0.112508
ENSSSCG00000026425	ADAMTSL2	ADAMTS like 2 [Source:NCBI gene;Acc:100628047]	Cluster 1	NA	NA	NA	NA	ADAMTSL2	0.291001	0.579349	0.0444048	1.01903	0.0717159	0.286544	0	0.0654754	0	0.707341	0	0.0654754
ENSSSCG00000001793	ADAMTSL3	ADAMTS like 3 [Source:NCBI gene;Acc:100157238]	Cluster 1	NA	NA	NA	NA	ADAMTSL3	0.0289763	0.193768	0.00692292	1.49051	0.00914372	0.0734304	0	0	0	0.779789	0	0
ENSSSCG00000011160	ADARB2	adenosine deaminase RNA specific B2 (inactive) [Source:NCBI gene;Acc:100521919]	Cluster 1	NA	NA	NA	NA	ADARB2	0.582049	0.933359	0.452719	3.54786	0.320573	0.644011	0.266627	0.388131	0.18766	2.77724	0.178214	0.388131
ENSSSCG00000016726	ADCY1	adenylate cyclase 1 [Source:NCBI gene;Acc:100624934]	Cluster 1	NA	NA	NA	NA	ADCY1	1.33482	1.18456	0.124787	13.3373	0.0547389	0.790179	0.446727	0.168228	0.008717	4.83814	0.009412	0.446727
ENSSSCG00000017101	ADCY2	adenylate cyclase 2 [Source:NCBI gene;Acc:100517503]	Cluster 1	NA	NA	NA	NA	ADCY2	0.194237	0.468545	0.0485479	9.09124	0.0936813	0.225148	0	0.0499301	0	5.47769	0	0.0499301
ENSSSCG00000027952	ADCY5	adenylate cyclase 5 [Source:NCBI gene;Acc:100155970]	Cluster 1	NA	NA	NA	NA	ADCY5	0.546239	0.83215	0.138436	12.4338	1.25967	0.477459	0.034879	0.092646	0	10.8064	0.9187	0.092646
ENSSSCG00000000175	ADCY6	adenylate cyclase 6 [Source:NCBI gene;Acc:100522613]	Cluster 1	NA	NA	NA	NA	ADCY6	0.396112	0.526519	0.0338114	4.74574	1.42283	0.301232	0	0	0	3.90834	1.01218	0
ENSSSCG00000016672	ADCYAP1R1	ADCYAP receptor type I [Source:NCBI gene;Acc:100511793]	Cluster 1	NA	NA	NA	NA	ADCYAP1R1	0.504959	0.576193	0.221855	25.3992	0.0671897	0.425776	0.0667834	0.0909212	0.0157681	22.4339	0	0.0909212
ENSSSCG00000020736	ADD2	adducin 2 [Source:NCBI gene;Acc:100624449]	Cluster 1	NA	NA	NA	NA	ADD2	1.1592	1.20564	0.138286	36.5473	0.047632	0.756681	0.167432	0.0569669	0	27.213	0	0.167432
ENSSSCG00000039199	ADGRA1	adhesion G protein-coupled receptor A1 [Source:NCBI gene;Acc:100623440]	Cluster 1	NA	NA	NA	NA	ADGRA1	0.0140165	0.478118	0.0744708	3.57988	0.063735	0.172149	0	0	0	2.35281	0	0
ENSSSCG00000035891	ADGRB1	adhesion G protein-coupled receptor B1 [Source:NCBI gene;Acc:110260204]	Cluster 1	NA	NA	NA	NA	ADGRB1	0.375333	1.4044	0.384449	15.3149	0.270856	0.660469	0	0.189659	0	13.2567	0.202432	0.189659
ENSSSCG00000003604	ADGRB2	adhesion G protein-coupled receptor B2 [Source:NCBI gene;Acc:100520965]	Cluster 1	NA	NA	NA	NA	ADGRB2	0.141149	1.22433	0.346456	31.0408	0.00811747	0.506299	0	0	0	21.8707	0	0
ENSSSCG00000004270	ADGRB3	adhesion G protein-coupled receptor B3 [Source:NCBI gene;Acc:100736796]	Cluster 1	NA	NA	NA	NA	ADGRB3	1.15989	1.16609	0.314441	16.1598	0.107314	0.832103	0.058122	0.10627	0.034163	10.9134	0	0.10627
ENSSSCG00000013773	ADGRL1	adhesion G protein-coupled receptor L1 [Source:NCBI gene;Acc:100514215]	Cluster 1	0.207098437	0.194471129	-0.401569566	0.523567106	ADGRL1	5.62599	5.34621	4.34583	25.1732	0.68485	5.08032	3.74873	2.81233	2.85741	23.1699	0.274469	3.74873
ENSSSCG00000026129	ADGRL3	adhesion G protein-coupled receptor L3 [Source:NCBI gene;Acc:100624115]	Cluster 1	NA	NA	NA	NA	ADGRL3	0.464262	0.586849	0.0943782	19.1845	0.00598379	0.36492	0	0	0	15.5717	0	0
ENSSSCG00000035025	ADGRV1	adhesion G protein-coupled receptor V1 [Source:NCBI gene;Acc:100519889]	Cluster 1	NA	NA	NA	NA	ADGRV1	0.267107	0.700083	0.315737	6.29306	0.172749	0.415199	0.123676	0.137623	0.066435	4.34332	0.159521	0.137623
ENSSSCG00000021059	ADORA1	adenosine A1 receptor [Source:NCBI gene;Acc:606743]	Cluster 1	NA	NA	NA	NA	ADORA1	1.11197	1.00959	0.237978	22.3476	0.290032	0.738479	0.265445	0.213083	0	20.8428	0.242461	0.265445
ENSSSCG00000008122	ADRA2B	adrenoceptor alpha 2B [Source:NCBI gene;Acc:641353]	Cluster 1	NA	NA	NA	NA	ADRA2B	0.0464073	0.14984	0.0352829	0.714844	0.0351711	0.0759673	0	0	0	0.520233	0	0
ENSSSCG00000037334	ADSS1	adenylosuccinate synthase 1 [Source:NCBI gene;Acc:100048943]	Cluster 1	-0.479281256	0.926170705	-0.44688945	0.323781493	ADSS1	4.14237	6.61805	3.04118	20.1897	0.153321	4.40968	2.35792	2.33875	1.9452	11.9897	0.113201	2.35792
ENSSSCG00000012730	AFF2	AF4/FMR2 family member 2 [Source:NCBI gene;Acc:100512515]	Cluster 1	NA	NA	NA	NA	AFF2	0.151319	0.222641	0.106022	9.28687	1.71468	0.159007	0	0	0	7.98309	0.683207	0
ENSSSCG00000038732	AGAP2	ArfGAP with GTPase domain, ankyrin repeat and PH domain 2 [Source:NCBI gene;Acc:100622675]	Cluster 1	NA	NA	NA	NA	AGAP2	3.05198	3.08674	1.53852	55.4462	16.9507	2.47703	1.20176	0.606766	0.517588	40.4509	15.395	1.20176
ENSSSCG00000004166	AHI1	Abelson helper integration site 1 [Source:NCBI gene;Acc:100514806]	Cluster 1	-0.207806665	0.515483301	-0.307676636	0.594863085	AHI1	3.17352	3.96081	2.62487	18.2607	21.8878	3.21809	1.77545	2.08238	0.878295	15.7057	18.1724	2.08238
ENSSSCG00000034178	AIF1L	allograft inflammatory factor 1 like [Source:NCBI gene;Acc:100624075]	Cluster 1	NA	NA	NA	NA	AIF1L	0.235193	0.267671	0.069979	5.92364	0.0232878	0.187697	0	0	0	4.85658	0	0
ENSSSCG00000031344	AJAP1	adherens junctions associated protein 1 [Source:NCBI gene;Acc:110261085]	Cluster 1	NA	NA	NA	NA	AJAP1	0.0306487	0.309657	0.0747316	9.23245	0	0.132025	0	0	0	6.63813	0	0
ENSSSCG00000003773	AK5	adenylate kinase 5 [Source:NCBI gene;Acc:733697]	Cluster 1	NA	NA	NA	NA	AK5	0.245511	0.69052	0.471742	81.2756	0.313764	0.457918	0	0.14454	0.0755642	72.4285	0.205854	0.14454
ENSSSCG00000012347	ALAS2	5'-aminolevulinate synthase 2 [Source:NCBI gene;Acc:100518817]	Cluster 1	NA	NA	NA	NA	ALAS2	0.674234	0.696447	0.0965424	0.747664	0.478579	0.460362	0	0	0	0.503232	0.0747017	0
ENSSSCG00000018044	ALDH3A1	aldehyde dehydrogenase 3 family member A1 [Source:NCBI gene;Acc:100526075]	Cluster 1	NA	NA	NA	NA	ALDH3A1	0	0.108633	0.0131031	0.494646	0.151664	0.0394744	0	0	0	0.294123	0	0
ENSSSCG00000016391	AMER3	APC membrane recruitment protein 3 [Source:NCBI gene;Acc:102162819]	Cluster 1	NA	NA	NA	NA	AMER3	0.333799	0.405996	0.0644875	3.09272	0	0.259133	0.0746361	0	0	1.90525	0	0.0746361
ENSSSCG00000014960	AMOTL1	angiomotin like 1 [Source:NCBI gene;Acc:100513610]	Cluster 1	NA	NA	NA	NA	AMOTL1	0.276056	0.358567	0.148014	12.5821	0.373928	0.257861	0.0516403	0	0	11.2793	0.12808	0.0516403
ENSSSCG00000011643	AMOTL2	angiomotin like 2 [Source:NCBI gene;Acc:100523696]	Cluster 1	NA	NA	NA	NA	AMOTL2	0.410814	0.373558	0.0707269	6.08718	0.429614	0.275455	0.0132977	0.0314606	0	4.97465	0.229752	0.0314606
ENSSSCG00000024136	AMPH	amphiphysin [Source:NCBI gene;Acc:100626324]	Cluster 1	NA	NA	NA	NA	AMPH	0.983137	0.570172	0.195657	35.081	0.166544	0.549895	0.147637	0.095719	0	30.5979	0	0.147637
ENSSSCG00000005608	ANGPTL2	angiopoietin like 2 [Source:NCBI gene;Acc:100126164]	Cluster 1	NA	NA	NA	NA	ANGPTL2	1.59788	1.67291	1.43134	11.5712	0.416467	1.56537	1.01298	0.735103	0.704226	8.51738	0.361482	1.01298
ENSSSCG00000013497	ANKRD24	ankyrin repeat domain 24 [Source:NCBI gene;Acc:100525327]	Cluster 1	NA	NA	NA	NA	ANKRD24	1.38393	1.04285	0.580033	3.50997	0.865577	0.974236	0.929553	0.395605	0.0314535	2.57495	0.22133	0.929553
ENSSSCG00000011194	ANKRD28	ankyrin repeat domain 28 [Source:NCBI gene;Acc:100152333]	Cluster 1	NA	NA	NA	NA	ANKRD28	0.890507	1.37161	0.667199	7.35528	4.49301	0.955254	0.342314	0.634415	0.23704	6.24004	3.46752	0.634415
ENSSSCG00000039609	ANKRD33B	ankyrin repeat domain 33B [Source:NCBI gene;Acc:100523704]	Cluster 1	NA	NA	NA	NA	ANKRD33B	0.0653461	0.416207	0.0485324	5.599	8.19617	0.165198	0	0	0	3.61543	6.75739	0
ENSSSCG00000022083	ANKS1B	ankyrin repeat and sterile alpha motif domain containing 1B [Source:NCBI gene;Acc:100513089]	Cluster 1	NA	NA	NA	NA	ANKS1B	1.80209	1.3057	0.349502	21.3213	0.0921205	1.05819	0.304402	0.118635	0.0863887	19.222	0.0283717	0.304402
ENSSSCG00000007850	ANKS4B	ankyrin repeat and sterile alpha motif domain containing 4B [Source:NCBI gene;Acc:100525512]	Cluster 1	NA	NA	NA	NA	ANKS4B	0.0836234	0.203504	0.0359285	0.624404	0.0249014	0.105483	0	0	0	0.255129	0	0
ENSSSCG00000013339	ANO3	anoctamin 3 [Source:NCBI gene;Acc:100519534]	Cluster 1	NA	NA	NA	NA	ANO3	0.0160935	0.114123	0.0646645	4.04377	0.00146868	0.0642079	0	0	0	2.12351	0	0
ENSSSCG00000000873	ANO4	anoctamin 4 [Source:NCBI gene;Acc:100525519]	Cluster 1	NA	NA	NA	NA	ANO4	0.439355	0.658866	0.0678963	8.30479	0	0.366164	0	0	0	6.69474	0	0
ENSSSCG00000008340	ANTXR1	ANTXR cell adhesion molecule 1 [Source:NCBI gene;Acc:100513853]	Cluster 1	NA	NA	NA	NA	ANTXR1	0.131258	0.296867	0.0400697	7.79383	0.0283936	0.151259	0	0	0	6.98948	0	0
ENSSSCG00000017089	ANXA6	annexin A6 [Source:NCBI gene;Acc:100515934]	Cluster 1	NA	NA	NA	NA	ANXA6	0.35929	1.10671	0.139799	23.1703	77.2922	0.483366	0	0	0	20.789	53.4955	0
ENSSSCG00000010943	AOPEP	aminopeptidase O (putative) [Source:NCBI gene;Acc:100513615]	Cluster 1	-0.352366302	0.369625903	-0.017259601	0.500196603	AOPEP	3.6603	5.05715	3.69863	6.52488	2.364	4.09978	2.46665	3.21407	2.33134	5.3483	1.96548	3.21407
ENSSSCG00000001807	AP3B2	adaptor related protein complex 3 subunit beta 2 [Source:NCBI gene;Acc:100154412]	Cluster 1	NA	NA	NA	NA	AP3B2	0.805277	0.877749	0.0868726	20.9361	0.0110292	0.544496	0.0925997	0.0558005	0	19.0991	0	0.0925997
ENSSSCG00000005250	APBA1	amyloid beta precursor protein binding family A member 1 [Source:NCBI gene;Acc:100513711]	Cluster 1	NA	NA	NA	NA	APBA1	0.927851	1.05576	0.609143	23.0151	0.404738	0.854442	0.477051	0.37931	0.338536	19.6861	0.258651	0.477051
ENSSSCG00000004849	APBA2	amyloid beta precursor protein binding family A member 2 [Source:NCBI gene;Acc:100739808]	Cluster 1	NA	NA	NA	NA	APBA2	0.628642	0.488934	0.0899523	28.9909	0	0.38262	0.0489693	0	0	27.4028	0	0.0489693
ENSSSCG00000014628	APBB1	amyloid beta precursor protein binding family B member 1 [Source:NCBI gene;Acc:100519163]	Cluster 1	NA	NA	NA	NA	APBB1	2.23946	2.22583	0.352643	35.2105	0.819926	1.41787	0.352532	0.452119	0	32.8981	0.607951	0.452119
ENSSSCG00000022168	APBB2	amyloid beta precursor protein binding family B member 2 [Source:NCBI gene;Acc:100514856]	Cluster 1	NA	NA	NA	NA	APBB2	0.628705	0.739756	0.181074	12.165	1.05549	0.495785	0.137742	0.0609983	0.0491478	10.2756	0.834373	0.137742
ENSSSCG00000023329	APC2	APC regulator of WNT signaling pathway 2 [Source:NCBI gene;Acc:100579172]	Cluster 1	NA	NA	NA	NA	APC2	1.52454	1.49337	0.687824	29.2698	1.12134	1.19836	0.510151	0.182042	0.102554	28.5597	0.924769	0.510151
ENSSSCG00000039797	APCDD1	APC down-regulated 1 [Source:NCBI gene;Acc:100626308]	Cluster 1	NA	NA	NA	NA	APCDD1	0.375965	0.485786	0.12441	21.9536	1.70108	0.319764	0	0	0	19.094	1.54645	0
ENSSSCG00000002916	APLP1	amyloid beta precursor like protein 1 [Source:NCBI gene;Acc:100524259]	Cluster 1	NA	NA	NA	NA	APLP1	4.0616	5.95934	2.31906	259.765	2.44056	3.88979	0.340287	0.805158	0.570161	214.448	1.66171	0.805158
ENSSSCG00000011831	APOD	apolipoprotein D [Source:NCBI gene;Acc:100157318]	Cluster 1	NA	NA	NA	NA	APOD	0.899175	1.01203	0.33539	50.7979	0.00705484	0.721615	0.102168	0.0154349	0	37.6748	0	0.102168
ENSSSCG00000035965	AQP4	aquaporin 4 [Source:NCBI gene;Acc:100126277]	Cluster 1	NA	NA	NA	NA	AQP4	0.185696	0.507797	0.343519	83.3577	0.0193152	0.339224	0	0.0917896	0.0484119	56.1903	0	0.0917896
ENSSSCG00000008768	ARAP2	ArfGAP with RhoGAP domain, ankyrin repeat and PH domain 2 [Source:NCBI gene;Acc:100521564]	Cluster 1	NA	NA	NA	NA	ARAP2	0.625014	1.37246	0.179704	13.443	26.9564	0.656824	0.0610835	0.0511019	0	11.3076	22.9203	0.0610835
ENSSSCG00000038965	ARC	activity regulated cytoskeleton associated protein [Source:NCBI gene;Acc:110260202]	Cluster 1	NA	NA	NA	NA	ARC	0.0736316	0.819385	0.273861	8.45067	0.160932	0.355088	0	0.041392	0.161877	4.43877	0	0.161877
ENSSSCG00000011074	ARHGAP21	Rho GTPase activating protein 21 [Source:NCBI gene;Acc:100518571]	Cluster 1	-0.002103355	0.082686172	-0.080582817	0.851418949	ARHGAP21	26.7861	27.8405	25.9492	47.1914	4.60579	26.8479	22.2783	25.3073	20.2929	43.2777	3.55152	25.3073
ENSSSCG00000018058	ARHGAP23	Rho GTPase activating protein 23 [Source:NCBI gene;Acc:100514368]	Cluster 1	NA	NA	NA	NA	ARHGAP23	2.62081	5.40514	1.34262	29.4286	0.209422	2.78744	0.623929	1.6638	0.529361	25.6392	0.169866	1.6638
ENSSSCG00000018019	ARHGAP44	Rho GTPase activating protein 44 [Source:NCBI gene;Acc:100520977]	Cluster 1	NA	NA	NA	NA	ARHGAP44	1.16677	0.832829	0.256515	16.3873	0.160354	0.708838	0.184444	0.165163	0.123007	9.75935	0.117182	0.184444
ENSSSCG00000038979	ARHGDIG	Rho GDP dissociation inhibitor gamma [Source:NCBI gene;Acc:110259957]	Cluster 1	NA	NA	NA	NA	ARHGDIG	0.0412576	0.416194	0	13.3534	0	0.138222	0	0	0	11.1001	0	0
ENSSSCG00000028317	ARHGEF28	Rho guanine nucleotide exchange factor 28 [Source:NCBI gene;Acc:100515652]	Cluster 1	NA	NA	NA	NA	ARHGEF28	0.0217806	0.641372	0.0982518	6.72221	0.294038	0.225807	0	0.049983	0	6.53329	0.0324163	0.049983
ENSSSCG00000035828	ARHGEF4	Rho guanine nucleotide exchange factor 4 [Source:NCBI gene;Acc:110257086]	Cluster 1	NA	NA	NA	NA	ARHGEF4	0.516865	0.56149	0.229734	10.2536	0.252795	0.428124	0.307981	0.154972	0.115254	9.88944	0.204685	0.307981
ENSSSCG00000011069	ARMC4	armadillo repeat containing 4 [Source:NCBI gene;Acc:100516925]	Cluster 1	NA	NA	NA	NA	ARMC4	0.0209553	0.274217	0	5.53067	1.46205	0.0916498	0	0	0	4.75637	0.631944	0
ENSSSCG00000005071	ARMH4	armadillo like helical domain containing 4 [Source:NCBI gene;Acc:100514619]	Cluster 1	NA	NA	NA	NA	ARMH4	0.184363	0.279878	0.0532135	7.96726	0.400659	0.168754	0	0.0329385	0	5.37714	0.0538836	0.0329385
ENSSSCG00000040288	ARNT2	aryl hydrocarbon receptor nuclear translocator 2 [Source:NCBI gene;Acc:100157219]	Cluster 1	NA	NA	NA	NA	ARNT2	0.518258	1.28501	0.434232	38.0596	0.0716451	0.7072	0.0341941	0.297891	0.0624955	33.1437	0	0.297891
ENSSSCG00000011238	ARPP21	cAMP regulated phosphoprotein 21 [Source:NCBI gene;Acc:100512986]	Cluster 1	NA	NA	NA	NA	ARPP21	1.77721	1.6995	0.290778	6.42844	0.032174	1.13099	0.169492	0.211198	0.050889	5.60013	0.000808992	0.211198
ENSSSCG00000020801	ARX	aristaless related homeobox [Source:NCBI gene;Acc:100627139]	Cluster 1	NA	NA	NA	NA	ARX	0.160569	0.334718	0.152397	5.15677	2.92786	0.213075	0	0	0	4.46394	1.7701	0
ENSSSCG00000008642	ASAP2	ArfGAP with SH3 domain, ankyrin repeat and PH domain 2 [Source:NCBI gene;Acc:100513350]	Cluster 1	-0.682656295	0.54593665	0.136719645	0.031068913	ASAP2	2.91659	4.98789	3.25791	8.24356	1.36644	3.63937	2.25957	3.94305	2.72444	6.2711	1.22371	3.94305
ENSSSCG00000028108	ASAP3	ArfGAP with SH3 domain, ankyrin repeat and PH domain 3 [Source:NCBI gene;Acc:100626125]	Cluster 1	NA	NA	NA	NA	ASAP3	0.202135	0.556577	0.065268	6.7696	1.70119	0.258522	0	0.0359837	0	4.72171	0.570599	0.0359837
ENSSSCG00000000216	ASIC1	acid sensing ion channel subunit 1 [Source:NCBI gene;Acc:100517467]	Cluster 1	NA	NA	NA	NA	ASIC1	0.308135	0.280796	0.0576649	4.89169	0.0227589	0.210116	0.0260813	0	0	4.03015	0.0110855	0.0260813
ENSSSCG00000040177	ASIC2	acid sensing ion channel subunit 2 [Source:NCBI gene;Acc:100628008]	Cluster 1	NA	NA	NA	NA	ASIC2	0.169934	0.431981	0.0493331	9.3288	0.0169759	0.206898	0	0	0	8.29716	0	0
ENSSSCG00000003217	ASPDH	aspartate dehydrogenase domain containing [Source:NCBI gene;Acc:100511638]	Cluster 1	0.09017167	0.221451356	-0.311623026	0.684108866	ASPDH	4.89926	5.07467	4.03394	9.60456	3.52904	4.65036	3.21758	3.17365	3.00547	7.82517	3.07024	3.21758
ENSSSCG00000015513	ASTN1	astrotactin 1 [Source:NCBI gene;Acc:100737305]	Cluster 1	NA	NA	NA	NA	ASTN1	0.672531	0.716422	0.211564	14.3815	0.00696178	0.515124	0.113508	0.146926	0.0148926	13.2889	0	0.146926
ENSSSCG00000003736	ASXL3	ASXL transcriptional regulator 3 [Source:NCBI gene;Acc:100518495]	Cluster 1	NA	NA	NA	NA	ASXL3	0.300148	0.45997	0.113909	3.8439	0.0223054	0.283499	0	0.027192	0	3.529	0	0.027192
ENSSSCG00000026754	ATCAY	ATCAY kinesin light chain interacting caytaxin [Source:NCBI gene;Acc:100626830]	Cluster 1	NA	NA	NA	NA	ATCAY	0.471188	0.934542	0.142084	27.1403	0.00424562	0.481317	0.037464	0.037757	0	24.8491	0	0.037757
ENSSSCG00000024431	ATG9B	autophagy related 9B [Source:NCBI gene;Acc:100462720]	Cluster 1	NA	NA	NA	NA	ATG9B	0.0388061	0.250946	0	1.56766	0	0.0912501	0	0	0	1.25229	0	0
ENSSSCG00000021527	ATP10B	ATPase phospholipid transporting 10B (putative) [Source:NCBI gene;Acc:100626997]	Cluster 1	NA	NA	NA	NA	ATP10B	0.180976	0.574427	0.0776094	5.77693	0.343895	0.26069	0	0.111812	0	4.9113	0.162869	0.111812
ENSSSCG00000023084	ATP2B2	ATPase plasma membrane Ca2+ transporting 2 [Source:NCBI gene;Acc:100625418]	Cluster 1	1.50665587	2.472463001	-3.97911887	0.001363452	ATP2B2	3.53366	1.85404	0.288243	20.9226	0.00760107	1.55448	1.2982	0.285595	0.0391073	15.3782	0.00174362	1.2982
ENSSSCG00000001401	ATP6V1G2-DDX39B	ATPase H+ transporting V1 subunit G2 [Source:NCBI gene;Acc:100152358]	Cluster 1	NA	NA	NA	NA	ATP6V1G2-DDX39B	0.564733	1.04816	0.25725	48.0749	0.558141	0.591262	0.023901	0.252915	0	42.6292	0.363961	0.252915
ENSSSCG00000035421	ATP8A2	phospholipid-transporting ATPase IB [Source:NCBI gene;Acc:100523747]	Cluster 1	NA	NA	NA	NA	ATP8A2	1.18164	0.676566	0.199405	9.46594	0.01136	0.637029	0.0943736	0.0739238	0.0410224	8.48462	0.00635844	0.0943736
ENSSSCG00000007478	ATP9A	spalt like transcription factor 4 [Source:NCBI gene;Acc:100136902]	Cluster 1	NA	NA	NA	NA	ATP9A	2.06997	1.13895	0.252037	33.5226	0.528878	1.01829	0.532271	0.215239	0.0170154	31.4082	0.290597	0.532271
ENSSSCG00000010654	ATRNL1	attractin like 1 [Source:NCBI gene;Acc:100157106]	Cluster 1	NA	NA	NA	NA	ATRNL1	0.0158825	0.454674	0.073974	4.38918	0.0531684	0.166454	0	0.019973	0	2.99588	0.0268081	0.019973
ENSSSCG00000017265	AXIN2	axin 2 [Source:NCBI gene;Acc:100739604]	Cluster 1	NA	NA	NA	NA	AXIN2	0.324967	0.304637	0.0752376	5.55727	0.983738	0.229513	0	0	0	5.20286	0.74452	0
ENSSSCG00000034351	B3GALT1	beta-1,3-galactosyltransferase 1 [Source:NCBI gene;Acc:100152554]	Cluster 1	NA	NA	NA	NA	B3GALT1	0.0761006	0.258861	0.085156	2.36758	0.0770416	0.137036	0	0	0	1.71681	0.0240609	0
ENSSSCG00000015259	B3GAT1	beta-1,3-glucuronyltransferase 1 [Source:NCBI gene;Acc:100520760]	Cluster 1	NA	NA	NA	NA	B3GAT1	1.50525	2.10052	0.648884	49.5505	0.0143109	1.33969	0.201647	0.161179	0.120024	43.753	0	0.201647
ENSSSCG00000000433	B4GALNT1	beta-1,4-N-acetyl-galactosaminyltransferase 1 [Source:NCBI gene;Acc:100516440]	Cluster 1	NA	NA	NA	NA	B4GALNT1	0.559095	0.721034	0.115752	12.1569	3.75348	0.441263	0	0	0	11.4885	1.83644	0
ENSSSCG00000033780	B4GALNT4	beta-1,4-N-acetyl-galactosaminyltransferase 4 [Source:NCBI gene;Acc:100623649]	Cluster 1	NA	NA	NA	NA	B4GALNT4	0.185581	0.272617	0.0511877	4.11597	0	0.166191	0	0	0	3.73561	0	0
ENSSSCG00000004332	BACH2	BTB domain and CNC homolog 2 [Source:NCBI gene;Acc:100620522]	Cluster 1	NA	NA	NA	NA	BACH2	0.0762615	0.210998	0.0347836	2.16341	4.07162	0.104851	0	0	0	1.78554	3.4278	0
ENSSSCG00000024754	BBS9	Bardet-Biedl syndrome 9 [Source:NCBI gene;Acc:100525726]	Cluster 1	NA	NA	NA	NA	BBS9	1.08398	1.2763	0.927014	4.1372	1.59126	1.09091	0.627681	0.640776	0.667688	3.59568	0.955272	0.667688
ENSSSCG00000028878	BCAR1	BCAR1 scaffold protein, Cas family member [Source:NCBI gene;Acc:100621541]	Cluster 1	NA	NA	NA	NA	BCAR1	0.964644	0.856535	0.190335	13.5007	0.424701	0.631369	0.265733	0	0.0207628	12.0278	0.392553	0.265733
ENSSSCG00000007485	BCAS1	breast carcinoma amplified sequence 1 [Source:NCBI gene;Acc:100126238]	Cluster 1	NA	NA	NA	NA	BCAS1	0.402293	0.739784	0.335464	40.4461	0.3219	0.48248	0.0542393	0.269209	0.0651605	30.4828	0.104076	0.269209
ENSSSCG00000008392	BCL11A	BAF chromatin remodeling complex subunit BCL11A [Source:NCBI gene;Acc:100523730]	Cluster 1	NA	NA	NA	NA	BCL11A	0.164658	1.03391	0.607691	17.398	4.93661	0.561628	0	0.303199	0.211099	9.19808	3.72434	0.303199
ENSSSCG00000002507	BCL11B	BAF chromatin remodeling complex subunit BCL11B [Source:NCBI gene;Acc:100154158]	Cluster 1	NA	NA	NA	NA	BCL11B	0.129588	0.218647	0.0304114	8.85818	20.0526	0.123577	0	0	0	2.11031	15.0711	0
ENSSSCG00000010052	BCR	BCR activator of RhoGEF and GTPase [Source:NCBI gene;Acc:100157974]	Cluster 1	NA	NA	NA	NA	BCR	1.06417	0.844657	0.173822	17.7867	1.20305	0.64723	0.123516	0.0240198	0	15.4888	0.890505	0.123516
ENSSSCG00000012525	BEX1	brain expressed, X-linked 1 [Source:NCBI gene;Acc:100513130]	Cluster 1	NA	NA	NA	NA	BEX1;BEX2	0.631242	0.787349	0.416109	165.781	0.209327	0.60426	0	0	0	158.911	0.14118	0
ENSSSCG00000012528	BEX3	brain expressed X-linked 3 [Source:NCBI gene;Acc:100513514]	Cluster 1	NA	NA	NA	NA	BEX3	1.15315	1.41819	0.601765	214.006	0.284425	1.02794	0	0	0	185.342	0	0
ENSSSCG00000010204	BICC1	BicC family RNA binding protein 1 [Source:NCBI gene;Acc:100154253]	Cluster 1	NA	NA	NA	NA	BICC1	0.193017	0.22476	0.0434656	1.72613	0.742936	0.150955	0	0.0106129	0	1.47988	0.361889	0.0106129
ENSSSCG00000009896	BICDL1	BICD family like cargo adaptor 1 [Source:NCBI gene;Acc:100153008]	Cluster 1	NA	NA	NA	NA	BICDL1	0.975966	0.928617	0.687381	3.74245	5.99175	0.859571	0.535869	0.414026	0.258187	3.11549	5.41648	0.535869
ENSSSCG00000032956	BMERB1	bMERB domain containing 1 [Source:NCBI gene;Acc:100622402]	Cluster 1	NA	NA	NA	NA	BMERB1	0.0999349	0.643591	0.0890697	32.4562	0.140164	0.253349	0	0	0	28.9523	0	0
ENSSSCG00000009620	BMP1	bone morphogenetic protein 1 [Source:NCBI gene;Acc:100156461]	Cluster 1	NA	NA	NA	NA	BMP1	1.48333	0.960056	0.257685	6.67632	0.402669	0.829329	0	0	0	5.41773	0.301928	0
ENSSSCG00000005504	BRINP1	BMP/retinoic acid inducible neural specific 1 [Source:NCBI gene;Acc:100625235]	Cluster 1	NA	NA	NA	NA	BRINP1	1.20358	1.23503	0.223906	28.1609	0.00213909	0.819924	0.026468	0.077022	0	25.3875	0	0.077022
ENSSSCG00000015515	BRINP2	BMP/retinoic acid inducible neural specific 2 [Source:NCBI gene;Acc:100522028]	Cluster 1	NA	NA	NA	NA	BRINP2	0.362956	1.26573	0.202022	15.4145	0	0.548345	0	0.229814	0	12.6578	0	0.229814
ENSSSCG00000010809	BRINP3	BMP/retinoic acid inducible neural specific 3 [Source:NCBI gene;Acc:100512672]	Cluster 1	NA	NA	NA	NA	BRINP3	0.307932	0.524549	0.101818	7.8687	0	0.300007	0	0	0	6.59652	0	0
ENSSSCG00000032656	BRSK1	BR serine/threonine kinase 1 [Source:NCBI gene;Acc:100512610]	Cluster 1	NA	NA	NA	NA	BRSK1	0.936548	1.24227	0.335178	25.065	0.435185	0.796464	0.130128	0.134366	0	24.0439	0.055251	0.134366
ENSSSCG00000037337	BRSK2	BR serine/threonine kinase 2 [Source:NCBI gene;Acc:110259211]	Cluster 1	NA	NA	NA	NA	BRSK2	0.648736	0.819728	0.154273	14.3332	0.290893	0.512942	0	0	0	12.5071	0.166695	0
ENSSSCG00000011384	BSN	bassoon presynaptic cytomatrix protein [Source:NCBI gene;Acc:100512812]	Cluster 1	0.58524795	0.916413288	-1.501661238	0.058746439	BSN	2.57817	2.01067	0.993695	39.4058	0.221088	1.77968	1.29513	0.772407	0.26237	35.3788	0.169088	1.29513
ENSSSCG00000010747	C10orf90	chromosome 14 C10orf90 homolog [Source:NCBI gene;Acc:100156286]	Cluster 1	NA	NA	NA	NA	C10orf90	0.736747	1.12955	0.184682	7.51542	0	0.636346	0	0.120212	0	5.94263	0	0.120212
ENSSSCG00000007957	C16orf90	chromosome 16 open reading frame 90 [Source:HGNC Symbol;Acc:HGNC:34455]	Cluster 1	NA	NA	NA	NA	C16orf90	0.0238009	0.433985	0.228774	0.266714	0.0251895	0.217337	0	0	0	0.155593	0	0
ENSSSCG00000044884	C19orf71	chromosome 2 C19orf71 homolog [Source:NCBI gene;Acc:100519760]	Cluster 1	NA	NA	NA	NA	C19orf71	0.128563	0.251038	0	0	0.616694	0.121843	0	0	0	0	0	0
ENSSSCG00000038888	C1orf122	chromosome 6 C1orf122 homolog [Source:NCBI gene;Acc:110261154]	Cluster 1	NA	NA	NA	NA	C1orf122	1.42344	1.98479	0.86233	7.40572	1.79625	1.3794	0.776772	0.373269	0	5.82983	1.45295	0.776772
ENSSSCG00000032228	C8orf89	chromosome 4 C8orf89 homolog [Source:NCBI gene;Acc:100517709]	Cluster 1	NA	NA	NA	NA	C8orf89	0.3367	0.382317	0.0680092	3.37377	0.16904	0.254312	0	0	0	2.73812	0.0293132	0
ENSSSCG00000023169	CA10	carbonic anhydrase 10 [Source:NCBI gene;Acc:100519048]	Cluster 1	NA	NA	NA	NA	CA10	1.79944	1.25627	0.034345	13.1179	0	0.86943	0.375781	0.218702	0	10.7757	0	0.375781
ENSSSCG00000003147	CA11	carbonic anhydrase 11 [Source:NCBI gene;Acc:445526]	Cluster 1	NA	NA	NA	NA	CA11	1.39744	0.845591	0.116149	24.1419	0.060619	0.70295	0.246543	0	0	18.1354	0	0.246543
ENSSSCG00000027875	CA14	carbonic anhydrase 14 [Source:NCBI gene;Acc:100153371]	Cluster 1	NA	NA	NA	NA	CA14	0.897826	1.07493	0.707475	10.2375	0.339809	0.887433	0.523174	0.199674	0.204925	6.47245	0.168871	0.523174
ENSSSCG00000003711	CABYR	calcium binding tyrosine phosphorylation regulated [Source:NCBI gene;Acc:100511266]	Cluster 1	NA	NA	NA	NA	CABYR	0.317482	0.432579	0.253811	1.58765	0.763722	0.332596	0.0549224	0.068958	0.164357	0.857333	0.531768	0.164357
ENSSSCG00000004829	CACHD1	cache domain containing 1 [Source:NCBI gene;Acc:100522413]	Cluster 1	NA	NA	NA	NA	CACHD1	0.0300676	0.252251	0.057485	9.03927	0.149003	0.109031	0	0.00172248	0	7.52497	0	0.00172248
ENSSSCG00000033493	CACNA1B	calcium voltage-gated channel subunit alpha1 B [Source:NCBI gene;Acc:102164336]	Cluster 1	NA	NA	NA	NA	CACNA1B	1.34867	1.28374	0.165655	10.7857	0.00393045	0.842239	0.225285	0.0534453	0	8.80675	0	0.225285
ENSSSCG00000011455	CACNA1D	calcium voltage-gated channel subunit alpha1 D [Source:NCBI gene;Acc:100511102]	Cluster 1	NA	NA	NA	NA	CACNA1D	0.653718	0.933431	0.129042	4.86321	0.0252745	0.534028	0.0507377	0.0869394	0.00542247	3.62896	0.00448515	0.0869394
ENSSSCG00000015543	CACNA1E	calcium voltage-gated channel subunit alpha1 E [Source:NCBI gene;Acc:100511769]	Cluster 1	NA	NA	NA	NA	CACNA1E	1.57858	1.82037	0.817657	20.1605	0.0165287	1.36447	0.378232	0.594315	0.3542	14.5861	0	0.594315
ENSSSCG00000017562	CACNA1G	calcium voltage-gated channel subunit alpha1 G [Source:NCBI gene;Acc:100513431]	Cluster 1	NA	NA	NA	NA	CACNA1G	1.51038	0.820161	0.203243	3.406	0.0406123	0.764956	0.57761	0.138105	0	1.90454	0	0.57761
ENSSSCG00000034266	CACNA1H	calcium voltage-gated channel subunit alpha1 H [Source:NCBI gene;Acc:110259950]	Cluster 1	NA	NA	NA	NA	CACNA1H	0.0987206	0.498236	0.061451	4.92557	0.0383629	0.204451	0	0	0	3.61331	0	0
ENSSSCG00000015402	CACNA2D1	calcium voltage-gated channel auxiliary subunit alpha2delta 1 [Source:NCBI gene;Acc:397377]	Cluster 1	NA	NA	NA	NA	CACNA2D1	0.563438	0.602582	0.149931	13.437	0.576671	0.422954	0	0.013853	0	8.86441	0.144243	0.013853
ENSSSCG00000027019	CACNA2D3	calcium voltage-gated channel auxiliary subunit alpha2delta 3 [Source:NCBI gene;Acc:100153986]	Cluster 1	NA	NA	NA	NA	CACNA2D3	0.0662503	0.567056	0.1684	16.7943	0	0.249813	0	0	0	15.0232	0	0
ENSSSCG00000017510	CACNB1	calcium voltage-gated channel auxiliary subunit beta 1 [Source:NCBI gene;Acc:100514316]	Cluster 1	NA	NA	NA	NA	CACNB1	0.131154	0.580397	0.0529981	11.6575	0.0453184	0.234729	0	0.109038	0	8.70266	0	0.109038
ENSSSCG00000011040	CACNB2	calcium voltage-gated channel auxiliary subunit beta 2 [Source:NCBI gene;Acc:100524101]	Cluster 1	NA	NA	NA	NA	CACNB2	0.30001	0.654145	0.226537	6.73616	0.107263	0.381657	0	0.0189988	0	6.39769	0.0274437	0.0189988
ENSSSCG00000032967	CACNB3	calcium voltage-gated channel auxiliary subunit beta 3 [Source:NCBI gene;Acc:100524021]	Cluster 1	NA	NA	NA	NA	CACNB3	0.500146	0.724219	0.22647	15.166	1.27362	0.469358	0	0	0	11.5169	0.759679	0
ENSSSCG00000033551	CACNG2	calcium voltage-gated channel auxiliary subunit gamma 2 [Source:NCBI gene;Acc:100512654]	Cluster 1	NA	NA	NA	NA	CACNG2	0.416071	0.348446	0.0467075	4.6571	0	0.259644	0	0	0	3.97288	0	0
ENSSSCG00000036255	CACNG3	calcium voltage-gated channel auxiliary subunit gamma 3 [Source:NCBI gene;Acc:100522066]	Cluster 1	NA	NA	NA	NA	CACNG3	0.0238244	0.764867	0.268402	13.8327	0.0320767	0.318453	0	0	0	7.51415	0	0
ENSSSCG00000036461	CACNG5	calcium voltage-gated channel auxiliary subunit gamma 5 [Source:NCBI gene;Acc:100525250]	Cluster 1	NA	NA	NA	NA	CACNG5	0	0.113274	0.0136324	1.50775	0.0955956	0.0411042	0	0	0	1.17572	0.010857	0
ENSSSCG00000025532	CACNG7	calcium voltage-gated channel auxiliary subunit gamma 7 [Source:NCBI gene;Acc:100519605]	Cluster 1	NA	NA	NA	NA	CACNG7	0.856168	0.900298	0.199389	17.2377	0.0177482	0.617334	0.0559905	0.0218061	0	10.6556	0	0.0559905
ENSSSCG00000003255	CACNG8	calcium voltage-gated channel auxiliary subunit gamma 8 [Source:HGNC Symbol;Acc:HGNC:13628]	Cluster 1	NA	NA	NA	NA	CACNG8	0.531526	0.959667	0.42982	42.6416	0.0364379	0.625035	0.138988	0.098128	0.053735	36.4833	0.01423	0.138988
ENSSSCG00000011999	CADM2	cell adhesion molecule 2 [Source:NCBI gene;Acc:100626294]	Cluster 1	NA	NA	NA	NA	CADM2	0.445372	0.443979	0.129366	26.2884	0.0121767	0.330838	0	0.204761	0	16.1269	0	0.204761
ENSSSCG00000034701	CALY	calcyon neuron specific vesicular protein [Source:NCBI gene;Acc:100158118]	Cluster 1	NA	NA	NA	NA	CALY	0.0960097	0.872249	0.179082	16.1983	0.00979386	0.342479	0	0.139998	0	14.3431	0	0.139998
ENSSSCG00000015619	CAMK1G	calcium/calmodulin dependent protein kinase IG [Source:NCBI gene;Acc:100512553]	Cluster 1	NA	NA	NA	NA	CAMK1G	0.0962335	0.485368	0.060075	6.45796	0	0.199567	0	0.0129673	0	5.25283	0	0.0129673
ENSSSCG00000014443	CAMK2A	calcium/calmodulin dependent protein kinase II alpha [Source:NCBI gene;Acc:100626014]	Cluster 1	NA	NA	NA	NA	CAMK2A	0.200287	3.02401	1.2154	143.664	0.0257316	1.2036	0	0.674972	0.335109	76.8272	0	0.674972
ENSSSCG00000039535	CAMK2B	calcium/calmodulin dependent protein kinase II beta [Source:NCBI gene;Acc:100516166]	Cluster 1	NA	NA	NA	NA	CAMK2B	0.568876	0.812481	0.151127	38.4041	0.0554369	0.484779	0.108594	0.0173514	0	30.4785	0.0322979	0.108594
ENSSSCG00000037019	CAMK4	calcium/calmodulin dependent protein kinase IV [Source:NCBI gene;Acc:100515364]	Cluster 1	NA	NA	NA	NA	CAMK4	0.483875	0.354674	0.119416	4.68287	7.69669	0.310412	0.116485	0.0578869	0.014884	2.7377	6.30391	0.116485
ENSSSCG00000013583	CAMSAP3	calmodulin regulated spectrin associated protein family member 3 [Source:NCBI gene;Acc:100511741]	Cluster 1	NA	NA	NA	NA	CAMSAP3	0.654583	0.541978	0.105556	6.1921	0.64806	0.412914	0.199451	0.019621	0	4.68824	0.328571	0.199451
ENSSSCG00000036772	CAMTA1	calmodulin binding transcription activator 1 [Source:NCBI gene;Acc:102160515]	Cluster 1	-0.160061788	0.247705949	-0.087644161	0.827627326	CAMTA1	2.12344	2.48199	1.93953	8.84355	0.855305	2.1738	0.867046	1.48319	0.907429	8.06207	0.654268	1.48319
ENSSSCG00000001100	CARMIL1	capping protein regulator and myosin 1 linker 1 [Source:NCBI gene;Acc:100157771]	Cluster 1	NA	NA	NA	NA	CARMIL1	2.32132	3.0382	2.01675	9.99362	1.0961	2.43304	0.615263	1.34009	0.923322	9.22934	1.00206	1.34009
ENSSSCG00000006390	CASQ1	calsequestrin 1 [Source:NCBI gene;Acc:100156448]	Cluster 1	NA	NA	NA	NA	CASQ1	0.679257	1.0112	0.346312	4.38592	0.258612	0.656682	0	0	0	3.0857	0.173172	0
ENSSSCG00000008738	CC2D2A	coiled-coil and C2 domain containing 2A [Source:NCBI gene;Acc:100510970]	Cluster 1	NA	NA	NA	NA	CC2D2A	0.92261	2.00688	0.870713	8.68768	0.998821	1.21142	0.0520859	0.830744	0	8.03522	0.216969	0.830744
ENSSSCG00000029866	CCDC112	coiled-coil domain containing 112 [Source:NCBI gene;Acc:100520234]	Cluster 1	NA	NA	NA	NA	CCDC112	0.183013	0.74431	0.169362	11.3639	0.609173	0.341284	0	0	0	8.86631	0.334715	0
ENSSSCG00000016579	CCDC136	coiled-coil domain containing 136 [Source:NCBI gene;Acc:100519523]	Cluster 1	NA	NA	NA	NA	CCDC136	1.43238	1.39765	0.369011	11.6171	0.325221	0.998671	0.184167	0.140977	0	9.43929	0.230522	0.184167
ENSSSCG00000015876	CCDC148	coiled-coil domain containing 148 [Source:NCBI gene;Acc:100522903]	Cluster 1	NA	NA	NA	NA	CCDC148	0.112825	0.265416	0.0436962	4.33399	0.0760491	0.136959	0	0	0	3.58644	0	0
ENSSSCG00000027678	CCDC175	coiled-coil domain containing 175 [Source:NCBI gene;Acc:100622158]	Cluster 1	NA	NA	NA	NA	CCDC175	0.282458	0.535336	0.123795	2.11356	0.392751	0.303101	0	0.017483	0	1.57581	0	0.017483
ENSSSCG00000039340	CCDC184	coiled-coil domain containing 184 [Source:NCBI gene;Acc:110260777]	Cluster 1	NA	NA	NA	NA	CCDC184	0.0201264	0.260836	0.0177163	8.80557	0	0.0939054	0	0	0	8.39095	0	0
ENSSSCG00000011110	CCDC3	coiled-coil domain-containing protein 3 [Source:NCBI gene;Acc:100510975]	Cluster 1	NA	NA	NA	NA	CCDC3	0.0111279	0.123533	0.001533	1.35323	0.196979	0.0439645	0	0	0	1.15263	0	0
ENSSSCG00000017158	CCDC40	coiled-coil domain containing 40 [Source:NCBI gene;Acc:100514181]	Cluster 1	NA	NA	NA	NA	CCDC40	0.106517	0.228879	0.0677024	4.25635	1.30366	0.132329	0	0	0	3.46358	0.234353	0
ENSSSCG00000000179	CCDC65	coiled-coil domain containing 65 [Source:NCBI gene;Acc:100525107]	Cluster 1	NA	NA	NA	NA	CCDC65	0.651548	0.717615	0.627677	3.11865	2.22259	0.665182	0	0.240727	0.178317	2.89382	1.53916	0.240727
ENSSSCG00000011277	CCK	cholecystokinin [Source:NCBI gene;Acc:397468]	Cluster 1	NA	NA	NA	NA	CCK	0.369059	0.532054	0.196296	4.8455	0.187985	0.358871	0.239171	0.123567	0	3.56432	0.131413	0.239171
ENSSSCG00000023829	CCP110	centriolar coiled-coil protein 110 [Source:NCBI gene;Acc:100623654]	Cluster 1	-0.292653493	0.777162211	-0.484508718	0.131910624	CCP110	3.11974	4.00344	2.30883	27.6763	5.15633	3.08574	1.81423	2.54848	1.19307	23.3881	4.2085	2.54848
ENSSSCG00000017392	CCR10	C-C motif chemokine receptor 10 [Source:NCBI gene;Acc:733623]	Cluster 1	NA	NA	NA	NA	CCR10	0.492513	0.607602	0.34975	4.14506	0.884348	0.479506	0.203821	0.241494	0.209019	3.77384	0.428872	0.241494
ENSSSCG00000023776	CCSAP	centriole, cilia and spindle associated protein [Source:NCBI gene;Acc:100521297]	Cluster 1	NA	NA	NA	NA	CCSAP	1.84554	1.96187	1.47615	10.5944	6.14108	1.75319	0.964193	1.1944	0.369632	8.18865	4.80701	1.1944
ENSSSCG00000033146	CD163	CD163 molecule [Source:NCBI gene;Acc:397031]	Cluster 1	NA	NA	NA	NA	CD163	0.306352	0.642541	0.240946	0.220259	43.9165	0.386042	0.0126136	0.149482	0.0169118	0.155842	33.5328	0.149482
ENSSSCG00000027820	CD200	CD200 molecule [Source:NCBI gene;Acc:100626182]	Cluster 1	NA	NA	NA	NA	CD200	0.440285	0.496864	0.148736	8.27084	0.160157	0.352956	0	0	0	7.67831	0.0232754	0
ENSSSCG00000016802	CDH10	cadherin 10 [Source:NCBI gene;Acc:100523754]	Cluster 1	NA	NA	NA	NA	CDH10	0.0736042	0.38716	0.119426	10.6211	0	0.185738	0	0	0	7.02389	0	0
ENSSSCG00000002795	CDH11	cadherin 11 [Source:NCBI gene;Acc:100525579]	Cluster 1	NA	NA	NA	NA	CDH11	0.268502	0.871211	0.336265	20.882	0.154352	0.469272	0	0.082036	0	17.8286	0	0.082036
ENSSSCG00000016799	CDH12	cadherin 12 [Source:NCBI gene;Acc:100523408]	Cluster 1	NA	NA	NA	NA	CDH12	0.022867	0.411014	0.0247414	3.53712	0	0.139344	0	0	0	2.64467	0	0
ENSSSCG00000002684	CDH13	cadherin 13 [Source:NCBI gene;Acc:100126163]	Cluster 1	NA	NA	NA	NA	CDH13	0	0.23637	0.0186915	9.85032	0.0331052	0.0799335	0	0	0	9.19726	0	0
ENSSSCG00000026842	CDH18	cadherin 18 [Source:NCBI gene;Acc:100625674]	Cluster 1	NA	NA	NA	NA	CDH18	0.290482	0.211156	0.0302473	3.25785	0	0.172099	0	0	0	2.5008	0	0
ENSSSCG00000004885	CDH19	cadherin 19 [Source:NCBI gene;Acc:100518408]	Cluster 1	NA	NA	NA	NA	CDH19	0.0216087	0.13375	0.0430074	2.47389	0	0.065033	0	0	0	1.51904	0	0
ENSSSCG00000003722	CDH2	cadherin 2 [Source:NCBI gene;Acc:100515322]	Cluster 1	NA	NA	NA	NA	CDH2	0.445012	0.349966	0.118905	21.8901	1.86298	0.297167	0	0	0	21.4812	1.41014	0
ENSSSCG00000032931	CDH6	cadherin 6 [Source:NCBI gene;Acc:100627510]	Cluster 1	NA	NA	NA	NA	CDH6	0.0724134	0.184647	0.0304871	4.97632	0.0421383	0.0939511	0	0	0	4.54531	0.0357785	0
ENSSSCG00000040687	CDH8	cadherin 8 [Source:NCBI gene;Acc:100625758]	Cluster 1	NA	NA	NA	NA	CDH8	0.462913	0.584881	0.192437	11.4268	0.00205023	0.403514	0.00870584	0.0301893	0	10.3911	0	0.0301893
ENSSSCG00000020845	CDH9	cadherin 9 [Source:NCBI gene;Acc:100626823]	Cluster 1	NA	NA	NA	NA	CDH9	0	0.31694	0.152204	9.51563	0	0.149119	0	0	0	7.92465	0	0
ENSSSCG00000015290	CDK18	cyclin dependent kinase 18 [Source:NCBI gene;Acc:100627418]	Cluster 1	NA	NA	NA	NA	CDK18	0.921784	1.60924	0.538141	8.00985	2.02185	0.975778	0.232305	0.328917	0	6.23713	1.30947	0.328917
ENSSSCG00000017730	CDK5R1	cyclin dependent kinase 5 regulatory subunit 1 [Source:HGNC Symbol;Acc:HGNC:1775]	Cluster 1	NA	NA	NA	NA	CDK5R1	1.67447	2.10799	0.926493	49.984	1.34656	1.52055	0.789693	0.18998	0.333926	33.8223	0.509309	0.789693
ENSSSCG00000021584	CDK5R2	cyclin dependent kinase 5 regulatory subunit 2 [Source:NCBI gene;Acc:100623529]	Cluster 1	NA	NA	NA	NA	CDK5R2	0.271963	0.561993	0.143843	9.02278	0.00171876	0.31474	0.028428	0.05249	0.000836	4.24857	0	0.05249
ENSSSCG00000034516	CDKL1	cyclin dependent kinase like 1 [Source:NCBI gene;Acc:100152969]	Cluster 1	NA	NA	NA	NA	CDKL1	0.105126	0.33013	0.134866	1.05335	0.194033	0.185997	0.00822782	0.0516565	0.0463934	0.39345	0.0485285	0.0516565
ENSSSCG00000012156	CDKL5	cyclin dependent kinase like 5 [Source:NCBI gene;Acc:100623797]	Cluster 1	-0.150200149	0.201259355	-0.051059206	0.815024356	CDKL5	3.74797	4.5039	3.69786	14.6227	1.06316	3.97004	2.35401	3.05438	2.51789	11.906	0.813655	3.05438
ENSSSCG00000022504	CDON	cell adhesion associated, oncogene regulated [Source:NCBI gene;Acc:100622989]	Cluster 1	NA	NA	NA	NA	CDON	0.219455	0.287367	0.080813	2.82224	0.100071	0.192723	0.005323	0	0	2.54876	0.055519	0.005323
ENSSSCG00000006618	CELF3	CUGBP Elav-like family member 3 [Source:NCBI gene;Acc:100515828]	Cluster 1	NA	NA	NA	NA	CELF3	0.753974	0.81738	0.173457	16.1374	0.25721	0.552311	0.146261	0	0	11.7916	0.163106	0.146261
ENSSSCG00000003748	CELF4	CUGBP Elav-like family member 4 [Source:NCBI gene;Acc:100521138]	Cluster 1	NA	NA	NA	NA	CELF4	1.14028	1.16481	0.175277	17.5952	0.0028882	0.759316	0.153085	0.231977	0	14.8648	0	0.231977
ENSSSCG00000013476	CELF5	CUGBP Elav-like family member 5 [Source:NCBI gene;Acc:100518716]	Cluster 1	NA	NA	NA	NA	CELF5	0.738862	0.866548	0.15484	15.5409	0.236678	0.553372	0	0.305037	0	11.9548	0.02639	0.305037
ENSSSCG00000034360	CELSR2	cadherin EGF LAG seven-pass G-type receptor 2 [Source:NCBI gene;Acc:106510206]	Cluster 1	0.365346266	0.321987015	-0.687333281	0.375146203	CELSR2	2.42808	2.15128	1.52916	20.8012	0.407691	2.01188	1.12172	0.918151	0.897885	19.3734	0.28381	1.12172
ENSSSCG00000012845	CEND1	cell cycle exit and neuronal differentiation 1 [Source:NCBI gene;Acc:396876]	Cluster 1	NA	NA	NA	NA	CEND1	0.704118	0.477822	0.184021	55.0574	1.26936	0.43933	0.207318	0	0	50.1139	0.692715	0.207318
ENSSSCG00000014979	CEP126	centrosomal protein 126 [Source:NCBI gene;Acc:100520090]	Cluster 1	NA	NA	NA	NA	CEP126	0.519935	0.650261	0.198868	4.94241	0.470182	0.443388	0.070433	0.016147	0.009009	4.53173	0.089499	0.070433
ENSSSCG00000015080	CEP164	centrosomal protein 164 [Source:NCBI gene;Acc:100526179]	Cluster 1	NA	NA	NA	NA	CEP164	1.20931	1.21135	0.749868	3.84907	4.16944	1.04475	0.708674	0.465498	0.260064	3.48346	3.72569	0.708674
ENSSSCG00000002558	CEP170B	centrosomal protein 170B [Source:NCBI gene;Acc:100521503]	Cluster 1	NA	NA	NA	NA	CEP170B	0.485968	0.486828	0.130322	12.2857	4.62134	0.356722	0.130503	0.00825873	0	9.09366	4.00894	0.130503
ENSSSCG00000001826	CFAP100	cilia and flagella associated protein 100 [Source:NCBI gene;Acc:100155072]	Cluster 1	NA	NA	NA	NA	CFAP100	0.108819	0.894587	0.127261	17.8361	2.21536	0.332907	0	0	0	14.284	0.083795	0
ENSSSCG00000010768	CFAP46	cilia and flagella associated protein 46 [Source:NCBI gene;Acc:100158140]	Cluster 1	NA	NA	NA	NA	CFAP46	0.276306	0.363478	0.0166448	6.04783	2.82756	0.209458	0	0	0	4.57801	0.0175259	0
ENSSSCG00000015302	CFAP69	STEAP2 metalloreductase [Source:NCBI gene;Acc:100623287]	Cluster 1	NA	NA	NA	NA	CFAP69	0.109756	0.355908	0.0834743	3.35477	0.160265	0.176952	0	0	0	3.02807	0.0166856	0
ENSSSCG00000030513	CFAP74	cilia and flagella associated protein 74 [Source:NCBI gene;Acc:100623546]	Cluster 1	NA	NA	NA	NA	CFAP74	0.423849	0.359221	0.0531048	3.46773	1.85948	0.267872	0.038134	0	0	2.60785	0.054379	0.038134
ENSSSCG00000038521	CHAC1	ChaC glutathione specific gamma-glutamylcyclotransferase 1 [Source:NCBI gene;Acc:100524723]	Cluster 1	NA	NA	NA	NA	CHAC1	0.094003	0.100903	0.0865871	3.34194	4.85768	0.0938155	0	0	0	3.0341	2.74649	0
ENSSSCG00000003366	CHD5	chromodomain helicase DNA binding protein 5 [Source:NCBI gene;Acc:100738053]	Cluster 1	NA	NA	NA	NA	CHD5	0.149356	1.45925	0.299966	30.4479	0.0403376	0.543109	0.0250691	0.119397	0	25.3725	0.00791259	0.119397
ENSSSCG00000002456	CHGA	chromogranin A [Source:NCBI gene;Acc:397540]	Cluster 1	NA	NA	NA	NA	CHGA	0.256283	0.829393	0.382695	13.0283	0.184547	0.47019	0.16352	0.231976	0.222853	8.58603	0.040048	0.231976
ENSSSCG00000026176	CHRM3	cholinergic receptor muscarinic 3 [Source:NCBI gene;Acc:100144478]	Cluster 1	NA	NA	NA	NA	CHRM3	0.0863217	0.589781	0.0896887	5.37197	1.06296	0.234618	0	0	0	4.63508	0.798188	0
ENSSSCG00000013261	CHRM4	cholinergic receptor muscarinic 4 [Source:NCBI gene;Acc:100516483]	Cluster 1	NA	NA	NA	NA	CHRM4	0.108183	0.376576	0.0732279	0.88361	0.183403	0.178604	0	0.040943	0	0.545072	0.043893	0.040943
ENSSSCG00000006545	CHRNB2	cholinergic receptor nicotinic beta 2 subunit [Source:NCBI gene;Acc:100516491]	Cluster 1	NA	NA	NA	NA	CHRNB2	0.249481	0.3465	0.0645648	6.66819	0.115201	0.214421	0	0.0345364	0	4.50351	0.0898883	0.0345364
ENSSSCG00000013273	CHST1	carbohydrate sulfotransferase 1 [Source:NCBI gene;Acc:100519885]	Cluster 1	NA	NA	NA	NA	CHST1	0.301378	1.2766	0.287368	25.7756	0	0.56242	0	0.0809586	0	20.1197	0	0.0809586
ENSSSCG00000035222	CHST8	carbohydrate sulfotransferase 8 [Source:NCBI gene;Acc:100620211]	Cluster 1	NA	NA	NA	NA	CHST8	0.0766069	0.18577	0	3.8965	0	0.0848071	0	0	0	2.94856	0	0
ENSSSCG00000035069	CHSY3	chondroitin sulfate synthase 3 [Source:NCBI gene;Acc:100518720]	Cluster 1	NA	NA	NA	NA	CHSY3	0.0663264	0.428721	0.0206093	1.34548	0	0.158508	0	0	0	0.589813	0	0
ENSSSCG00000009839	CIT	citron rho-interacting serine/threonine kinase [Source:NCBI gene;Acc:100153706]	Cluster 1	NA	NA	NA	NA	CIT	1.76962	1.94032	0.738508	5.1551	6.15397	1.41915	0.841183	0.689684	0.266918	4.00181	5.60258	0.841183
ENSSSCG00000012409	CITED1	Cbp/p300 interacting transactivator with Glu/Asp rich carboxy-terminal domain 1 [Source:NCBI gene;Acc:654297]	Cluster 1	NA	NA	NA	NA	CITED1	0.105319	0.112796	0	2.7395	0	0.0714397	0	0	0	2.42747	0	0
ENSSSCG00000006935	CLCA2	chloride channel accessory 2 [Source:NCBI gene;Acc:100511753]	Cluster 1	NA	NA	NA	NA	CLCA2	0.422222	0.558197	0.18112	6.11847	0.288679	0.378144	0	0.053745	0	4.11028	0	0.053745
ENSSSCG00000024809	CLCN4	chloride voltage-gated channel 4 [Source:NCBI gene;Acc:100151985]	Cluster 1	NA	NA	NA	NA	CLCN4	0.347478	0.442834	0.137419	17.1861	0.360892	0.302825	0	0	0	13.6702	0.235497	0
ENSSSCG00000011747	CLDN11	claudin 11 [Source:NCBI gene;Acc:100302016]	Cluster 1	NA	NA	NA	NA	AC026316.4	1.25596	2.07408	1.11339	97.0779	0.0918446	1.44723	0.230171	0.279179	0.119106	72.2587	0	0.279179
ENSSSCG00000041667	CLDN5	claudin 5 [Source:NCBI gene;Acc:396997]	Cluster 1	NA	NA	NA	NA	CLDN5	0.120606	0.276971	0.0988714	8.2532	0.453927	0.162859	0	0	0	7.49715	0.148952	0
ENSSSCG00000038147	CLEC2L	C-type lectin domain family 2 member L [Source:NCBI gene;Acc:110257541]	Cluster 1	NA	NA	NA	NA	CLEC2L	0.263778	0.194866	0.158244	7.51406	0.160435	0.204842	0	0	0	6.77406	0.0122571	0
ENSSSCG00000026360	CLGN	calmegin [Source:NCBI gene;Acc:100624991]	Cluster 1	NA	NA	NA	NA	CLGN	0.163707	0.108372	0.0392913	2.64992	1.81083	0.10261	0	0	0	1.7816	0.786726	0
ENSSSCG00000038994	CLIC4	chloride intracellular channel 4 [Source:NCBI gene;Acc:100622787]	Cluster 1	NA	NA	NA	NA	CLIC4	1.21835	1.08032	0.584487	29.9309	6.71907	0.940957	0.534807	0.365576	0.292086	24.2843	4.96925	0.534807
ENSSSCG00000008535	CLIP4	CAP-Gly domain containing linker protein family member 4 [Source:NCBI gene;Acc:100518607]	Cluster 1	NA	NA	NA	NA	CLIP4	0.234072	0.39025	0.0850999	7.27287	1.87495	0.230177	0	0	0	6.31889	1.57098	0
ENSSSCG00000002494	CLMN	calmin [Source:NCBI gene;Acc:100511700]	Cluster 1	NA	NA	NA	NA	CLMN	0.389366	0.718149	0.254815	9.70132	0.175696	0.441515	0	0	0	7.04776	0.103311	0
ENSSSCG00000011666	CLSTN2	calsyntenin 2 [Source:NCBI gene;Acc:100157330]	Cluster 1	NA	NA	NA	NA	CLSTN2	0.150511	0.527363	0.107606	22.1106	0	0.248551	0	0	0	17.1994	0	0
ENSSSCG00000007955	CLUAP1	clusterin associated protein 1 [Source:NCBI gene;Acc:100514829]	Cluster 1	-0.146188709	0.208811433	-0.062622724	0.7255555	CLUAP1	2.03026	2.3776	1.96218	5.74202	4.4268	2.11817	1.30593	1.72182	1.44553	5.4143	3.69543	1.72182
ENSSSCG00000004232	CLVS2	clavesin 2 [Source:NCBI gene;Acc:100155458]	Cluster 1	NA	NA	NA	NA	CLVS2	0.544466	0.430993	0.0646117	8.08772	0.0282976	0.330053	0	0.037925	0	6.66611	0	0.037925
ENSSSCG00000032632	CMTM4	CKLF like MARVEL transmembrane domain containing 4 [Source:NCBI gene;Acc:110260935]	Cluster 1	NA	NA	NA	NA	CMTM4	0.935782	1.04438	0.62647	15.4351	0.782251	0.860179	0.449278	0.676466	0.33862	14.1366	0.673371	0.676466
ENSSSCG00000002028	CMTM5	CKLF like MARVEL transmembrane domain containing 5 [Source:NCBI gene;Acc:100514659]	Cluster 1	NA	NA	NA	NA	CMTM5	0.126951	0.342602	0.0422297	1.57504	0	0.163961	0	0	0	1.159	0	0
ENSSSCG00000012164	CNKSR2	connector enhancer of kinase suppressor of Ras 2 [Source:NCBI gene;Acc:100523478]	Cluster 1	NA	NA	NA	NA	CNKSR2	1.75865	0.978524	0.34437	32.8698	0.038592	0.943206	0.342456	0	0	23.0209	0	0.342456
ENSSSCG00000004071	CNKSR3	CNKSR family member 3 [Source:NCBI gene;Acc:100513248]	Cluster 1	NA	NA	NA	NA	CNKSR3	0.294554	0.368909	0.0856397	8.73545	0.103435	0.243732	0	0	0	7.73107	0	0
ENSSSCG00000010536	CNNM1	cyclin and CBS domain divalent metal cation transport mediator 1 [Source:NCBI gene;Acc:100154357]	Cluster 1	NA	NA	NA	NA	CNNM1	0.738752	0.939642	0.345823	11.53	0.046306	0.655702	0.114811	0.298079	0.0905739	10.5073	0.035091	0.298079
ENSSSCG00000010593	CNNM2	cyclin and CBS domain divalent metal cation transport mediator 2 [Source:NCBI gene;Acc:100155831]	Cluster 1	NA	NA	NA	NA	CNNM2	2.25972	1.81833	1.26617	10.1927	0.505872	1.75099	0.85009	0.789377	0.122971	9.91269	0.278497	0.85009
ENSSSCG00000017420	CNP	2',3'-cyclic nucleotide 3' phosphodiesterase [Source:NCBI gene;Acc:100511587]	Cluster 1	-0.303479379	0.207556631	0.095922749	0.673969032	CNP	8.48659	11.2981	9.41447	288.652	20.4796	9.67075	5.65354	7.10662	6.81773	209.691	15.4296	7.10662
ENSSSCG00000000789	CNTN1	contactin 1 [Source:NCBI gene;Acc:100521555]	Cluster 1	NA	NA	NA	NA	CNTN1	1.50951	1.24256	0.431983	109.69	0.0329508	1.00489	0	0.0222855	0.0270148	99.8357	0.0122602	0.0270148
ENSSSCG00000040824	CNTN2	contactin 2 [Source:NCBI gene;Acc:110255467]	Cluster 1	NA	NA	NA	NA	CNTN2	3.46335	2.30054	0.578634	18.3922	0.0754234	1.85436	0.690639	0.48829	0.050709	15.5952	0.045414	0.690639
ENSSSCG00000011522	CNTN3	contactin 3 [Source:NCBI gene;Acc:100511594]	Cluster 1	NA	NA	NA	NA	CNTN3	0.000736751	0.226546	0.0428316	3.3351	0.0911601	0.0857738	0	0	0	2.25621	0.0306641	0
ENSSSCG00000011527	CNTN4	contactin 4 [Source:NCBI gene;Acc:100153462]	Cluster 1	NA	NA	NA	NA	CNTN4	0.17204	0.415	0.0712795	3.91006	0.0136622	0.211157	0	0.0252017	0	3.66961	0	0.0252017
ENSSSCG00000014975	CNTN5	contactin 5 [Source:NCBI gene;Acc:100519379]	Cluster 1	NA	NA	NA	NA	CNTN5	0.0713464	0.196005	0	0.673728	0	0.0861447	0	0	0	0.541192	0	0
ENSSSCG00000017393	CNTNAP1	contactin associated protein 1 [Source:NCBI gene;Acc:100521039]	Cluster 1	0.71390191	-0.265688298	-0.448213611	0.277402982	CNTNAP1	2.21944	1.59526	1.68377	14.0199	1.1027	1.81991	1.51961	0.492754	0.956698	11.4741	0.774081	1.51961
ENSSSCG00000015726	CNTNAP5	contactin associated protein like 5 [Source:NCBI gene;Acc:100622103]	Cluster 1	NA	NA	NA	NA	CNTNAP5	0.0356548	0.359887	0.104555	9.19469	0	0.158693	0	0	0	5.13593	0	0
ENSSSCG00000010799	COG7	component of oligomeric golgi complex 7 [Source:NCBI gene;Acc:100627695]	Cluster 1	-0.174778018	0.391037016	-0.216258998	0.348787485	COG7	11.1879	13.6768	9.84587	16.2712	7.4362	11.4721	8.25678	10.3317	8.1221	15.1958	6.54511	10.3317
ENSSSCG00000006857	COL11A1	collagen type XI alpha 1 chain [Source:NCBI gene;Acc:397175]	Cluster 1	NA	NA	NA	NA	COL11A1	0.117361	0.319457	0.14496	6.11739	0	0.190675	0.0448706	0.0282295	0	5.49308	0	0.0448706
ENSSSCG00000004484	COL12A1	collagen type XII alpha 1 chain [Source:NCBI gene;Acc:100156689]	Cluster 1	NA	NA	NA	NA	COL12A1	0.204875	0.261244	0.0211015	1.41813	0.326142	0.157719	0.00419351	0.0115781	0	0.883695	0.150634	0.0115781
ENSSSCG00000005380	COL15A1	collagen type XV alpha 1 chain [Source:NCBI gene;Acc:100620394]	Cluster 1	NA	NA	NA	NA	COL15A1	0.368845	0.423309	0.158972	1.08849	1.76203	0.311925	0.0979226	0.0270338	0	0.353179	1.29133	0.0979226
ENSSSCG00000029324	COLEC10	collectin subfamily member 10 [Source:NCBI gene;Acc:100622782]	Cluster 1	NA	NA	NA	NA	COLEC10	0.289554	0.454213	0.145982	1.07216	0	0.290471	0	0	0	0.790574	0	0
ENSSSCG00000004962	CORO2B	coronin 2B [Source:NCBI gene;Acc:100520530]	Cluster 1	NA	NA	NA	NA	CORO2B	1.14456	1.22333	0.223	21.2107	0.0456056	0.799934	0.280041	0.099073	0.0258549	17.9977	0	0.280041
ENSSSCG00000008854	CPE	carboxypeptidase E [Source:NCBI gene;Acc:100037304]	Cluster 1	NA	NA	NA	NA	CPE	1.17382	1.49892	0.934759	292.982	0.042728	1.19046	0.33816	0.232228	0.138547	260.83	0	0.33816
ENSSSCG00000001808	CPEB1	cytoplasmic polyadenylation element binding protein 1 [Source:NCBI gene;Acc:100048944]	Cluster 1	NA	NA	NA	NA	CPEB1;AC245033.1	0.0978523	0.17802	0.0321886	4.32626	0.00788284	0.101079	0	0	0	4.18373	0	0
ENSSSCG00000016843	CPLANE1	ciliogenesis and planar polarity effector 1 [Source:NCBI gene;Acc:100516883]	Cluster 1	NA	NA	NA	NA	CPLANE1	1.54688	1.18671	1.09739	4.51721	0.352701	1.26896	0.886519	0.4235	0.750782	4.01428	0.167027	0.886519
ENSSSCG00000021519	CPNE2	copine 2 [Source:NCBI gene;Acc:100627365]	Cluster 1	NA	NA	NA	NA	CPNE2	1.42609	1.84814	1.2516	13.3802	3.29434	1.49643	0.540805	0.764097	0.660362	9.12268	2.13428	0.764097
ENSSSCG00000011178	CPNE4	copine 4 [Source:NCBI gene;Acc:100157532]	Cluster 1	NA	NA	NA	NA	CPNE4	0	0.266808	0.00910398	13.0646	0	0.0852977	0	0	0	10.0166	0	0
ENSSSCG00000001567	CPNE5	copine 5 [Source:NCBI gene;Acc:100152591]	Cluster 1	NA	NA	NA	NA	CPNE5	0.0262577	0.211142	0.0519916	2.60762	0.0785427	0.0935061	0	0	0	1.46826	0.0523154	0
ENSSSCG00000024872	CPT1C	carnitine palmitoyltransferase 1C [Source:NCBI gene;Acc:100519258]	Cluster 1	NA	NA	NA	NA	CPT1C	0.339315	0.427726	0.0659413	5.9933	0.968867	0.267906	0.0516407	0.105463	0	5.38303	0.524328	0.105463
ENSSSCG00000016690	CREB5	cAMP responsive element binding protein 5 [Source:NCBI gene;Acc:100515635]	Cluster 1	NA	NA	NA	NA	CREB5	0.480534	0.722511	0.211138	6.78919	1.54323	0.456324	0	0.0709237	0	5.27984	0.822745	0.0709237
ENSSSCG00000014093	CRHBP	corticotropin releasing hormone binding protein [Source:NCBI gene;Acc:100337682]	Cluster 1	NA	NA	NA	NA	CRHBP	0	0.154473	0	2.05093	1.47887	0.0490463	0	0	0	1.7052	0.668635	0
ENSSSCG00000038713	CRIP2	cysteine rich protein 2 [Source:NCBI gene;Acc:106508709]	Cluster 1	NA	NA	NA	NA	CRIP2	0.153802	0.255318	0.0614828	12.2068	14.519	0.15416	0	0	0	9.45848	11.0218	0
ENSSSCG00000022896	CRMP1	collapsin response mediator protein 1 [Source:NCBI gene;Acc:100520574]	Cluster 1	NA	NA	NA	NA	CRMP1	0.422404	0.513036	0.0644397	37.4728	0.0402271	0.31825	0	0	0	31.181	0	0
ENSSSCG00000010530	CRTAC1	cartilage acidic protein 1 [Source:NCBI gene;Acc:100037974]	Cluster 1	NA	NA	NA	NA	CRTAC1	0.184645	0.299229	0.0990498	1.24219	0.0373453	0.191508	0.0211619	0.0752123	0.0408402	0.76619	0.0225338	0.0752123
ENSSSCG00000034090	CRTC3	CREB regulated transcription coactivator 3 [Source:NCBI gene;Acc:100621206]	Cluster 1	NA	NA	NA	NA	CRTC3	0.776285	0.609813	0.200196	5.19097	6.42908	0.508389	0.0651795	0.141345	0	4.11858	4.76323	0.141345
ENSSSCG00000015748	CSMD1	CUB and Sushi multiple domains 1 [Source:NCBI gene;Acc:100625335]	Cluster 1	NA	NA	NA	NA	CSMD1	0.285777	0.90968	0.110809	11.6505	0	0.397189	0	0.0567318	0	11.2263	0	0.0567318
ENSSSCG00000031031	CSMD3	CUB and Sushi multiple domains 3 [Source:NCBI gene;Acc:100621741]	Cluster 1	NA	NA	NA	NA	CSMD3	0.291117	0.572425	0.0580934	4.39521	0	0.290288	0	0	0	3.60272	0	0
ENSSSCG00000015906	CSRNP3	cysteine and serine rich nuclear protein 3 [Source:NCBI gene;Acc:100515450]	Cluster 1	NA	NA	NA	NA	CSRNP3	0.261786	0.348066	0.153073	8.2007	0	0.251751	0	0.0345764	0	6.39409	0	0.0345764
ENSSSCG00000016780	CTNND2	catenin delta 2 [Source:NCBI gene;Acc:100517978]	Cluster 1	NA	NA	NA	NA	CTNND2	1.26568	1.59451	0.479732	40.9157	0.0316504	1.05658	0.204735	0.159008	0.089332	34.1231	0.000144371	0.204735
ENSSSCG00000017624	CUEDC1	CUE domain containing 1 [Source:NCBI gene;Acc:100511955]	Cluster 1	NA	NA	NA	NA	CUEDC1	0.569091	0.626275	0.316605	10.5575	0.315697	0.497726	0.055325	0.221614	0	9.48149	0.151083	0.221614
ENSSSCG00000009831	CUX2	cut like homeobox 2 [Source:NCBI gene;Acc:100153673]	Cluster 1	NA	NA	NA	NA	CUX2	0.404425	1.04416	0.28127	2.54909	1.79831	0.543659	0.0522138	0.32994	0	1.69651	1.02886	0.32994
ENSSSCG00000032702	CXADR	CXADR Ig-like cell adhesion molecule [Source:NCBI gene;Acc:397333]	Cluster 1	NA	NA	NA	NA	CXADR	0.0380224	0.140264	0.0112618	2.06501	0.0692945	0.0617572	0	0	0	1.40502	0.0115008	0
ENSSSCG00000034973	CXCL12	C-X-C motif chemokine ligand 12 [Source:NCBI gene;Acc:494460]	Cluster 1	NA	NA	NA	NA	CXCL12	0.15527	0.310315	0.106553	1.87654	0	0.187619	0	0.0164725	0	1.66739	0	0.0164725
ENSSSCG00000012402	CXCR3	C-X-C motif chemokine receptor 3 [Source:NCBI gene;Acc:100524123]	Cluster 1	NA	NA	NA	NA	CXCR3	0	0.126285	0	0.00339344	20.987	0.0404379	0	0	0	0	16.5072	0
ENSSSCG00000025621	CXXC4	CXXC finger protein 4 [Source:NCBI gene;Acc:100521810]	Cluster 1	NA	NA	NA	NA	CXXC4	0.320507	0.53035	0.118037	5.02009	0.161624	0.312188	0	0.020369	0	4.44326	0	0.020369
ENSSSCG00000002510	CYP46A1	cholesterol 24-hydroxylase [Source:NCBI gene;Acc:100512793]	Cluster 1	NA	NA	NA	NA	CYP46A1	1.64615	3.57895	1.67049	32.5254	0.026733	2.18657	0.617909	0.845028	1.01695	21.661	0	1.01695
ENSSSCG00000037935	CYYR1	cysteine and tyrosine rich 1 [Source:NCBI gene;Acc:100154451]	Cluster 1	NA	NA	NA	NA	CYYR1	0.137864	0.190346	0.013551	2.71943	0	0.111398	0	0	0	2.35501	0	0
ENSSSCG00000005078	DAAM1	dishevelled associated activator of morphogenesis 1 [Source:NCBI gene;Acc:100517445]	Cluster 1	NA	NA	NA	NA	DAAM1	1.55206	1.41191	1.00068	17.5259	5.81166	1.30928	0.89247	0.626793	0.485043	16.3038	5.20766	0.89247
ENSSSCG00000001595	DAAM2	dishevelled associated activator of morphogenesis 2 [Source:NCBI gene;Acc:100155713]	Cluster 1	NA	NA	NA	NA	DAAM2	1.18601	3.33859	0.568863	66.1252	0.337183	1.45959	0.145512	0.279986	0.06251	55.1697	0.198775	0.279986
ENSSSCG00000010949	DAPK1	death associated protein kinase 1 [Source:NCBI gene;Acc:100516103]	Cluster 1	NA	NA	NA	NA	DAPK1	0.374634	0.764859	0.534232	9.21932	3.59692	0.549754	0.18567	0.00956389	0.0409952	8.27045	3.24437	0.18567
ENSSSCG00000040706	DBN1	drebrin 1 [Source:NCBI gene;Acc:100621245]	Cluster 1	NA	NA	NA	NA	DBN1	0.918438	0.912016	0.723695	39.4445	0.648	0.849127	0.300137	0.184013	0.331591	33.4522	0.420127	0.331591
ENSSSCG00000040836	DCC	DCC netrin 1 receptor [Source:NCBI gene;Acc:100152102]	Cluster 1	NA	NA	NA	NA	DCC	0.0500404	0.16601	0.0489244	6.3883	0	0.0869697	0	0	0	6.06814	0	0
ENSSSCG00000029189	DCHS1	dachsous cadherin-related 1 [Source:NCBI gene;Acc:100623166]	Cluster 1	NA	NA	NA	NA	DCHS1	0.379894	0.440319	0.0897732	7.26437	0.0121758	0.293839	0.045769	0.031703	0	6.04439	0	0.045769
ENSSSCG00000033919	DCLK1	doublecortin like kinase 1 [Source:NCBI gene;Acc:100623824]	Cluster 1	NA	NA	NA	NA	DCLK1	0.352082	1.20125	0.271028	35.9085	0.03787	0.558149	0.0169532	0.271579	0.0393497	27.4708	0.00593315	0.271579
ENSSSCG00000011241	DCLK3	doublecortin like kinase 3 [Source:NCBI gene;Acc:100514320]	Cluster 1	NA	NA	NA	NA	DCLK3	0.00795259	0.182565	0	0.782843	0	0.0602828	0	0	0	0.38436	0	0
ENSSSCG00000012585	DCX	doublecortin [Source:NCBI gene;Acc:100523160]	Cluster 1	NA	NA	NA	NA	DCX	0.133501	0.374453	0.0980349	2.99149	0.0129726	0.195977	0.0197813	0.0613067	0.0178518	2.30703	0.00311132	0.0613067
ENSSSCG00000000184	DDN	dendrin [Source:NCBI gene;Acc:100525642]	Cluster 1	NA	NA	NA	NA	DDN	0.0698558	1.30712	0.375238	35.3296	0.0958235	0.502881	0	0.194228	0.052338	18.5873	0	0.194228
ENSSSCG00000001382	DDR1	discoidin domain receptor tyrosine kinase 1 [Source:NCBI gene;Acc:100144462]	Cluster 1	NA	NA	NA	NA	DDR1	1.42045	0.852353	0.365666	19.0047	0.3818	0.829453	0.503496	0.24022	0.090067	16.0314	0.214953	0.503496
ENSSSCG00000016491	DENND11	DENN domain containing 11 [Source:NCBI gene;Acc:100513325]	Cluster 1	NA	NA	NA	NA	DENND11	0.845364	1.11607	0.632146	7.37139	2.01336	0.854059	0.169062	0.306963	0.254242	6.81676	1.28394	0.306963
ENSSSCG00000016497	DENND2A	DENN domain containing 2A [Source:NCBI gene;Acc:100514997]	Cluster 1	NA	NA	NA	NA	DENND2A	0.532994	0.415929	0.0944354	11.3914	0.0230152	0.334312	0	0.03949	0	10.5138	0	0.03949
ENSSSCG00000035012	DEPDC1B	DEP domain containing 1B [Source:NCBI gene;Acc:100524052]	Cluster 1	NA	NA	NA	NA	DEPDC1B	0.424485	0.329887	0.120092	5.52743	1.42811	0.285017	0.023832	0.0337595	0	3.87519	1.20714	0.0337595
ENSSSCG00000009431	DGKH	diacylglycerol kinase eta [Source:NCBI gene;Acc:100157742]	Cluster 1	NA	NA	NA	NA	DGKH	0.182873	0.468679	0.312731	12.3023	1.9332	0.316276	0	0	0.00949789	6.34653	0.923038	0.00949789
ENSSSCG00000016521	DGKI	diacylglycerol kinase iota [Source:NCBI gene;Acc:100521167]	Cluster 1	NA	NA	NA	NA	DGKI	0.378103	0.793791	0.261824	9.41057	0.0760316	0.461114	0	0.0798488	0	6.41252	0	0.0798488
ENSSSCG00000013401	DKK3	dickkopf WNT signaling pathway inhibitor 3 [Source:NCBI gene;Acc:664653]	Cluster 1	NA	NA	NA	NA	DKK3	0.721547	0.565886	0.439222	37.84	0.139408	0.571336	0.178622	0.150859	0	33.8811	0.0929239	0.178622
ENSSSCG00000006970	DLC1	DLC1 Rho GTPase activating protein [Source:NCBI gene;Acc:100620787]	Cluster 1	NA	NA	NA	NA	DLC1	1.11891	0.798774	0.261758	14.5995	0.0507795	0.687933	0.18461	0	0.030154	12.8873	0.0394517	0.18461
ENSSSCG00000014904	DLG2	discs large MAGUK scaffold protein 2 [Source:NCBI gene;Acc:100516384]	Cluster 1	NA	NA	NA	NA	DLG2	1.14181	1.61043	0.339959	24.8396	0.0307486	0.956718	0.0614264	0.227225	0.0247001	20.1274	0.0226186	0.227225
ENSSSCG00000012375	DLG3	discs large MAGUK scaffold protein 3 [Source:NCBI gene;Acc:100516124]	Cluster 1	NA	NA	NA	NA	DLG3	0.268091	0.669951	0.0525455	21.4477	1.10341	0.306266	0	0.0160187	0	18.5422	0.446004	0.0160187
ENSSSCG00000003690	DLGAP1	DLG associated protein 1 [Source:NCBI gene;Acc:100627012]	Cluster 1	NA	NA	NA	NA	DLGAP1	1.28367	1.10635	0.308823	25.7504	0.00490642	0.846498	0.171598	0.210453	0.0446826	20.3289	0	0.210453
ENSSSCG00000040173	DLGAP3	DLG associated protein 3 [Source:NCBI gene;Acc:100623214]	Cluster 1	NA	NA	NA	NA	DLGAP3	0.698455	0.608574	0.136222	17.3053	0.0160079	0.458767	0.170945	0	0	11.1971	0	0.170945
ENSSSCG00000028148	DMD	dystrophin [Source:NCBI gene;Acc:497636]	Cluster 1	-0.676049295	0.497311676	0.178737619	0.158864805	DMD	1.50547	2.63235	1.71479	9.60042	0.376043	1.91253	0.990665	1.7463	1.32061	8.67209	0.279653	1.7463
ENSSSCG00000009613	DMTN	dematin actin binding protein [Source:NCBI gene;Acc:100157264]	Cluster 1	NA	NA	NA	NA	DMTN	0.185361	0.940581	0.142636	18.9789	0.0597471	0.380056	0	0	0	14.6749	0	0
ENSSSCG00000032517	DMXL2	Dmx like 2 [Source:NCBI gene;Acc:100155516]	Cluster 1	NA	NA	NA	NA	DMXL2	0.644605	0.824093	0.217404	16.678	3.74939	0.539978	0	0.160912	0.0222279	15.5445	2.25923	0.160912
ENSSSCG00000009765	DNAH10	dynein axonemal heavy chain 10 [Source:NCBI gene;Acc:100157315]	Cluster 1	-0.366730247	0.056047063	0.310683184	0.501113494	DNAH10	3.42806	4.74681	4.37647	4.74181	0.73938	4.15283	2.63593	2.91877	3.44323	4.37901	0.113102	3.44323
ENSSSCG00000037646	DNAJA4	DnaJ heat shock protein family (Hsp40) member A4 [Source:NCBI gene;Acc:397613]	Cluster 1	NA	NA	NA	NA	DNAJA4	0.638078	0.676181	0.483913	9.96745	0.913076	0.597183	0.157958	0.264866	0.111519	8.509	0.673778	0.264866
ENSSSCG00000005297	DNAJB5	DnaJ heat shock protein family (Hsp40) member B5 [Source:NCBI gene;Acc:100525553]	Cluster 1	0.024074942	0.006445817	-0.03052076	0.992258439	DNAJB5	5.06539	5.38599	5.01084	14.4485	1.03103	5.15187	3.45356	3.91238	4.10509	12.6983	0.900385	4.10509
ENSSSCG00000003807	DNAJC6	DnaJ heat shock protein family (Hsp40) member C6 [Source:NCBI gene;Acc:406190]	Cluster 1	NA	NA	NA	NA	DNAJC6	1.29866	1.14699	0.311135	47.9566	0.00247519	0.86345	0.236619	0.141994	0.00433347	44.3854	0	0.236619
ENSSSCG00000038958	DNM3	dynamin 3 [Source:NCBI gene;Acc:100622420]	Cluster 1	NA	NA	NA	NA	DNM3	1.77966	1.17402	0.248922	13.0366	0.181905	0.961539	0.132385	0.0652393	0	11.7025	0.0716957	0.132385
ENSSSCG00000011416	DOCK3	dedicator of cytokinesis 3 [Source:NCBI gene;Acc:100519389]	Cluster 1	-0.042626633	0.155994401	-0.113367768	0.962192119	DOCK3	2.08397	2.54147	1.89427	13.1043	0.146231	2.16187	1.13322	0.797481	1.05677	10.6859	0.0919053	1.13322
ENSSSCG00000009650	DOCK5	dedicator of cytokinesis 5 [Source:NCBI gene;Acc:100510985]	Cluster 1	NA	NA	NA	NA	DOCK5	0.279791	0.342913	0.0175274	4.86919	10.7997	0.204789	0	0	0	4.05492	8.00053	0
ENSSSCG00000022112	DOCK9	dedicator of cytokinesis 9 [Source:NCBI gene;Acc:100522271]	Cluster 1	-0.265493713	0.700819939	-0.435326226	0.421070862	DOCK9	4.71016	6.18787	3.50041	26.9643	7.09517	4.69509	1.92306	3.44392	2.13316	22.4237	6.45289	3.44392
ENSSSCG00000029165	DOK4	docking protein 4 [Source:NCBI gene;Acc:100620637]	Cluster 1	NA	NA	NA	NA	DOK4	0.460552	0.532854	0.411351	2.31641	0.639328	0.467408	0.218168	0.0717835	0.197933	1.77143	0.555868	0.218168
ENSSSCG00000025160	DPF1	double PHD fingers 1 [Source:NCBI gene;Acc:100625938]	Cluster 1	NA	NA	NA	NA	DPF1	0.0561914	0.169019	0.0153811	10.0771	0.0295595	0.0782788	0	0	0	9.36476	0	0
ENSSSCG00000016423	DPP6	dipeptidyl peptidase like 6 [Source:NCBI gene;Acc:100621864]	Cluster 1	NA	NA	NA	NA	DPP6	1.85149	1.24088	0.259621	33.7449	0	1.00406	0.20983	0.16372	0	24.6451	0	0.20983
ENSSSCG00000036549	DPYSL3	dihydropyrimidinase like 3 [Source:NCBI gene;Acc:100525453]	Cluster 1	NA	NA	NA	NA	DPYSL3	0.0103253	0.335061	0.0944091	15.8651	0.473999	0.138625	0	0.0566646	0	14.2384	0.253185	0.0566646
ENSSSCG00000010762	DPYSL4	dihydropyrimidinase like 4 [Source:NCBI gene;Acc:100512868]	Cluster 1	NA	NA	NA	NA	DPYSL4	0.31734	0.428939	0.014108	3.94061	0	0.240505	0	0.0108301	0	3.01066	0	0.0108301
ENSSSCG00000012492	DRP2	dystrophin related protein 2 [Source:NCBI gene;Acc:100517071]	Cluster 1	NA	NA	NA	NA	DRP2	0.11991	0.358677	0.0947727	7.29629	0.00341699	0.185426	0	0.0367635	0	4.39938	0	0.0367635
ENSSSCG00000012072	DSCAM	DS cell adhesion molecule [Source:NCBI gene;Acc:100517192]	Cluster 1	NA	NA	NA	NA	DSCAM	0.436513	1.29509	0.249376	9.04204	0.0117297	0.603001	0.066139	0.140354	0.019844	8.31261	0.004619	0.140354
ENSSSCG00000015082	DSCAML1	DS cell adhesion molecule like 1 [Source:NCBI gene;Acc:100511146]	Cluster 1	NA	NA	NA	NA	DSCAML1	0.504885	0.672454	0.116532	9.95623	0.201602	0.41116	0	0.038874	0	8.92547	0.018636	0.038874
ENSSSCG00000035941	DSEL	dermatan sulfate epimerase like [Source:NCBI gene;Acc:110261618]	Cluster 1	NA	NA	NA	NA	DSEL	0.122147	0.207561	0.139204	3.21484	0	0.155722	0	0.009924	0	2.44368	0	0.009924
ENSSSCG00000028047	DTNA	dystrobrevin alpha [Source:NCBI gene;Acc:100627907]	Cluster 1	NA	NA	NA	NA	DTNA	0.611105	0.567092	0.106405	6.803	0.228416	0.408351	0.0206111	0.0739403	0	6.0889	0.115833	0.0739403
ENSSSCG00000009873	DTX1	deltex E3 ubiquitin ligase 1 [Source:NCBI gene;Acc:100524958]	Cluster 1	NA	NA	NA	NA	DTX1	0.465939	0.360796	0.0216752	7.60667	2.10943	0.267868	0	0	0	6.53117	1.30705	0
ENSSSCG00000033833	DUSP18	dual specificity phosphatase 18 [Source:NCBI gene;Acc:100156909]	Cluster 1	NA	NA	NA	NA	DUSP18	0.436938	0.434651	0.211796	1.48514	0.330819	0.356869	0.114025	0.177413	0.125753	1.23854	0.214986	0.177413
ENSSSCG00000035971	DUSP2	dual specificity phosphatase 2 [Source:NCBI gene;Acc:100622812]	Cluster 1	NA	NA	NA	NA	DUSP2	1.05191	1.38951	0.691712	0.247838	21.8542	1.02425	0.331241	0.401811	0	0.171939	19.4614	0.401811
ENSSSCG00000032911	DUSP8	dual specificity phosphatase 8 [Source:NCBI gene;Acc:110259213]	Cluster 1	NA	NA	NA	NA	DUSP8	0.88921	0.75534	0.116788	16.8028	0.595815	0.547167	0	0	0	15.091	0	0
ENSSSCG00000033937	DYNC2H1	dynein cytoplasmic 2 heavy chain 1 [Source:NCBI gene;Acc:100624195]	Cluster 1	NA	NA	NA	NA	DYNC2H1	0.595231	0.711571	0.587558	4.1933	0.204823	0.630482	0.309091	0.152326	0.00468483	4.08244	0.0179197	0.309091
ENSSSCG00000007094	DZANK1	double zinc ribbon and ankyrin repeat domains 1 [Source:NCBI gene;Acc:100511052]	Cluster 1	NA	NA	NA	NA	DZANK1	2.43737	3.15352	1.31768	59.9985	0.850495	2.21044	0.792689	1.4271	0.180893	51.5296	0.321272	1.4271
ENSSSCG00000026780	EDIL3	EGF like repeats and discoidin domains 3 [Source:NCBI gene;Acc:100516065]	Cluster 1	NA	NA	NA	NA	EDIL3	0.283959	0.664494	0.237488	21.7212	0	0.382902	0	0.0765615	0	15.2838	0	0.0765615
ENSSSCG00000040401	EEF1A2	eukaryotic translation elongation factor 1 alpha 2 [Source:NCBI gene;Acc:110257403]	Cluster 1	NA	NA	NA	NA	EEF1A2	2.69794	1.51588	0.466071	144.16	0.0368464	1.38929	0.922436	0.231237	0.0858648	132.316	0	0.922436
ENSSSCG00000032887	EFCAB1	EF-hand calcium binding domain 1 [Source:NCBI gene;Acc:100156382]	Cluster 1	NA	NA	NA	NA	EFCAB1	0	0.150195	0	1.24476	0	0.0477489	0	0	0	1.10196	0	0
ENSSSCG00000017794	EFCAB5	EF-hand calcium binding domain 5 [Source:NCBI gene;Acc:100739606]	Cluster 1	NA	NA	NA	NA	EFCAB5	0.17877	0.318908	0.108211	1.89348	0.191192	0.198823	0.013817	0.050178	0	1.60719	0.078198	0.050178
ENSSSCG00000006531	EFNA3	ephrin A3 [Source:NCBI gene;Acc:100155923]	Cluster 1	NA	NA	NA	NA	EFNA3	0.0940092	0.386531	0.14647	9.63652	0	0.202554	0	0	0	9.18285	0	0
ENSSSCG00000036520	EFNA5	ephrin A5 [Source:NCBI gene;Acc:100513721]	Cluster 1	NA	NA	NA	NA	EFNA5	0.0795323	0.336927	0	1.16275	0.0527401	0.130094	0	0	0	0.561791	0	0
ENSSSCG00000009535	EFNB2	ephrin B2 [Source:NCBI gene;Acc:100135673]	Cluster 1	NA	NA	NA	NA	EFNB2	0.0752911	0.403791	0.111219	5.44542	1.10514	0.188163	0	0	0	4.82291	0.814832	0
ENSSSCG00000022933	EFR3B	EFR3 homolog B [Source:NCBI gene;Acc:100621843]	Cluster 1	NA	NA	NA	NA	EFR3B	0.528665	0.277901	0.097488	19.3927	0.0996501	0.289446	0.0812974	0	0	11.9079	0.0254897	0.0812974
ENSSSCG00000008372	EHBP1	EH domain binding protein 1 [Source:NCBI gene;Acc:100520668]	Cluster 1	-0.038032303	0.200792581	-0.162760278	0.831036858	EHBP1	2.8797	3.18231	2.58758	22.5418	5.21708	2.87559	1.59502	2.00778	1.81595	20.1373	4.34613	2.00778
ENSSSCG00000005130	ELAVL2	ELAV like RNA binding protein 2 [Source:NCBI gene;Acc:100153303]	Cluster 1	NA	NA	NA	NA	ELAVL2	0.217981	0.110105	0.0230362	3.44304	0.00397201	0.114205	0	0	0	3.07791	0	0
ENSSSCG00000013617	ELAVL3	ELAV like RNA binding protein 3 [Source:NCBI gene;Acc:100515074]	Cluster 1	NA	NA	NA	NA	ELAVL3	1.7854	1.33899	0.320929	46.4705	0.0261382	1.04927	0.515317	0.188815	0	33.0842	0	0.515317
ENSSSCG00000000131	ELFN2	extracellular leucine rich repeat and fibronectin type III domain containing 2 [Source:NCBI gene;Acc:100511563]	Cluster 1	NA	NA	NA	NA	ELFN2	0.370201	1.59093	0.353652	37.4336	0.0345589	0.68752	0.015741	0.131651	0	33.282	0.02151	0.131651
ENSSSCG00000014168	ELL2	elongation factor for RNA polymerase II 2 [Source:NCBI gene;Acc:100523777]	Cluster 1	NA	NA	NA	NA	ELL2	0.184179	0.406185	0.136883	5.81372	13.5938	0.237063	0	0	0	4.95182	8.59503	0
ENSSSCG00000015002	ELMOD1	ELMO domain containing 1 [Source:NCBI gene;Acc:100626413]	Cluster 1	NA	NA	NA	NA	ELMOD1	0.197748	0.326373	0.172421	23.0525	0	0.230377	0	0	0	15.6815	0	0
ENSSSCG00000035238	ELOVL1	ELOVL fatty acid elongase 1 [Source:NCBI gene;Acc:100312969]	Cluster 1	-0.035144029	0.209608366	-0.174464338	0.775261793	ELOVL1	6.83978	7.6049	6.25103	9.25926	7.32819	6.87922	5.16761	4.79076	4.91828	6.99669	5.53704	5.16761
ENSSSCG00000028080	ELOVL4	ELOVL fatty acid elongase 4 [Source:NCBI gene;Acc:100511670]	Cluster 1	NA	NA	NA	NA	ELOVL4	0.526995	0.635256	0.273708	11.2375	0.37475	0.470611	0	0	0	9.93454	0.0972433	0
ENSSSCG00000038229	EML2	EMAP like 2 [Source:NCBI gene;Acc:100626537]	Cluster 1	NA	NA	NA	NA	EML2	0.300303	0.520481	0.0746317	8.75125	3.06233	0.285568	0.0266669	0.0141826	0	7.57166	2.9596	0.0266669
ENSSSCG00000002427	EML5	EMAP like 5 [Source:NCBI gene;Acc:100153276]	Cluster 1	NA	NA	NA	NA	EML5	0.336432	0.36522	0.123688	4.01101	0.625619	0.270375	0	0	0	3.55619	0.357131	0
ENSSSCG00000026559	EML6	EMAP like 6 [Source:NCBI gene;Acc:100516074]	Cluster 1	NA	NA	NA	NA	EML6	0.655362	0.608102	0.352336	3.62146	0.142805	0.532606	0.248593	0.120291	0.05152	3.12336	0.10706	0.248593
ENSSSCG00000008308	EMX1	empty spiracles homeobox 1 [Source:NCBI gene;Acc:100521187]	Cluster 1	NA	NA	NA	NA	EMX1	0.0175254	0.22044	0.00686371	2.18209	0	0.0773185	0	0	0	1.58512	0	0
ENSSSCG00000038646	ENAH	ENAH actin regulator [Source:NCBI gene;Acc:100525245]	Cluster 1	NA	NA	NA	NA	ENAH	1.3429	1.78283	1.14416	26.4784	0.852923	1.40898	0.668542	0.855063	0.347579	22.2946	0.454455	0.855063
ENSSSCG00000027428	ENHO	energy homeostasis associated [Source:NCBI gene;Acc:100303726]	Cluster 1	NA	NA	NA	NA	ENHO	1.90649	1.32052	1.45366	20.9769	0.610215	1.54833	1.11356	0	0.924945	20.4573	0.446903	1.11356
ENSSSCG00000028373	ENO2	enolase 2 [Source:NCBI gene;Acc:100157750]	Cluster 1	NA	NA	NA	NA	ENO2	0.962248	1.0544	0.370094	57.3913	0.668215	0.767649	0.426548	0.154966	0.198019	52.2374	0.218224	0.426548
ENSSSCG00000021818	ENOX1	ecto-NOX disulfide-thiol exchanger 1 [Source:NCBI gene;Acc:100525605]	Cluster 1	NA	NA	NA	NA	ENOX1	0.48019	0.542783	0.1138	6.92216	0.00481703	0.365033	0	0	0	6.23052	0	0
ENSSSCG00000006001	ENPP2	ectonucleotide pyrophosphatase/phosphodiesterase 2 [Source:NCBI gene;Acc:503658]	Cluster 1	NA	NA	NA	NA	ENPP2	1.71617	1.81798	0.726437	31.5872	0.416983	1.36419	0.125435	0.591418	0.238518	24.0677	0.111227	0.591418
ENSSSCG00000027070	ENTPD6	ectonucleoside triphosphate diphosphohydrolase 6 [Source:NCBI gene;Acc:100626131]	Cluster 1	NA	NA	NA	NA	ENTPD6	1.26026	1.61235	1.04011	4.13545	1.65569	1.29235	0.694	1.03707	0.383335	3.86613	1.49428	1.03707
ENSSSCG00000005446	EPB41L4B	erythrocyte membrane protein band 4.1 like 4B [Source:NCBI gene;Acc:100510946]	Cluster 1	NA	NA	NA	NA	EPB41L4B	0.37576	0.425731	0.0549462	3.11871	0.144998	0.274296	0	0.0102396	0	2.72407	0.0507358	0.0102396
ENSSSCG00000016230	EPHA4	EPH receptor A4 [Source:NCBI gene;Acc:100188979]	Cluster 1	NA	NA	NA	NA	EPHA4	0.130788	0.659563	0.204096	40.9705	0.00470466	0.312236	0	0.0487055	0	30.2128	0	0.0487055
ENSSSCG00000008919	EPHA5	EPH receptor A5 [Source:NCBI gene;Acc:100511463]	Cluster 1	NA	NA	NA	NA	EPHA5	0.00544422	0.331471	0.164196	13.2843	0.00897281	0.159414	0	0	0	5.41362	0	0
ENSSSCG00000033898	EPHA6	EPH receptor A6 [Source:NCBI gene;Acc:100156650]	Cluster 1	NA	NA	NA	NA	EPHA6	0.0202317	0.350166	0.201618	12.8869	0	0.182908	0	0	0	8.67922	0	0
ENSSSCG00000004336	EPHA7	EPH receptor A7 [Source:NCBI gene;Acc:100154222]	Cluster 1	NA	NA	NA	NA	EPHA7	0.245055	0.470324	0.310707	14.9229	0.031375	0.338759	0	0	0	6.64994	0.020008	0
ENSSSCG00000003527	EPHB2	EPH receptor B2 [Source:NCBI gene;Acc:100519549]	Cluster 1	NA	NA	NA	NA	EPHB2	0.287133	0.252284	0.0103337	3.65289	0.00650224	0.176514	0	0	0	2.1172	0	0
ENSSSCG00000016473	EPHB6	EPH receptor B6 [Source:NCBI gene;Acc:100511727]	Cluster 1	NA	NA	NA	NA	EPHB6	0.110149	0.34564	0.031805	1.26687	6.02906	0.155143	0.012175	0.0852478	0	0.450275	4.62419	0.0852478
ENSSSCG00000032057	EPHX4	epoxide hydrolase 4 [Source:NCBI gene;Acc:102161927]	Cluster 1	NA	NA	NA	NA	EPHX4	0	0.19468	0	0.669908	0	0.0610859	0	0	0	0.398863	0	0
ENSSSCG00000016160	ERBB4	erb-b2 receptor tyrosine kinase 4 [Source:NCBI gene;Acc:100525789]	Cluster 1	NA	NA	NA	NA	ERBB4	0.747235	0.874909	0.158283	13.1062	0.212525	0.559728	0	0	0	11.7759	0.0249447	0
ENSSSCG00000024417	ERC2	ELKS/RAB6-interacting/CAST family member 2 [Source:NCBI gene;Acc:100627254]	Cluster 1	NA	NA	NA	NA	ERC2	0.569985	1.38534	0.36214	19.4534	0	0.72143	0	0.128525	0	14.5403	0	0.128525
ENSSSCG00000009144	ETNPPL	ethanolamine-phosphate phospho-lyase [Source:NCBI gene;Acc:100519324]	Cluster 1	NA	NA	NA	NA	ETNPPL	0.0259853	0.223497	0.0953324	14.0262	0	0.111979	0	0	0	9.7581	0	0
ENSSSCG00000023229	ETV5	ETS variant transcription factor 5 [Source:NCBI gene;Acc:100623208]	Cluster 1	NA	NA	NA	NA	ETV5	0.165217	0.301102	0.0623242	10.8533	0.219566	0.172173	0	0	0	9.06949	0.120378	0
ENSSSCG00000029558	EXTL1	exostosin like glycosyltransferase 1 [Source:NCBI gene;Acc:100623848]	Cluster 1	NA	NA	NA	NA	EXTL1	0.214685	1.24255	0.155902	7.87512	0.0940157	0.46569	0	0.039719	0	6.81738	0	0.039719
ENSSSCG00000006289	F5	coagulation factor V [Source:NCBI gene;Acc:397217]	Cluster 1	NA	NA	NA	NA	F5	0.111684	0.48316	0.291514	29.4565	3.32242	0.286539	0.013546	0.141948	0.015242	25.1379	2.51533	0.141948
ENSSSCG00000002718	FA2H	fatty acid 2-hydroxylase [Source:NCBI gene;Acc:100523966]	Cluster 1	NA	NA	NA	NA	FA2H	0.68794	0.884604	0.152712	24.6608	0.158988	0.542053	0	0	0	18.7524	0	0
ENSSSCG00000003901	FAAH	fatty acid amide hydrolase [Source:NCBI gene;Acc:396949]	Cluster 1	NA	NA	NA	NA	FAAH	0.284021	0.591642	0.232891	6.98398	0.0565129	0.360758	0	0.0932285	0	5.59395	0	0.0932285
ENSSSCG00000017226	FADS6	fatty acid desaturase 6 [Source:NCBI gene;Acc:100513229]	Cluster 1	NA	NA	NA	NA	FADS6	0.137572	0.243701	0.0236852	7.68845	0.000963708	0.131411	0	0.0119527	0	5.36038	0	0.0119527
ENSSSCG00000006240	FAM110B	family with sequence similarity 110 member B [Source:NCBI gene;Acc:100156516]	Cluster 1	NA	NA	NA	NA	FAM110B	0.313674	0.327895	0.0464677	6.81538	0.476292	0.222153	0	0	0	5.23676	0.131498	0
ENSSSCG00000028274	FAM131B	family with sequence similarity 131 member B [Source:NCBI gene;Acc:100520650]	Cluster 1	NA	NA	NA	NA	FAM131B	0.863196	0.392135	0.16028	8.83737	0.636724	0.44378	0	0	0	8.13851	0.513388	0
ENSSSCG00000005939	FAM135B	family with sequence similarity 135 member B [Source:NCBI gene;Acc:100155271]	Cluster 1	NA	NA	NA	NA	FAM135B	0.936726	0.630459	0.0988706	7.84977	0	0.513938	0.141796	0.0272701	0	6.95972	0	0.141796
ENSSSCG00000010209	FAM13C	family with sequence similarity 13 member C [Source:NCBI gene;Acc:100525364]	Cluster 1	NA	NA	NA	NA	FAM13C	0.220982	0.424714	0.0558266	4.57836	0	0.224644	0	0	0	3.77605	0	0
ENSSSCG00000040130	FAM155A	family with sequence similarity 155 member A [Source:NCBI gene;Acc:102159180]	Cluster 1	NA	NA	NA	NA	FAM155A	0.630106	0.644453	0.0914401	7.893	0	0.430251	0	0	0	6.01832	0	0
ENSSSCG00000026442	FAM163B	family with sequence similarity 163 member B [Source:NCBI gene;Acc:100627389]	Cluster 1	NA	NA	NA	NA	FAM163B	0.0500046	0.49449	0.0170548	7.53175	0	0.168628	0	0	0	4.05219	0	0
ENSSSCG00000005309	FAM166B	family with sequence similarity 166 member B [Source:NCBI gene;Acc:100156839]	Cluster 1	NA	NA	NA	NA	FAM166B	0.211227	0.340611	0.0948882	2.55884	0.799962	0.211433	0	0	0	1.85667	0	0
ENSSSCG00000014076	FAM169A	family with sequence similarity 169 member A [Source:NCBI gene;Acc:100518001]	Cluster 1	NA	NA	NA	NA	FAM169A	0.294449	0.390169	0.12252	9.73072	0.219401	0.264102	0	0.0454994	0	6.99062	0.0868549	0.0454994
ENSSSCG00000011047	FAM171A1	family with sequence similarity 171 member A1 [Source:NCBI gene;Acc:100525944]	Cluster 1	NA	NA	NA	NA	FAM171A1	0.534114	0.349986	0.114259	14.7752	0.168995	0.321471	0	0	0	12.5953	0	0
ENSSSCG00000002265	FAM174B	family with sequence similarity 174 member B [Source:NCBI gene;Acc:102162743]	Cluster 1	NA	NA	NA	NA	FAM174B	0.0244736	0.25014	0.0238137	4.84526	0.126425	0.0945279	0	0	0	4.17416	0.039882	0
ENSSSCG00000014897	FAM181B	family with sequence similarity 181 member B [Source:NCBI gene;Acc:100517667]	Cluster 1	NA	NA	NA	NA	FAM181B	0.727769	0.848042	0.945656	15.0582	0.00590341	0.83832	0.26201	0.114167	0.239665	13.219	0	0.26201
ENSSSCG00000004245	FAM184A	family with sequence similarity 184 member A [Source:NCBI gene;Acc:100626155]	Cluster 1	NA	NA	NA	NA	FAM184A	0.513495	0.632056	0.0763111	9.60761	0.595386	0.385324	0	0	0	9.20239	0.0633473	0
ENSSSCG00000026232	FAM184B	family with sequence similarity 184 member B [Source:NCBI gene;Acc:100627969]	Cluster 1	NA	NA	NA	NA	FAM184B	0.234098	0.741275	0.132944	5.7067	0.0486725	0.345267	0	0.045537	0	4.30532	0	0.045537
ENSSSCG00000004850	FAM189A1	family with sequence similarity 189 member A1 [Source:NCBI gene;Acc:110261534]	Cluster 1	NA	NA	NA	NA	FAM189A1	0.128046	0.326886	0.0254799	3.29487	0.00371683	0.153531	0	0	0	2.71305	0	0
ENSSSCG00000009927	FAM222A	family with sequence similarity 222 member A [Source:NCBI gene;Acc:100153422]	Cluster 1	NA	NA	NA	NA	FAM222A	1.28878	1.88869	0.975263	10.1314	0.372121	1.35492	0.659558	0.611592	0.63541	7.37583	0.301015	0.659558
ENSSSCG00000032993	FAM240B	family with sequence similarity 240 member B [Source:HGNC Symbol;Acc:HGNC:53430]	Cluster 1	NA	NA	NA	NA	FAM240B	0	0.101248	0.050147	0.891196	0	0.0496514	0	0	0	0.353719	0	0
ENSSSCG00000016582	FAM71F1	family with sequence similarity 71 member F1 [Source:NCBI gene;Acc:100519990]	Cluster 1	NA	NA	NA	NA	FAM71F1	0.0301651	0.139704	0.0182364	0.182253	0.035318	0.061327	0	0	0	0.132505	0.005548	0
ENSSSCG00000011609	FBLN2	fibulin 2 [Source:NCBI gene;Acc:100621722]	Cluster 1	NA	NA	NA	NA	FBLN2	0.273335	0.578467	0.162564	7.86692	0.123361	0.326982	0	0.0469453	0	5.74373	0.0900844	0.0469453
ENSSSCG00000004658	FBN1	fibrillin 1 [Source:NCBI gene;Acc:414836]	Cluster 1	NA	NA	NA	NA	FBN1	0.0567348	0.218779	0.0274969	2.90704	0.0624507	0.0978859	0	0	0	2.59631	0	0
ENSSSCG00000008006	FBXL16	F-box and leucine rich repeat protein 16 [Source:NCBI gene;Acc:100511074]	Cluster 1	NA	NA	NA	NA	FBXL16	1.59276	2.7515	1.16165	114.317	0.991136	1.76005	0.495964	0.794467	0.191124	73.0162	0.858904	0.794467
ENSSSCG00000008302	FBXO41	F-box protein 41 [Source:NCBI gene;Acc:100517089]	Cluster 1	NA	NA	NA	NA	FBXO41	0.707306	0.598907	0.299972	15.1667	0.146636	0.525304	0.276008	0.044897	0.0678942	10.7131	0.0607717	0.276008
ENSSSCG00000020879	FBXW7	F-box and WD repeat domain containing 7 [Source:NCBI gene;Acc:100620112]	Cluster 1	0.078013559	0.343833245	-0.421846804	0.477257076	FBXW7	5.22963	5.35033	3.952	17.3735	7.91795	4.80782	3.54604	2.154	2.91497	13.1488	7.08763	3.54604
ENSSSCG00000013725	FBXW9	F-box and WD repeat domain containing 9 [Source:NCBI gene;Acc:100519242]	Cluster 1	NA	NA	NA	NA	FBXW9	0.644569	1.01293	0.3935	5.5402	1.46987	0.664675	0.214026	0	0	5.03078	1.30591	0.214026
ENSSSCG00000005041	FERMT2	fermitin family member 2 [Source:NCBI gene;Acc:100517989]	Cluster 1	NA	NA	NA	NA	FERMT2	0.274174	0.301654	0.104507	10.5495	0.0244191	0.223576	0	0	0	9.97495	0.0040775	0
ENSSSCG00000015212	FEZ1	fasciculation and elongation protein zeta 1 [Source:NCBI gene;Acc:100526005]	Cluster 1	NA	NA	NA	NA	FEZ1	2.00279	2.09486	0.487394	105.236	0	1.39992	0.324108	0.192034	0	92.0183	0	0.324108
ENSSSCG00000010698	FGFR2	fibroblast growth factor receptor 2 [Source:NCBI gene;Acc:396762]	Cluster 1	NA	NA	NA	NA	FGFR2	0.816766	1.77306	0.396506	29.4504	0.565865	0.916168	0.0495423	0.12002	0.0159129	22.9731	0.202726	0.12002
ENSSSCG00000027935	FHOD3	formin homology 2 domain containing 3 [Source:NCBI gene;Acc:100622006]	Cluster 1	NA	NA	NA	NA	FHOD3	0.195205	0.570578	0.114053	2.8902	0.029107	0.2788	0.0334128	0.077738	0.00896718	2.15377	0	0.077738
ENSSSCG00000011471	FLNB	filamin B [Source:NCBI gene;Acc:100514491]	Cluster 1	0.672810621	1.619472931	-2.292283552	0.032774923	FLNB	3.89504	2.93789	1.04593	12.577	16.0646	2.40385	1.79683	0.980781	0.220663	10.7599	12.7107	1.79683
ENSSSCG00000007079	FLRT3	fibronectin leucine rich transmembrane protein 3 [Source:NCBI gene;Acc:100158214]	Cluster 1	NA	NA	NA	NA	FLRT3	0.852082	0.552839	0.503997	3.73803	0.136075	0.629338	0.417971	0.0721807	0.0826178	3.18611	0.0550975	0.417971
ENSSSCG00000004052	FNDC1	fibronectin type III domain containing 1 [Source:NCBI gene;Acc:100154276]	Cluster 1	NA	NA	NA	NA	FNDC1	0.0207765	0.149272	0.00819934	1.10211	0.199313	0.0575478	0	0	0	0.331198	0.0922789	0
ENSSSCG00000029305	FNDC4	fibronectin type III domain containing 4 [Source:NCBI gene;Acc:100625689]	Cluster 1	NA	NA	NA	NA	FNDC4	0.564909	0.422871	0.332348	3.88668	0.17369	0.436892	0.215179	0.067087	0.150738	2.97707	0.115029	0.215179
ENSSSCG00000027093	FOLH1B	folate hydrolase 1B [Source:NCBI gene;Acc:397677]	Cluster 1	NA	NA	NA	NA	FOLH1	0.495069	0.684401	0.104035	12.7266	0	0.406144	0.053886	0	0	11.4059	0	0.053886
ENSSSCG00000033761	FOXG1	forkhead box G1 [Source:NCBI gene;Acc:110261579]	Cluster 1	NA	NA	NA	NA	FOXG1	0.0210644	1.12438	0.433837	39.0938	0	0.459694	0	0.155114	0.114818	35.9438	0	0.155114
ENSSSCG00000008991	FRAS1	Fraser extracellular matrix complex subunit 1 [Source:NCBI gene;Acc:100514970]	Cluster 1	NA	NA	NA	NA	FRAS1	0.130534	0.496709	0.109013	4.57843	0.0638242	0.233443	0	0.0401224	0	3.57892	0.0332927	0.0401224
ENSSSCG00000004694	FRMD5	FERM domain containing 5 [Source:NCBI gene;Acc:100152168]	Cluster 1	NA	NA	NA	NA	FRMD5	0.816409	1.46809	0.847311	7.36381	0.944177	1.0232	0.489803	0.4066	0.285231	5.12925	0.521692	0.489803
ENSSSCG00000012561	FRMPD3	FERM and PDZ domain containing 3 [Source:NCBI gene;Acc:100620237]	Cluster 1	NA	NA	NA	NA	FRMPD3	0.0498131	0.249368	0.0497631	6.00029	0	0.112495	0	0.021483	0	5.14827	0	0.021483
ENSSSCG00000038824	FRRS1L	ferric chelate reductase 1 like [Source:NCBI gene;Acc:100155590]	Cluster 1	NA	NA	NA	NA	FRRS1L	1.07607	0.486357	0.154736	24.7347	0	0.527387	0	0	0	21.5745	0	0
ENSSSCG00000013505	FSD1	fibronectin type III and SPRY domain containing 1 [Source:NCBI gene;Acc:100523485]	Cluster 1	NA	NA	NA	NA	FSD1	0.0870258	0.281986	0	6.35237	2.76629	0.116969	0	0	0	6.07162	1.78538	0
ENSSSCG00000014293	FSTL4	follistatin like 4 [Source:NCBI gene;Acc:100525565]	Cluster 1	NA	NA	NA	NA	FSTL4	0.200551	0.234918	0.0413316	3.56312	0.00932903	0.155764	0.028832	0	0	0.842277	0	0.028832
ENSSSCG00000004338	FUT9	fucosyltransferase 9 [Source:NCBI gene;Acc:102160171]	Cluster 1	NA	NA	NA	NA	FUT9	0.672756	1.29891	0.346344	21.1221	0.0282124	0.729962	0	0.087487	0	16.033	0	0.087487
ENSSSCG00000044108	FXYD4	FXYD domain containing ion transport regulator 4 [Source:NCBI gene;Acc:100511475]	Cluster 1	NA	NA	NA	NA	FXYD4	0.0559813	0.289569	0.0649012	0.159389	1.01747	0.131888	0	0	0	0	0.526154	0
ENSSSCG00000004421	FYN	FYN proto-oncogene, Src family tyrosine kinase [Source:NCBI gene;Acc:791125]	Cluster 1	NA	NA	NA	NA	FYN	1.35926	1.76417	1.23578	54.9034	51.3172	1.443	0.488177	0.311096	0.265651	48.4359	47.9539	0.488177
ENSSSCG00000009679	FZD3	frizzled class receptor 3 [Source:NCBI gene;Acc:100153078]	Cluster 1	NA	NA	NA	NA	FZD3	0.18286	0.310879	0.0469339	4.94396	0.0458525	0.175272	0	0.0476941	0	3.1703	0.0253735	0.0476941
ENSSSCG00000027558	GABBR2	gamma-aminobutyric acid type B receptor subunit 2 [Source:NCBI gene;Acc:100511175]	Cluster 1	NA	NA	NA	NA	GABBR2	1.13809	1.65373	0.309052	33.8245	0.0636052	0.9511	0.1697	0.350952	0	27.524	0	0.350952
ENSSSCG00000028922	GABRA2	gamma-aminobutyric acid type A receptor alpha2 subunit [Source:NCBI gene;Acc:100622617]	Cluster 1	NA	NA	NA	NA	GABRA2	0.0318304	0.263699	0.173275	20.5392	0	0.15226	0	0	0	18.9338	0	0
ENSSSCG00000025708	GABRA3	gamma-aminobutyric acid type A receptor alpha3 subunit [Source:NCBI gene;Acc:100517926]	Cluster 1	NA	NA	NA	NA	GABRA3	0.198579	0.700052	0.297492	12.1495	0.154929	0.382753	0	0.129243	0.0583293	10.0173	0.099968	0.129243
ENSSSCG00000030515	GABRA4	gamma-aminobutyric acid type A receptor alpha4 subunit [Source:NCBI gene;Acc:100622712]	Cluster 1	NA	NA	NA	NA	GABRA4	0.0133851	0.461572	0.0893723	6.88765	0.00156189	0.172889	0	0	0	4.93837	0	0
ENSSSCG00000035621	GABRB1	gamma-aminobutyric acid type A receptor beta1 subunit [Source:NCBI gene;Acc:100623822]	Cluster 1	NA	NA	NA	NA	GABRB1	0.502613	0.873473	0.527096	15.2739	0.365187	0.625999	0.307986	0.246801	0.053128	13.6245	0.261383	0.307986
ENSSSCG00000038547	GABRB3	gamma-aminobutyric acid type A receptor beta3 subunit [Source:NCBI gene;Acc:100625548]	Cluster 1	NA	NA	NA	NA	GABRB3	0.440226	0.482878	0.243619	22.9533	0.00226805	0.384866	0	0.0149983	0.0228328	17.922	0	0.0228328
ENSSSCG00000035584	GABRG3	gamma-aminobutyric acid type A receptor gamma3 subunit [Source:NCBI gene;Acc:100625298]	Cluster 1	NA	NA	NA	NA	GABRG3	0.0429593	0.4756	0.0227554	2.51322	0	0.16324	0	0	0	1.21458	0	0
ENSSSCG00000022233	GAD1	glutamate decarboxylase 1 [Source:NCBI gene;Acc:396928]	Cluster 1	NA	NA	NA	NA	GAD1	0.270742	0.424172	0.0548819	19.3477	0	0.240532	0	0	0	16.6194	0	0
ENSSSCG00000011060	GAD2	glutamate decarboxylase 2 [Source:NCBI gene;Acc:396929]	Cluster 1	NA	NA	NA	NA	GAD2	0.260076	0.207646	0.0272663	8.78662	0.00661939	0.160575	0	0	0	7.12513	0	0
ENSSSCG00000028015	GAL3ST3	galactose-3-O-sulfotransferase 3 [Source:NCBI gene;Acc:100522179]	Cluster 1	NA	NA	NA	NA	GAL3ST3	0.193975	0.209692	0.0726803	4.40318	0	0.157125	0	0	0	3.7144	0	0
ENSSSCG00000002306	GALNT16	polypeptide N-acetylgalactosaminyltransferase 16 [Source:NCBI gene;Acc:100513992]	Cluster 1	NA	NA	NA	NA	GALNT16	0.489176	0.360785	0.107822	10.7466	0.0160787	0.309388	0	0	0	8.91998	0	0
ENSSSCG00000026457	GALNT17	polypeptide N-acetylgalactosaminyltransferase 17 [Source:NCBI gene;Acc:100514952]	Cluster 1	NA	NA	NA	NA	GALNT17	0.672415	0.642708	0.204251	27.3695	0	0.490072	0	0	0	23.1165	0	0
ENSSSCG00000021805	GALNTL6	polypeptide N-acetylgalactosaminyltransferase like 6 [Source:NCBI gene;Acc:100518755]	Cluster 1	NA	NA	NA	NA	GALNTL6	0.0670541	0.321215	0.0468558	2.35052	0.0416184	0.138542	0	0	0	1.6505	0	0
ENSSSCG00000005609	GARNL3	GTPase activating Rap/RanGAP domain like 3 [Source:NCBI gene;Acc:100156351]	Cluster 1	NA	NA	NA	NA	GARNL3	0.940334	1.54612	0.23091	7.41248	0.0460463	0.825272	0.0654625	0.383568	0.0538773	6.35721	0	0.383568
ENSSSCG00000004584	GCNT3	glucosaminyl (N-acetyl) transferase 3, mucin type [Source:NCBI gene;Acc:100522112]	Cluster 1	NA	NA	NA	NA	GCNT3	0.126091	0.258622	0.0962782	0.28844	0.0096251	0.158235	0	0	0	0.160785	0	0
ENSSSCG00000010376	GDF10	growth differentiation factor 10 [Source:NCBI gene;Acc:100519926]	Cluster 1	NA	NA	NA	NA	GDF10	0.179082	0.541182	0.093066	2.0413	0.00289958	0.257037	0	0.051594	0	1.69218	0	0.051594
ENSSSCG00000010375	GDF2	growth differentiation factor 2 [Source:NCBI gene;Acc:100519741]	Cluster 1	NA	NA	NA	NA	GDF2	0.185292	0.686819	0.170784	1.92406	0.00292709	0.327772	0	0	0	1.54999	0	0
ENSSSCG00000035867	GFOD1	glucose-fructose oxidoreductase domain containing 1 [Source:NCBI gene;Acc:100739137]	Cluster 1	NA	NA	NA	NA	GFOD1	0.401729	0.637537	0.180115	9.72515	3.43879	0.393991	0.09135	0.16736	0	7.91729	2.71314	0.16736
ENSSSCG00000009605	GFRA2	GDNF family receptor alpha 2 [Source:NCBI gene;Acc:102166950]	Cluster 1	NA	NA	NA	NA	GFRA2	0.0254306	0.30106	0.00168286	1.50078	0	0.101483	0	0	0	1.17036	0	0
ENSSSCG00000003585	GJB5	gap junction protein beta 5 [Source:NCBI gene;Acc:100514847]	Cluster 1	NA	NA	NA	NA	GJB5	0	0.142145	0	0.151818	0.067797	0.0452989	0	0	0	0	0	0
ENSSSCG00000013989	GJC2	gap junction protein gamma 2 [Source:NCBI gene;Acc:100514218]	Cluster 1	NA	NA	NA	NA	GJC2	0.555223	0.71798	0.322201	12.9941	0.024581	0.52301	0.190735	0.0345409	0	9.97125	0	0.190735
ENSSSCG00000017998	GLP2R	glucagon like peptide 2 receptor [Source:NCBI gene;Acc:100515966]	Cluster 1	NA	NA	NA	NA	GLP2R	0.0556689	0.235481	0.00904336	0.464609	0.122468	0.0958672	0	0	0	0.308748	0.094969	0
ENSSSCG00000032722	GLRB	glycine receptor beta [Source:NCBI gene;Acc:414284]	Cluster 1	NA	NA	NA	NA	GLRB	0.146059	0.231484	0.071539	10.5965	0	0.14784	0	0	0	9.85555	0	0
ENSSSCG00000034192	GNAO1	G protein subunit alpha o1 [Source:NCBI gene;Acc:100516976]	Cluster 1	NA	NA	NA	NA	GNAO1	1.78682	2.40041	0.80393	57.9282	0.872236	1.57604	0.654728	0.475604	0.251105	55.9093	0.716857	0.654728
ENSSSCG00000010046	GNAZ	G protein subunit alpha z [Source:NCBI gene;Acc:100151867]	Cluster 1	NA	NA	NA	NA	GNAZ	1.12616	1.39691	0.27228	56.027	0.377478	0.864706	0.286782	0.317245	0	49.521	0.090411	0.317245
ENSSSCG00000004622	GNB5	G protein subunit beta 5 [Source:NCBI gene;Acc:100157949]	Cluster 1	NA	NA	NA	NA	GNB5	0.275095	0.30911	0.0337898	14.1332	2.27751	0.199454	0	0	0	11.6206	1.68452	0
ENSSSCG00000016364	GPC1	glypican 1 [Source:NCBI gene;Acc:100525965]	Cluster 1	NA	NA	NA	NA	GPC1	0.386952	1.17848	0.201857	12.7415	0.739864	0.537053	0.0565912	0.0491574	0.0232776	10.7288	0.63216	0.0565912
ENSSSCG00000009489	GPC6	glypican 6 [Source:NCBI gene;Acc:102159116]	Cluster 1	NA	NA	NA	NA	GPC6	0.0800771	0.566515	0.01476	0.843736	0.00535139	0.197432	0	0.0130643	0	0.586761	0	0.0130643
ENSSSCG00000026422	GPER1	G protein-coupled estrogen receptor 1 [Source:NCBI gene;Acc:100521003]	Cluster 1	NA	NA	NA	NA	GPER1	0.576378	0.69886	0.3004	1.99289	1.01372	0.515764	0.166714	0.082433	0	1.69029	0.825508	0.166714
ENSSSCG00000023328	GPM6A	glycoprotein M6A [Source:NCBI gene;Acc:100738686]	Cluster 1	NA	NA	NA	NA	GPM6A	1.58385	1.5865	0.653898	64.4159	0.0787522	1.22756	0.144011	0.465857	0.104246	57.6376	0	0.465857
ENSSSCG00000009301	GPR12	G protein-coupled receptor 12 [Source:NCBI gene;Acc:100736641]	Cluster 1	NA	NA	NA	NA	GPR12	0.135227	0.34066	0.111292	4.49253	0	0.191452	0	0	0	3.54276	0	0
ENSSSCG00000000680	GPR162	G protein-coupled receptor 162 [Source:NCBI gene;Acc:100736664]	Cluster 1	NA	NA	NA	NA	GPR162	0.355314	0.310243	0.0199017	6.6929	0.142041	0.218943	0	0	0	5.53935	0	0
ENSSSCG00000004787	GPR176	G protein-coupled receptor 176 [Source:NCBI gene;Acc:100153995]	Cluster 1	NA	NA	NA	NA	GPR176	0.487051	0.672668	0.486919	3.1278	0.231515	0.546468	0.0712459	0.361739	0.254845	2.56277	0.181286	0.361739
ENSSSCG00000010727	GPR26	G protein-coupled receptor 26 [Source:NCBI gene;Acc:100154833]	Cluster 1	NA	NA	NA	NA	GPR26	0	0.502843	0.0608261	6.11072	0.0221475	0.168206	0	0.067568	0	3.84786	0	0.067568
ENSSSCG00000016599	GPR37	G protein-coupled receptor 37 [Source:NCBI gene;Acc:100523220]	Cluster 1	NA	NA	NA	NA	GPR37	0.452769	1.04082	0.289105	21.1245	2.75449	0.563494	0	0.205551	0.040021	17.8647	1.44555	0.205551
ENSSSCG00000038768	GPR37L1	G protein-coupled receptor 37 like 1 [Source:NCBI gene;Acc:100624431]	Cluster 1	NA	NA	NA	NA	GPR37L1	0.471786	0.569125	0.32507	14.2009	0.0991334	0.451823	0.127513	0.051585	0	11.9981	0.026012	0.127513
ENSSSCG00000006825	GPR61	G protein-coupled receptor 61 [Source:HGNC Symbol;Acc:HGNC:13300]	Cluster 1	NA	NA	NA	NA	GPR61	0.116434	0.249079	0.0190184	2.33785	0	0.124264	0	0	0	1.76121	0	0
ENSSSCG00000022490	GPR83	G protein-coupled receptor 83 [Source:NCBI gene;Acc:100513220]	Cluster 1	NA	NA	NA	NA	GPR83	0.00548839	0.174715	0.00235592	1.69534	0	0.0578982	0	0	0	1.16875	0	0
ENSSSCG00000012521	GPRASP2	G protein-coupled receptor associated sorting protein 2 [Source:NCBI gene;Acc:100523415]	Cluster 1	NA	NA	NA	NA	GPRASP2	0.542958	0.617753	0.183482	9.47339	0.287159	0.434859	0.175624	0.178204	0.0624512	4.16497	0.180956	0.178204
ENSSSCG00000007864	GPRC5B	G protein-coupled receptor class C group 5 member B [Source:NCBI gene;Acc:100623340]	Cluster 1	NA	NA	NA	NA	GPRC5B	0.910353	1.25558	0.392513	53.6388	0.20377	0.817149	0.146488	0.0485862	0	49.7704	0	0.146488
ENSSSCG00000021440	GPSM2	G protein signaling modulator 2 [Source:NCBI gene;Acc:100518248]	Cluster 1	NA	NA	NA	NA	GPSM2	0.34965	0.816691	0.253512	10.1582	0.923979	0.45393	0	0.107982	0	7.85376	0.857043	0.107982
ENSSSCG00000002847	GPT2	glutamic--pyruvic transaminase 2 [Source:NCBI gene;Acc:100521318]	Cluster 1	NA	NA	NA	NA	GPT2	0.415332	0.497443	0.151521	12.3518	0.681167	0.346357	0.0554961	0.0787423	0	9.65764	0.352485	0.0787423
ENSSSCG00000015144	GRAMD1B	GRAM domain containing 1B [Source:NCBI gene;Acc:100512979]	Cluster 1	NA	NA	NA	NA	GRAMD1B	1.19002	0.865183	0.45064	6.38524	1.95484	0.809576	0.373044	0.274356	0.0735258	5.31049	1.57392	0.373044
ENSSSCG00000022402	GRAMD2B	GRAM domain containing 2B [Source:NCBI gene;Acc:100625925]	Cluster 1	NA	NA	NA	NA	GRAMD2B	0.205491	0.289383	0.207868	8.51432	5.67768	0.23364	0	0	0	7.09188	5.37179	0
ENSSSCG00000015901	GRB14	growth factor receptor bound protein 14 [Source:NCBI gene;Acc:100514075]	Cluster 1	NA	NA	NA	NA	GRB14	0.0118781	0.248344	0.0693243	5.39343	0	0.105412	0	0	0	4.40668	0	0
ENSSSCG00000033657	GREM1	gremlin 1, DAN family BMP antagonist [Source:NCBI gene;Acc:100156280]	Cluster 1	NA	NA	NA	NA	GREM1	0.076964	0.0945955	0	0.326729	0	0.0563754	0	0	0	0.241707	0	0
ENSSSCG00000026068	GRHL1	grainyhead like transcription factor 1 [Source:NCBI gene;Acc:100738560]	Cluster 1	NA	NA	NA	NA	GRHL1	0.0614358	0.18624	0	1.13549	0.0336066	0.07983	0	0	0	0.797882	0	0
ENSSSCG00000022569	GRIA1	glutamate ionotropic receptor AMPA type subunit 1 [Source:NCBI gene;Acc:100623647]	Cluster 1	NA	NA	NA	NA	GRIA1	0.280643	1.61753	0.722328	72.8837	0.0277334	0.793957	0	0.0984167	0.0327005	61.1225	0	0.0984167
ENSSSCG00000024685	GRIA2	glutamate ionotropic receptor AMPA type subunit 2 [Source:NCBI gene;Acc:100622950]	Cluster 1	NA	NA	NA	NA	GRIA2	1.91977	2.43166	0.561824	53.213	0.0259133	1.50128	0.0926822	0.504244	0.00803976	41.1333	0.00399916	0.504244
ENSSSCG00000012638	GRIA3	glutamate ionotropic receptor AMPA type subunit 3 [Source:NCBI gene;Acc:100519996]	Cluster 1	NA	NA	NA	NA	GRIA3	0.396533	2.03548	0.243743	20.583	0.00333175	0.740483	0	0.180428	0	15.8181	0	0.180428
ENSSSCG00000030565	GRIA4	glutamate ionotropic receptor AMPA type subunit 4 [Source:NCBI gene;Acc:100524886]	Cluster 1	NA	NA	NA	NA	GRIA4	1.12536	0.795946	0.186319	5.71825	0.0223377	0.654409	0.124225	0.159577	0.0374383	4.99022	0	0.159577
ENSSSCG00000010352	GRID1	glutamate ionotropic receptor delta type subunit 1 [Source:NCBI gene;Acc:100153116]	Cluster 1	NA	NA	NA	NA	GRID1	0.216082	0.619624	0.0511315	8.62774	0	0.274514	0	0	0	6.83654	0	0
ENSSSCG00000025119	GRIK1	glutamate ionotropic receptor kainate type subunit 1 [Source:NCBI gene;Acc:100624513]	Cluster 1	NA	NA	NA	NA	GRIK1	0.0440034	0.405914	0.0119583	5.29502	0	0.140971	0	0	0	4.77131	0	0
ENSSSCG00000004361	GRIK2	glutamate ionotropic receptor kainate type subunit 2 [Source:NCBI gene;Acc:100516526]	Cluster 1	NA	NA	NA	NA	GRIK2	4.09462	1.8223	1.96371	14.1646	0.0160529	2.49288	2.13654	0.282313	0.693198	13.3637	0	2.13654
ENSSSCG00000003640	GRIK3	glutamate ionotropic receptor kainate type subunit 3 [Source:NCBI gene;Acc:100511641]	Cluster 1	NA	NA	NA	NA	GRIK3	0.27635	0.577798	0.115603	6.23249	0.00400244	0.309715	0.0123307	0.111712	0	5.36351	0	0.111712
ENSSSCG00000015131	GRIK4	glutamate ionotropic receptor kainate type subunit 4 [Source:NCBI gene;Acc:100523504]	Cluster 1	NA	NA	NA	NA	GRIK4	0.0508548	0.135135	0.0261501	8.23485	0.00286728	0.0697124	0	0	0	7.92798	0	0
ENSSSCG00000003038	GRIK5	glutamate ionotropic receptor kainate type subunit 5 [Source:NCBI gene;Acc:100737141]	Cluster 1	NA	NA	NA	NA	GRIK5	1.13628	1.19343	0.264885	25.5203	0.0895614	0.809719	0.167081	0.139654	0	22.3151	0	0.167081
ENSSSCG00000039834	GRIN1	glutamate ionotropic receptor NMDA type subunit 1 [Source:NCBI gene;Acc:397440]	Cluster 1	NA	NA	NA	NA	GRIN1	6.74617	3.40747	0.748546	85.5498	0.0324449	2.90827	2.03238	0.360291	0.04531	65.3633	0	2.03238
ENSSSCG00000031290	GRIN2A	glutamate ionotropic receptor NMDA type subunit 2A [Source:NCBI gene;Acc:100736832]	Cluster 1	NA	NA	NA	NA	GRIN2A	0.669531	1.00911	0.320487	21.2077	0.00636939	0.642267	0.0312274	0.199328	0	13.9575	0	0.199328
ENSSSCG00000000614	GRIN2B	glutamate ionotropic receptor NMDA type subunit 2B [Source:NCBI gene;Acc:100626022]	Cluster 1	NA	NA	NA	NA	GRIN2B	0.447241	2.00473	0.39675	48.5815	0.0203095	0.824546	0.06312	0.445189	0	35.502	0.004735	0.445189
ENSSSCG00000005400	GRIN3A	glutamate ionotropic receptor NMDA type subunit 3A [Source:NCBI gene;Acc:100153054]	Cluster 1	NA	NA	NA	NA	GRIN3A	0.582008	0.822762	0.49952	5.0485	0.517301	0.62916	0.309603	0.269707	0.249669	4.62391	0.393044	0.309603
ENSSSCG00000000478	GRIP1	glutamate receptor interacting protein 1 [Source:NCBI gene;Acc:100514286]	Cluster 1	NA	NA	NA	NA	GRIP1	0.201753	0.505981	0.177917	4.37521	0.097004	0.287014	0.137264	0.121148	0	3.72227	0.0726588	0.137264
ENSSSCG00000015395	GRM3	glutamate metabotropic receptor 3 [Source:NCBI gene;Acc:100521916]	Cluster 1	NA	NA	NA	NA	GRM3	0.348687	0.444237	0.0615188	12.2241	0	0.27397	0	0.112423	0	10.3387	0	0.112423
ENSSSCG00000029865	GRM5	glutamate metabotropic receptor 5 [Source:NCBI gene;Acc:102161751]	Cluster 1	NA	NA	NA	NA	GRM5	0.228018	1.52581	0.285008	33.2294	0.0447577	0.585515	0	0.154852	0	24.4042	0.013417	0.154852
ENSSSCG00000023891	GRM7	glutamate metabotropic receptor 7 [Source:NCBI gene;Acc:100621119]	Cluster 1	NA	NA	NA	NA	GRM7	0.682785	1.08688	0.670804	5.56407	0.00188537	0.803643	0.113196	0.222216	0.273772	4.92201	0	0.273772
ENSSSCG00000022865	GRM8	glutamate metabotropic receptor 8 [Source:NCBI gene;Acc:100524120]	Cluster 1	NA	NA	NA	NA	GRM8	0.067495	0.22625	0.0148622	0.676064	0.0397274	0.0993028	0	0.0106834	0	0.270814	0.0280764	0.0106834
ENSSSCG00000016716	GSDME	gasdermin E [Source:NCBI gene;Acc:100522585]	Cluster 1	NA	NA	NA	NA	GSDME	0.146262	0.327597	0.0288948	3.17683	0.384633	0.1612	0	0.031672	0	2.7448	0.358755	0.031672
ENSSSCG00000037508	GSN	gelsolin [Source:HGNC Symbol;Acc:HGNC:4620]	Cluster 1	NA	NA	NA	NA	GSN	1.01514	1.25548	0.141145	11.1193	59.313	0.73099	0.279601	0.0753419	0	7.66586	32.7359	0.279601
ENSSSCG00000002627	GSTA4	glutathione S-transferase alpha 4 [Source:NCBI gene;Acc:100152951]	Cluster 1	NA	NA	NA	NA	GSTA4	0.321715	0.360863	0.299926	11.3928	0.406954	0.327263	0.0663001	0.0873007	0.00767973	10.3001	0.162733	0.0873007
ENSSSCG00000007367	GTSF1L	gametocyte specific factor 1 like [Source:NCBI gene;Acc:100156402]	Cluster 1	NA	NA	NA	NA	GTSF1L	0.0423771	0.193708	0	0.0249315	0.138011	0.0755756	0	0	0	0	0.027393	0
ENSSSCG00000008866	GUCY1A1	guanylate cyclase 1 soluble subunit alpha 1 [Source:NCBI gene;Acc:553100]	Cluster 1	NA	NA	NA	NA	GUCY1A1	0.042837	0.293994	0.0252312	3.55183	0.500977	0.114269	0	0	0	2.78998	0.129785	0
ENSSSCG00000024613	GUCY1A2	guanylate cyclase 1 soluble subunit alpha 2 [Source:NCBI gene;Acc:100522091]	Cluster 1	NA	NA	NA	NA	GUCY1A2	0.320322	0.701208	0.0854548	9.54654	0	0.345911	0	0	0	7.38716	0	0
ENSSSCG00000008870	GUCY1B1	guanylate cyclase 1 soluble subunit beta 1 [Source:NCBI gene;Acc:444999]	Cluster 1	NA	NA	NA	NA	GUCY1B1	0.0647145	0.204071	0.0435902	5.92617	0.713184	0.10189	0	0	0	4.6651	0.400344	0
ENSSSCG00000038044	GYG2	glycogenin 2 [Source:NCBI gene;Acc:102163050]	Cluster 1	NA	NA	NA	NA	GYG2	0.0703323	0.415967	0.0162847	4.04347	0.156647	0.154859	0	0	0	2.84197	0.0671347	0
ENSSSCG00000049336	H2BE1	late histone H2B.L4-like [Source:NCBI gene;Acc:102160938]	Cluster 1	NA	NA	NA	NA	H2BE1	0	0.1599	0	0.381797	0.162467	0.0506873	0	0	0	0	0	0
ENSSSCG00000034887	HAPLN4	hyaluronan and proteoglycan link protein 4 [Source:NCBI gene;Acc:110259312]	Cluster 1	NA	NA	NA	NA	HAPLN4	0.206116	0.42599	0.0440948	7.34068	0.390945	0.215482	0	0.0984399	0	5.1292	0.188124	0.0984399
ENSSSCG00000026527	HCN1	hyperpolarization activated cyclic nucleotide gated potassium channel 1 [Source:NCBI gene;Acc:100510937]	Cluster 1	NA	NA	NA	NA	HCN1	0.493021	0.362963	0.0738016	8.02228	0	0.297651	0	0.022572	0	6.42268	0	0.022572
ENSSSCG00000033442	HCN2	hyperpolarization activated cyclic nucleotide gated potassium and sodium channel 2 [Source:NCBI gene;Acc:100625160]	Cluster 1	NA	NA	NA	NA	HCN2	0.747026	0.496307	0.130562	15.0047	0.30162	0.435065	0	0	0	13.7934	0	0
ENSSSCG00000028031	HDAC11	histone deacetylase 11 [Source:NCBI gene;Acc:100515581]	Cluster 1	NA	NA	NA	NA	HDAC11	0.36093	0.409738	0.171303	5.74318	0.233559	0.309829	0.112399	0	0	5.35535	0.143909	0.112399
ENSSSCG00000036443	HECW1	HECT, C2 and WW domain containing E3 ubiquitin protein ligase 1 [Source:NCBI gene;Acc:100737343]	Cluster 1	NA	NA	NA	NA	HECW1	0.322545	0.527386	0.022538	3.8108	0	0.273541	0	0	0	2.81879	0	0
ENSSSCG00000015205	HEPACAM	hepatic and glial cell adhesion molecule [Source:NCBI gene;Acc:100523198]	Cluster 1	NA	NA	NA	NA	HEPACAM	0.373136	0.575888	0.213221	25.6043	0.00252886	0.379514	0	0	0.0251492	21.8421	0	0.0251492
ENSSSCG00000025870	HEPACAM2	HEPACAM family member 2 [Source:NCBI gene;Acc:100626473]	Cluster 1	NA	NA	NA	NA	HEPACAM2	0.24026	0.351761	0.129586	1.85104	0.295716	0.237212	0.0134505	0.0477598	0	1.28216	0.240737	0.0477598
ENSSSCG00000017219	HID1	HID1 domain containing [Source:NCBI gene;Acc:100736965]	Cluster 1	NA	NA	NA	NA	HID1	0.976308	0.770012	0.188965	5.99491	0.358093	0.608175	0.244276	0.211932	0	5.27174	0.0596408	0.244276
ENSSSCG00000003101	HIF3A	hypoxia inducible factor 3 subunit alpha [Source:NCBI gene;Acc:100621574]	Cluster 1	NA	NA	NA	NA	HIF3A	0.553487	0.807777	0.565414	3.53756	0.384485	0.638176	0.214302	0.412704	0.331496	2.67519	0.294064	0.412704
ENSSSCG00000009786	HIP1R	huntingtin interacting protein 1 related [Source:NCBI gene;Acc:100154116]	Cluster 1	NA	NA	NA	NA	HIP1R	2.02835	2.95606	1.3203	19.9422	25.2173	2.02927	1.18322	1.13551	0.59428	16.066	18.2904	1.18322
ENSSSCG00000001049	HIVEP1	HIVEP zinc finger 1 [Source:NCBI gene;Acc:100519608]	Cluster 1	NA	NA	NA	NA	HIVEP1	0.881356	0.816023	0.56241	2.93821	9.14703	0.747682	0.11163	0.382974	0.353123	2.54781	7.38615	0.382974
ENSSSCG00000004138	HIVEP2	HIVEP zinc finger 2 [Source:NCBI gene;Acc:100525369]	Cluster 1	NA	NA	NA	NA	HIVEP2	1.98694	1.9439	0.927604	19.4701	21.786	1.56875	0.622147	0.677934	0.428606	14.9152	19.2733	0.677934
ENSSSCG00000017604	HLF	HLF transcription factor, PAR bZIP family member [Source:NCBI gene;Acc:100736723]	Cluster 1	NA	NA	NA	NA	HLF	0.389721	0.387106	0.0956921	10.1154	4.0544	0.283045	0	0.050837	0	6.70373	2.46692	0.050837
ENSSSCG00000014113	HOMER1	homer scaffold protein 1 [Source:NCBI gene;Acc:100511070]	Cluster 1	NA	NA	NA	NA	HOMER1	0.380881	0.892617	0.256532	8.5478	0.351087	0.486384	0.0335393	0.165633	0.0293842	7.42514	0.107321	0.165633
ENSSSCG00000001804	HOMER2	homer scaffold protein 2 [Source:NCBI gene;Acc:100156419]	Cluster 1	NA	NA	NA	NA	HOMER2	0.658356	0.794395	0.124754	9.30122	0.0493109	0.495838	0.102068	0.084542	0	7.76312	0	0.102068
ENSSSCG00000023460	HPCAL4	hippocalcin like 4 [Source:NCBI gene;Acc:100144585]	Cluster 1	NA	NA	NA	NA	HPCAL4	0.0600634	0.822191	0.37932	66.1348	0.27471	0.38632	0	0.221117	0	52.5959	0.0224249	0.221117
ENSSSCG00000014626	HPX	hemopexin [Source:NCBI gene;Acc:396998]	Cluster 1	NA	NA	NA	NA	HPX	0.161013	0.227545	0.0133074	2.27022	0	0.13033	0	0	0	1.71545	0	0
ENSSSCG00000009616	HR	HR lysine demethylase and nuclear receptor corepressor [Source:NCBI gene;Acc:397617]	Cluster 1	NA	NA	NA	NA	HR	0.208569	0.342285	0.0215041	2.64241	1.19574	0.183365	0	0	0	2.11154	0.944578	0
ENSSSCG00000029096	HRH2	histamine receptor H2 [Source:NCBI gene;Acc:100625720]	Cluster 1	NA	NA	NA	NA	HRH2	0.0352846	0.210656	0.0138678	1.33096	0.328819	0.0831466	0	0.0275753	0	1.13329	0.238829	0.0275753
ENSSSCG00000021515	HS3ST1	heparan sulfate-glucosamine 3-sulfotransferase 1 [Source:NCBI gene;Acc:100628223]	Cluster 1	NA	NA	NA	NA	HS3ST1	0.187555	0.345385	0.0314789	2.50731	0.517857	0.181191	0	0	0	1.69689	0.127369	0
ENSSSCG00000036837	HS3ST4	heparan sulfate-glucosamine 3-sulfotransferase 4 [Source:NCBI gene;Acc:100520072]	Cluster 1	NA	NA	NA	NA	HS3ST4	0	0.179023	0.111294	11.1944	0	0.0942513	0	0	0	8.58234	0	0
ENSSSCG00000004433	HS3ST5	heparan sulfate-glucosamine 3-sulfotransferase 5 [Source:NCBI gene;Acc:100155403]	Cluster 1	NA	NA	NA	NA	HS3ST5	0.269498	0.230315	0.0536856	2.78581	0	0.180646	0	0	0	2.13519	0	0
ENSSSCG00000009503	HS6ST3	heparan sulfate 6-O-sulfotransferase 3 [Source:NCBI gene;Acc:100620744]	Cluster 1	NA	NA	NA	NA	HS6ST3	0.0465864	0.908264	0.114938	11.087	0.00617677	0.305834	0	0	0	5.81125	0	0
ENSSSCG00000036758	HSPA12A	heat shock protein family A (Hsp70) member 12A [Source:NCBI gene;Acc:100157399]	Cluster 1	NA	NA	NA	NA	HSPA12A	0.215653	0.547794	0.153282	13.6442	0.198922	0.294651	0.0579556	0.0569505	0	11.0876	0.0191426	0.0579556
ENSSSCG00000003514	HSPG2	heparan sulfate proteoglycan 2 [Source:NCBI gene;Acc:100517288]	Cluster 1	NA	NA	NA	NA	HSPG2	0.178861	0.3849	0.0567871	6.24102	0.130196	0.199378	0	0	0	4.7695	0	0
ENSSSCG00000000582	IAPP	islet amyloid polypeptide [Source:NCBI gene;Acc:100520838]	Cluster 1	NA	NA	NA	NA	IAPP	0.157071	0.321472	0.115365	1.30682	0	0.194754	0	0	0	1.18033	0	0
ENSSSCG00000016115	ICA1L	islet cell autoantigen 1 like [Source:NCBI gene;Acc:100512743]	Cluster 1	NA	NA	NA	NA	ICA1L	0.406908	0.366602	0.36202	1.83384	0.511942	0.378364	0.029559	0.045258	0.15658	1.52072	0.289067	0.15658
ENSSSCG00000013653	ICAM5	intercellular adhesion molecule 5 [Source:NCBI gene;Acc:100511183]	Cluster 1	NA	NA	NA	NA	ICAM5	1.13169	2.07536	1.41408	23.2434	0.0947736	1.51067	0.518779	0.900585	1.01968	18.2905	0.029384	1.01968
ENSSSCG00000032963	IFNG	interferon gamma [Source:NCBI gene;Acc:396991]	Cluster 1	NA	NA	NA	NA	IFNG	0.0112919	0.24594	0	0	3.38054	0.0800849	0	0	0	0	2.44149	0
ENSSSCG00000011011	IFNK	interferon kappa [Source:NCBI gene;Acc:100303725]	Cluster 1	NA	NA	NA	NA	IFNK	0.330139	0.341903	0.241328	1.07616	0.0909606	0.303671	0	0	0	0.412298	0	0
ENSSSCG00000011589	IFT122	intraflagellar transport 122 [Source:NCBI gene;Acc:100512559]	Cluster 1	NA	NA	NA	NA	IFT122	0.669959	1.24439	0.593447	7.61108	0.797212	0.814319	0.215103	0.499996	0.141841	7.18786	0.480261	0.499996
ENSSSCG00000030560	IGF1R	insulin like growth factor 1 receptor [Source:NCBI gene;Acc:397350]	Cluster 1	NA	NA	NA	NA	IGF1R	0.623602	0.664205	0.11294	8.88744	1.22733	0.443398	0.031634	0.095314	0	8.45979	0.560337	0.095314
ENSSSCG00000011906	IGSF11	immunoglobulin superfamily member 11 [Source:NCBI gene;Acc:100511781]	Cluster 1	NA	NA	NA	NA	IGSF11	0.180941	0.434491	0.108782	12.9559	0.00394719	0.233836	0	0	0	12.1706	0	0
ENSSSCG00000020992	IGSF21	immunoglobin superfamily member 21 [Source:NCBI gene;Acc:100622521]	Cluster 1	NA	NA	NA	NA	IGSF21	0.967119	0.576604	0.142857	17.2548	0.00418649	0.524691	0	0	0	14.8849	0	0
ENSSSCG00000006737	IGSF3	immunoglobulin superfamily member 3 [Source:NCBI gene;Acc:100512602]	Cluster 1	NA	NA	NA	NA	IGSF3	0.0754086	0.354429	0.0687446	3.12878	0.414978	0.158958	0	0	0	1.76241	0.344815	0
ENSSSCG00000040629	IL34	interleukin 34 [Source:NCBI gene;Acc:100737468]	Cluster 1	NA	NA	NA	NA	IL34	1.615	2.12546	1.03265	7.17231	0.163483	1.55162	0.711357	0.507722	0.293345	6.81039	0.128029	0.711357
ENSSSCG00000016832	IL7R	interleukin 7 receptor [Source:NCBI gene;Acc:100271930]	Cluster 1	NA	NA	NA	NA	IL7R	0	0.130778	0	0.00956947	30.4008	0.0418194	0	0	0	0	17.7835	0
ENSSSCG00000035124	ILDR2	immunoglobulin like domain containing receptor 2 [Source:NCBI gene;Acc:100514957]	Cluster 1	NA	NA	NA	NA	ILDR2	0.0253683	0.22137	0.0693693	4.65245	0	0.102262	0	0	0	2.97569	0	0
ENSSSCG00000010595	INA	internexin neuronal intermediate filament protein alpha [Source:NCBI gene;Acc:100153400]	Cluster 1	NA	NA	NA	NA	INA	0.41042	0.529505	0.371244	32.428	0.189088	0.435505	0	0.057529	0	29.896	0.113258	0.057529
ENSSSCG00000016050	INPP1	inositol polyphosphate-1-phosphatase [Source:NCBI gene;Acc:100514878]	Cluster 1	NA	NA	NA	NA	INPP1	0.09313	0.332857	0.0256016	3.76881	3.62419	0.143259	0	0	0	2.96934	2.25158	0
ENSSSCG00000008190	INPP4A	inositol polyphosphate-4-phosphatase type I A [Source:NCBI gene;Acc:100233232]	Cluster 1	0.154930866	0.268358121	-0.423288987	0.40209823	INPP4A	3.99942	3.93878	3.03455	17.2097	14.056	3.63566	2.86747	1.96441	2.49664	16.0338	12.4673	2.86747
ENSSSCG00000030345	INPP5J	inositol polyphosphate-5-phosphatase J [Source:NCBI gene;Acc:100510987]	Cluster 1	NA	NA	NA	NA	INPP5J	0.382518	0.219788	0.0442121	1.80916	0.0128397	0.207576	0.154497	0	0	1.67123	0	0.154497
ENSSSCG00000013385	INSC	INSC spindle orientation adaptor protein [Source:NCBI gene;Acc:100515187]	Cluster 1	NA	NA	NA	NA	INSC	0.282509	0.418485	0.0434611	1.61244	0	0.238189	0	0.041995	0	1.05694	0	0.041995
ENSSSCG00000001916	INSYN1	inhibitory synaptic factor 1 [Source:NCBI gene;Acc:100156505]	Cluster 1	NA	NA	NA	NA	INSYN1	0.035206	0.368094	0.0332678	7.71921	0	0.135321	0	0	0	6.25725	0	0
ENSSSCG00000029430	IPO13	importin 13 [Source:NCBI gene;Acc:100624339]	Cluster 1	-0.056396032	0.537551011	-0.481154979	0.248332013	IPO13	4.13248	4.70287	3.04883	11.3188	3.13334	3.9119	3.02397	2.6713	1.99082	10.1489	2.58542	3.02397
ENSSSCG00000034720	IQCK	IQ motif containing K [Source:NCBI gene;Acc:100622841]	Cluster 1	NA	NA	NA	NA	IQCK	0.130584	0.220098	0.117007	9.43602	0.228103	0.155006	0	0	0	8.01868	0	0
ENSSSCG00000001814	IQGAP1	IQ motif containing GTPase activating protein 1 [Source:NCBI gene;Acc:100157656]	Cluster 1	NA	NA	NA	NA	IQGAP1	0.644299	0.868664	0.0661279	4.28853	103.779	0.485162	0.158373	0.203003	0.032492	4.05275	85.714	0.203003
ENSSSCG00000025729	IRS1	insulin receptor substrate 1 [Source:NCBI gene;Acc:100512686]	Cluster 1	NA	NA	NA	NA	IRS1	0.256475	0.302019	0.0480781	3.31115	1.73017	0.196892	0.0482245	0.0238226	0	3.14209	0.857634	0.0482245
ENSSSCG00000034763	IRS2	insulin receptor substrate 2 [Source:NCBI gene;Acc:110255858]	Cluster 1	NA	NA	NA	NA	IRS2	0.618273	0.601689	0.261553	6.31935	6.5368	0.484266	0.171595	0.016976	0	5.82079	4.40327	0.171595
ENSSSCG00000036011	ISLR2	immunoglobulin superfamily containing leucine rich repeat 2 [Source:NCBI gene;Acc:100157309]	Cluster 1	NA	NA	NA	NA	ISLR2	0.0538697	0.554787	0.0963425	15.3863	0	0.21563	0	0.025283	0	13.9573	0	0.025283
ENSSSCG00000016885	ITGA1	integrin subunit alpha 1 [Source:NCBI gene;Acc:100512142]	Cluster 1	NA	NA	NA	NA	ITGA1	0.0718794	0.438054	0.0294831	3.31213	9.87158	0.166398	0	0	0	2.74765	8.29639	0
ENSSSCG00000000293	ITGA5	integrin subunit alpha 5 [Source:NCBI gene;Acc:100155091]	Cluster 1	NA	NA	NA	NA	ITGA5	0.193099	0.45766	0.0672544	0.413273	9.11367	0.228948	0	0	0	0.296856	8.73131	0
ENSSSCG00000036237	ITGA7	integrin subunit alpha 7 [Source:NCBI gene;Acc:110260578]	Cluster 1	NA	NA	NA	NA	ITGA7	0.431707	0.266176	0.0401123	6.83248	0	0.235405	0.0780736	0	0	5.66038	0	0.0780736
ENSSSCG00000015375	ITGB8	integrin subunit beta 8 [Source:NCBI gene;Acc:100037284]	Cluster 1	NA	NA	NA	NA	ITGB8	0.214966	0.44252	0.152567	14.4813	1.19431	0.264108	0	0.040078	0.00353225	11.6961	0.862815	0.040078
ENSSSCG00000011129	ITIH5	inter-alpha-trypsin inhibitor heavy chain 5 [Source:NCBI gene;Acc:100515404]	Cluster 1	NA	NA	NA	NA	ITIH5	0.384535	1.68567	0.480039	4.15327	22.6616	0.765535	0.0363149	0.665564	0.0405208	3.65441	15.9388	0.665564
ENSSSCG00000002555	JAG2	jagged canonical Notch ligand 2 [Source:NCBI gene;Acc:100522743]	Cluster 1	NA	NA	NA	NA	JAG2	0.262687	0.259027	0.107024	3.17899	0.859553	0.207339	0	0	0	2.38336	0.6289	0
ENSSSCG00000008710	JAKMIP1	janus kinase and microtubule interacting protein 1 [Source:NCBI gene;Acc:100520203]	Cluster 1	NA	NA	NA	NA	JAKMIP1	0.0932268	0.766496	0.0843483	9.60224	6.87902	0.279373	0	0.139881	0	8.40379	5.34392	0.139881
ENSSSCG00000014420	JAKMIP2	janus kinase and microtubule interacting protein 2 [Source:NCBI gene;Acc:100511808]	Cluster 1	NA	NA	NA	NA	JAKMIP2	0.409382	0.725336	0.135436	15.7076	0.00121424	0.402884	0	0.0802125	0	13.5329	0	0.0802125
ENSSSCG00000024633	JAKMIP3	Janus kinase and microtubule interacting protein 3 [Source:NCBI gene;Acc:100624964]	Cluster 1	NA	NA	NA	NA	JAKMIP3	0.979665	1.53431	0.287202	7.46565	0.13114	0.862228	0.114766	0.126223	0.0196031	6.72746	0.0283975	0.126223
ENSSSCG00000006174	JPH1	junctophilin 1 [Source:NCBI gene;Acc:100155368]	Cluster 1	NA	NA	NA	NA	JPH1	0.47983	0.446439	0.125501	7.00378	0.319932	0.340559	0	0	0	6.08986	0.05504	0
ENSSSCG00000037676	KAZN	kazrin, periplakin interacting protein [Source:NCBI gene;Acc:100520199]	Cluster 1	NA	NA	NA	NA	KAZN	0.571847	0.572184	0.104397	5.00537	0.230476	0.397482	0.145995	0.0281188	0	4.21539	0.0186075	0.145995
ENSSSCG00000000716	KCNA1	potassium voltage-gated channel subfamily A member 1 [Source:NCBI gene;Acc:100048962]	Cluster 1	NA	NA	NA	NA	KCNA1	2.56793	2.22179	0.47492	24.9143	0.0114875	1.56898	0.409081	0.226678	0	21.6064	0	0.409081
ENSSSCG00000013330	KCNA4	potassium voltage-gated channel subfamily A member 4 [Source:NCBI gene;Acc:100037947]	Cluster 1	NA	NA	NA	NA	KCNA4	0.0505456	0.210875	0.0706418	3.91252	0	0.108459	0	0	0	2.71146	0	0
ENSSSCG00000007462	KCNB1	potassium voltage-gated channel subfamily B member 1 [Source:NCBI gene;Acc:397433]	Cluster 1	NA	NA	NA	NA	KCNB1	0.128091	1.00679	0.0791032	8.00115	0	0.3468	0	0.108662	0	5.88601	0	0.108662
ENSSSCG00000006185	KCNB2	potassium voltage-gated channel subfamily B member 2 [Source:NCBI gene;Acc:102162828]	Cluster 1	NA	NA	NA	NA	KCNB2	0.234356	0.647045	0.0156631	5.49766	0	0.273401	0	0.180896	0	3.90031	0	0.180896
ENSSSCG00000000516	KCNC2	potassium voltage-gated channel subfamily C member 2 [Source:NCBI gene;Acc:100153996]	Cluster 1	NA	NA	NA	NA	KCNC2	0.0349903	0.318421	0.0575637	6.23529	0	0.130053	0	0	0	4.95875	0	0
ENSSSCG00000006810	KCNC4	potassium voltage-gated channel subfamily C member 4 [Source:NCBI gene;Acc:100623937]	Cluster 1	NA	NA	NA	NA	KCNC4	0.011916	0.203449	0.0388614	3.29391	0.0161921	0.0815417	0	0	0	2.71014	0.004307	0
ENSSSCG00000026680	KCND3	potassium voltage-gated channel subfamily D member 3 [Source:NCBI gene;Acc:100037946]	Cluster 1	NA	NA	NA	NA	KCND3	0.68728	0.379562	0.128529	6.61926	0.0169324	0.379792	0.07951	0	0	5.76978	0	0.07951
ENSSSCG00000033463	KCNF1	potassium voltage-gated channel modifier subfamily F member 1 [Source:NCBI gene;Acc:100621537]	Cluster 1	NA	NA	NA	NA	KCNF1	0.341693	0.676402	0.0659208	10.4039	0.0251619	0.338398	0.024242	0.120179	0	7.51555	0	0.120179
ENSSSCG00000007476	KCNG1	potassium voltage-gated channel modifier subfamily G member 1 [Source:NCBI gene;Acc:100134965]	Cluster 1	NA	NA	NA	NA	KCNG1	0	0.235981	0.0806847	3.5685	0	0.101295	0	0	0	2.63913	0	0
ENSSSCG00000000203	KCNH3	potassium voltage-gated channel subfamily H member 3 [Source:NCBI gene;Acc:100514837]	Cluster 1	NA	NA	NA	NA	KCNH3	0.922265	0.649361	0.329339	12.2841	0.151024	0.615306	0.122765	0.08415	0	8.89856	0	0.122765
ENSSSCG00000017411	KCNH4	potassium voltage-gated channel subfamily H member 4 [Source:HGNC Symbol;Acc:HGNC:6253]	Cluster 1	NA	NA	NA	NA	KCNH4	0.0458804	0.579653	0.0249897	1.09038	0.0202582	0.19194	0	0	0	0.832473	0	0
ENSSSCG00000034726	KCNH5	potassium voltage-gated channel subfamily H member 5 [Source:NCBI gene;Acc:100510997]	Cluster 1	NA	NA	NA	NA	KCNH5	0.0358998	0.133014	0.00409952	0.225733	0	0.0562741	0	0	0	0.130397	0	0
ENSSSCG00000015898	KCNH7	potassium voltage-gated channel subfamily H member 7 [Source:NCBI gene;Acc:100623954]	Cluster 1	NA	NA	NA	NA	KCNH7	0.114093	0.647197	0.0968584	3.36241	0.0865418	0.26262	0	0.108304	0	1.6464	0.0354994	0.108304
ENSSSCG00000010570	KCNIP2	potassium voltage-gated channel interacting protein 2 [Source:NCBI gene;Acc:100037948]	Cluster 1	NA	NA	NA	NA	KCNIP2	0.5541	0.717235	0.512371	11.3735	0.182926	0.592168	0.163063	0.0993502	0.230307	7.42758	0.113069	0.230307
ENSSSCG00000023934	KCNIP4	potassium voltage-gated channel interacting protein 4 [Source:NCBI gene;Acc:100516499]	Cluster 1	NA	NA	NA	NA	KCNIP4	0.542969	0.839553	0.16593	2.3689	0.108994	0.49021	0.0789041	0.194073	0	0.802362	0	0.194073
ENSSSCG00000036078	KCNJ3	potassium inwardly rectifying channel subfamily J member 3 [Source:NCBI gene;Acc:396586]	Cluster 1	NA	NA	NA	NA	KCNJ3	0.480751	0.315641	0.0664766	8.49365	0.0405867	0.276018	0.0173603	0	0	5.6954	0	0.0173603
ENSSSCG00000000106	KCNJ4	potassium inwardly rectifying channel subfamily J member 4 [Source:NCBI gene;Acc:100523060]	Cluster 1	NA	NA	NA	NA	KCNJ4	0	0.315999	0.0118838	1.7533	0	0.100176	0	0.032122	0	0.731249	0	0.032122
ENSSSCG00000013031	KCNK4	potassium two pore domain channel subfamily K member 4 [Source:NCBI gene;Acc:100524785]	Cluster 1	NA	NA	NA	NA	KCNK4	0.0884106	0.192685	0.0762326	3.48382	0	0.117913	0	0	0	2.01746	0	0
ENSSSCG00000010325	KCNMA1	potassium calcium-activated channel subfamily M alpha 1 [Source:NCBI gene;Acc:397434]	Cluster 1	NA	NA	NA	NA	KCNMA1	0.238008	0.692214	0.0945017	9.71556	0.0137683	0.318656	0	0.0575536	0	8.66719	0	0.0575536
ENSSSCG00000013892	KCNN1	potassium calcium-activated channel subfamily N member 1 [Source:NCBI gene;Acc:100519132]	Cluster 1	NA	NA	NA	NA	KCNN1	0.0123775	0.160256	0.0280196	4.33398	0.0284507	0.0648766	0	0	0	3.86228	0	0
ENSSSCG00000014213	KCNN2	potassium calcium-activated channel subfamily N member 2 [Source:NCBI gene;Acc:100519705]	Cluster 1	NA	NA	NA	NA	KCNN2	0.846987	0.473927	0.203637	10.0015	0	0.485292	0.041757	0	0	8.64088	0	0.041757
ENSSSCG00000031746	KCNQ2	potassium voltage-gated channel subfamily Q member 2 [Source:NCBI gene;Acc:110257402]	Cluster 1	NA	NA	NA	NA	KCNQ2	1.44262	0.910295	0.214478	14.5778	0.0312464	0.782852	0.219934	0.137356	0	12.1573	0	0.219934
ENSSSCG00000005953	KCNQ3	potassium voltage-gated channel subfamily Q member 3 [Source:NCBI gene;Acc:100157152]	Cluster 1	NA	NA	NA	NA	KCNQ3	0.153497	0.757875	0.274024	10.8433	0.146271	0.372126	0	0	0	5.74338	0.05991	0
ENSSSCG00000004281	KCNQ5	potassium voltage-gated channel subfamily Q member 5 [Source:NCBI gene;Acc:100154391]	Cluster 1	NA	NA	NA	NA	KCNQ5	0.0621731	0.326274	0.066077	7.44876	2.99297	0.145176	0	0	0	4.4217	2.37325	0
ENSSSCG00000010892	KCNT2	potassium sodium-activated channel subfamily T member 2 [Source:NCBI gene;Acc:100519680]	Cluster 1	NA	NA	NA	NA	KCNT2	0.0613901	0.381462	0.0906695	7.09082	0	0.169416	0	0.0525339	0	6.76612	0	0.0525339
ENSSSCG00000006021	KCNV1	potassium voltage-gated channel modifier subfamily V member 1 [Source:NCBI gene;Acc:100155464]	Cluster 1	NA	NA	NA	NA	KCNV1	0.0210277	0.313363	0.107661	6.61682	0	0.140976	0	0	0	4.5125	0	0
ENSSSCG00000032826	KCTD16	potassium channel tetramerization domain containing 16 [Source:NCBI gene;Acc:110259528]	Cluster 1	NA	NA	NA	NA	KCTD16	0.0118643	0.983127	0.425606	11.4681	0.0670388	0.419572	0	0.21188	0	8.1115	0	0.21188
ENSSSCG00000040985	KCTD7	potassium channel tetramerization domain containing 7 [Source:NCBI gene;Acc:100622993]	Cluster 1	NA	NA	NA	NA	KCTD7	2.77329	3.26388	2.13359	7.92315	1.54375	2.69422	1.5507	1.54585	1.41159	7.25267	1.22806	1.5507
ENSSSCG00000000917	KERA	keratocan [Source:NCBI gene;Acc:100157843]	Cluster 1	NA	NA	NA	NA	KERA	0.00693328	0.506206	0.0603983	0.571046	0	0.171614	0	0	0	0.470704	0	0
ENSSSCG00000001490	KHDRBS2	KH RNA binding domain containing, signal transduction associated 2 [Source:NCBI gene;Acc:100153184]	Cluster 1	NA	NA	NA	NA	KHDRBS2	0.120272	1.04671	0.362168	10.4634	0	0.461741	0	0.121378	0	8.09741	0	0.121378
ENSSSCG00000005941	KHDRBS3	KH RNA binding domain containing, signal transduction associated 3 [Source:NCBI gene;Acc:100155706]	Cluster 1	NA	NA	NA	NA	KHDRBS3	0.0312506	1.19872	0.174661	19.1945	0	0.386168	0	0.222978	0	18.6471	0	0.222978
ENSSSCG00000001091	KIAA0319	KIAA0319 ortholog [Source:NCBI gene;Acc:100738226]	Cluster 1	NA	NA	NA	NA	KIAA0319	0.447207	0.514637	0.074331	5.15306	0.00853056	0.330431	0	0.0169263	0	4.72882	0	0.0169263
ENSSSCG00000011075	KIAA1217	KIAA1217 ortholog [Source:NCBI gene;Acc:100519102]	Cluster 1	NA	NA	NA	NA	KIAA1217	0.0253467	0.507181	0.0547137	4.66617	2.81677	0.176857	0	0.0174767	0	3.66745	1.1712	0.0174767
ENSSSCG00000015394	KIAA1324L	KIAA1324 like [Source:NCBI gene;Acc:100523199]	Cluster 1	NA	NA	NA	NA	KIAA1324L	0.356491	0.497654	0.0171305	5.70506	0.0723536	0.273704	0	0	0	4.78789	0	0
ENSSSCG00000008386	KIAA1841	KIAA1841 ortholog [Source:NCBI gene;Acc:100739838]	Cluster 1	NA	NA	NA	NA	KIAA1841	0.439084	0.47647	0.260664	8.88927	1.45045	0.38879	0	0	0	8.47635	1.10042	0
ENSSSCG00000020858	KIF13A	kinesin family member 13A [Source:NCBI gene;Acc:100625286]	Cluster 1	NA	NA	NA	NA	KIF13A	0.793116	0.880586	0.125931	11.8447	2.07755	0.560048	0.128021	0.112251	0	10.544	1.14939	0.128021
ENSSSCG00000003401	KIF1B	kinesin family member 1B [Source:NCBI gene;Acc:100525927]	Cluster 1	0.047170361	0.354398227	-0.401568588	0.145759026	KIF1B	10.1572	10.2225	7.86995	63.5617	4.8817	9.35592	7.25801	8.12452	6.47411	58.6258	3.81147	8.12452
ENSSSCG00000000779	KIF21A	kinesin family member 21A [Source:NCBI gene;Acc:100520674]	Cluster 1	NA	NA	NA	NA	KIF21A	0.979866	1.11501	0.192981	44.3181	0.0806806	0.709467	0.167952	0.0823273	0	41.7277	0.0392466	0.167952
ENSSSCG00000014283	KIF3A	kinesin family member 3A [Source:NCBI gene;Acc:100525739]	Cluster 1	-0.097546966	0.572387799	-0.474840832	0.266679672	KIF3A	2.49782	2.91793	1.85772	29.8746	2.48887	2.39592	1.5453	1.38014	1.35594	26.269	2.32503	1.5453
ENSSSCG00000000439	KIF5A	kinesin family member 5A [Source:NCBI gene;Acc:100519957]	Cluster 1	NA	NA	NA	NA	KIF5A	0.860493	1.24171	0.317924	48.3902	0.670622	0.764817	0.0492333	0.307044	0	39.0094	0.54798	0.307044
ENSSSCG00000022919	KIF5C	kinesin family member 5C [Source:NCBI gene;Acc:100622102]	Cluster 1	NA	NA	NA	NA	KIF5C	2.41517	2.74098	0.766337	150.359	0.167867	1.8259	0.725232	0.633164	0.141948	143.968	0.06349	0.725232
ENSSSCG00000038643	KLF11	Kruppel like factor 11 [Source:NCBI gene;Acc:100174954]	Cluster 1	NA	NA	NA	NA	KLF11	0.173188	0.410678	0.206218	1.36401	3.3712	0.259139	0	0.0299966	0	1.12674	2.93209	0.0299966
ENSSSCG00000012637	KLHL13	kelch like family member 13 [Source:NCBI gene;Acc:100519287]	Cluster 1	NA	NA	NA	NA	KLHL13	0.108184	0.424663	0.0913	9.0482	0.422164	0.198826	0	0	0	8.12232	0.186863	0
ENSSSCG00000015937	KLHL23	kelch like family member 23 [Source:NCBI gene;Acc:100520221]	Cluster 1	NA	NA	NA	NA	KLHL23	0.195541	0.254474	0.114154	2.01299	0.0539712	0.186653	0	0	0	1.23223	0.0439053	0
ENSSSCG00000008593	KLHL29	kelch like family member 29 [Source:NCBI gene;Acc:100522799]	Cluster 1	NA	NA	NA	NA	KLHL29	0.379557	0.519685	0.175456	2.76715	0.746649	0.350723	0.109606	0.165288	0.07798	2.28182	0.441597	0.165288
ENSSSCG00000014321	KLHL3	kelch like family member 3 [Source:NCBI gene;Acc:100519539]	Cluster 1	NA	NA	NA	NA	KLHL3	0.255284	0.496869	0.145914	3.33572	0.108394	0.291296	0.00746454	0.0881017	0.0458835	2.86524	0.0412723	0.0881017
ENSSSCG00000014854	KLHL35	kelch like family member 35 [Source:NCBI gene;Acc:100521568]	Cluster 1	NA	NA	NA	NA	KLHL35	0.925975	0.757083	0.442833	1.83965	0.808932	0.696497	0.348687	0.253718	0.1671	1.56852	0.45166	0.348687
ENSSSCG00000011286	KLHL40	kelch like family member 40 [Source:NCBI gene;Acc:100523695]	Cluster 1	NA	NA	NA	NA	KLHL40	0.209269	0.23311	0.0901715	2.69609	0.0364198	0.175817	0	0	0	1.55623	0	0
ENSSSCG00000010770	KNDC1	kinase non-catalytic C-lobe domain containing 1 [Source:NCBI gene;Acc:100152900]	Cluster 1	NA	NA	NA	NA	KNDC1	0.952107	0.71753	0.141919	9.44305	0.618279	0.5644	0.197231	0.077998	0	7.37885	0.008781	0.197231
ENSSSCG00000009855	KSR2	kinase suppressor of ras 2 [Source:NCBI gene;Acc:100519054]	Cluster 1	NA	NA	NA	NA	KSR2	1.02915	0.790529	0.202204	9.80899	0.0165999	0.63465	0.159957	0.053035	0.013002	6.49764	0	0.159957
ENSSSCG00000012787	L1CAM	L1 cell adhesion molecule [Source:NCBI gene;Acc:100525324]	Cluster 1	NA	NA	NA	NA	L1CAM	2.14677	0.897561	0.231436	26.3802	6.06222	0.944573	0.640807	0.0453559	0	24.1748	5.53144	0.640807
ENSSSCG00000015444	LAMB1	laminin subunit beta 1 [Source:NCBI gene;Acc:396707]	Cluster 1	NA	NA	NA	NA	LAMB1	0.416437	0.404673	0.0949419	5.89721	4.90433	0.296347	0	0	0	4.95053	3.87091	0
ENSSSCG00000015556	LAMC2	laminin subunit gamma 2 [Source:NCBI gene;Acc:100624264]	Cluster 1	NA	NA	NA	NA	LAMC2	0.240979	0.272936	0.0757032	1.33278	0.435225	0.193313	0	0	0	0.990809	0.0318884	0
ENSSSCG00000007062	LAMP5	lysosomal associated membrane protein family member 5 [Source:NCBI gene;Acc:100154727]	Cluster 1	NA	NA	NA	NA	LAMP5	0.0486939	0.455209	0.0430432	9.59917	0.0257239	0.167595	0	0	0	6.96668	0	0
ENSSSCG00000000959	LARGE1	LARGE xylosyl- and glucuronyltransferase 1 [Source:NCBI gene;Acc:100516442]	Cluster 1	NA	NA	NA	NA	LARGE1	0.593982	1.41083	0.77232	24.437	0.209146	0.895529	0.105981	0.167689	0.117177	20.0084	0.019266	0.167689
ENSSSCG00000004974	LARP6	La ribonucleoprotein 6, translational regulator [Source:NCBI gene;Acc:100522415]	Cluster 1	NA	NA	NA	NA	LARP6	0.367744	0.729878	0.152395	9.1904	0.84971	0.397035	0	0	0	0	0.26491	0
ENSSSCG00000029227	LDB2	LIM domain binding 2 [Source:NCBI gene;Acc:100513100]	Cluster 1	NA	NA	NA	NA	LDB2	0.0605996	0.277191	0.0229544	2.34992	0.00483556	0.114862	0	0.021169	0	1.50664	0	0.021169
ENSSSCG00000009148	LEF1	lymphoid enhancer binding factor 1 [Source:NCBI gene;Acc:100170126]	Cluster 1	NA	NA	NA	NA	LEF1	0.0742569	0.158882	0.0196637	4.69531	8.37397	0.0827664	0	0	0	4.25262	5.32044	0
ENSSSCG00000033854	LGALS1	galectin 1 [Source:NCBI gene;Acc:414915]	Cluster 1	NA	NA	NA	NA	LGALS1	0.105955	0.258537	0	8.47045	59.612	0.116523	0	0	0	6.22427	35.3919	0
ENSSSCG00000010481	LGI1	leucine rich glioma inactivated 1 [Source:NCBI gene;Acc:100157335]	Cluster 1	NA	NA	NA	NA	LGI1	0.282269	0.30222	0.0862289	15.6939	0	0.219537	0	0	0	13.1482	0	0
ENSSSCG00000013335	LGR4	leucine rich repeat containing G protein-coupled receptor 4 [Source:NCBI gene;Acc:100518646]	Cluster 1	NA	NA	NA	NA	LGR4	0.493321	0.518045	0.147161	8.2564	0.231195	0.375163	0.0610981	0	0	7.89335	0.0718764	0.0610981
ENSSSCG00000011543	LHFPL4	LHFPL tetraspan subfamily member 4 [Source:NCBI gene;Acc:100157883]	Cluster 1	NA	NA	NA	NA	LHFPL4	0.301245	0.290784	0.065371	4.63498	0.0196849	0.214054	0	0	0	4.12171	0	0
ENSSSCG00000005586	LHX2	LIM homeobox 2 [Source:NCBI gene;Acc:100156063]	Cluster 1	NA	NA	NA	NA	LHX2	0	0.390427	0.0894974	17.1552	0	0.148484	0	0	0	12.5488	0	0
ENSSSCG00000003232	LIM2	lens intrinsic membrane protein 2 [Source:NCBI gene;Acc:100513475]	Cluster 1	NA	NA	NA	NA	LIM2	0	0.103425	0	0.227725	0	0.0333505	0	0	0	0.151569	0	0
ENSSSCG00000008799	LIMCH1	LIM and calponin homology domains 1 [Source:NCBI gene;Acc:100515040]	Cluster 1	NA	NA	NA	NA	LIMCH1	0.939292	1.52357	0.323188	23.4144	0.100531	0.863918	0.199856	0.289412	0.011916	21.18	0.0802222	0.289412
ENSSSCG00000015862	LIMS2	LIM zinc finger domain containing 2 [Source:NCBI gene;Acc:100517009]	Cluster 1	NA	NA	NA	NA	LIMS2	0.257681	0.361917	0.0189238	2.72339	0.439603	0.203985	0	0	0	2.52011	0.288039	0
ENSSSCG00000040348	LIN7A	lin-7 homolog A, crumbs cell polarity complex component [Source:NCBI gene;Acc:100511198]	Cluster 1	NA	NA	NA	NA	LIN7A	0.438452	0.33494	0.0626573	2.92987	0.0312121	0.268382	0.0114056	0	0	2.85144	0	0.0114056
ENSSSCG00000001872	LINGO1	leucine rich repeat and Ig domain containing 1 [Source:NCBI gene;Acc:100155465]	Cluster 1	NA	NA	NA	NA	LINGO1	0.510229	1.01002	0.170668	22.4037	0.0039839	0.526016	0.082639	0.116078	0	20.6558	0	0.116078
ENSSSCG00000040859	LLGL1	LLGL scribble cell polarity complex component 1 [Source:NCBI gene;Acc:110256128]	Cluster 1	0.113779062	0.151678327	-0.265457389	0.695466347	LLGL1	4.91728	5.00354	4.18478	13.7827	8.2794	4.68966	3.90889	3.69677	2.76579	10.7016	7.40234	3.90889
ENSSSCG00000016412	LMBR1	limb development membrane protein 1 [Source:NCBI gene;Acc:100737654]	Cluster 1	NA	NA	NA	NA	LMBR1	2.48791	2.85779	2.00906	7.58728	5.29578	2.43382	1.34085	1.78603	0.934978	6.17131	4.80463	1.78603
ENSSSCG00000040184	LMO7	LIM domain 7 [Source:NCBI gene;Acc:100523918]	Cluster 1	NA	NA	NA	NA	LMO7	0.0323339	0.793825	0.248738	12.127	1.36871	0.322383	0	0.0863191	0.0218775	6.84206	0.569284	0.0863191
ENSSSCG00000007599	LMTK2	lemur tyrosine kinase 2 [Source:NCBI gene;Acc:100521078]	Cluster 1	0.102146135	0.118887783	-0.221033918	0.721404707	LMTK2	5.67535	5.76195	4.98038	14.0897	5.74858	5.46286	4.42909	3.92613	4.22712	13.174	4.94872	4.42909
ENSSSCG00000030561	LMTK3	lemur tyrosine kinase 3 [Source:NCBI gene;Acc:100623034]	Cluster 1	NA	NA	NA	NA	LMTK3	1.41998	1.46019	0.412098	26.0226	0.104833	1.03336	0.630612	0.118769	0.072165	22.6846	0.072236	0.630612
ENSSSCG00000008176	LONRF2	LON peptidase N-terminal domain and ring finger 2 [Source:NCBI gene;Acc:100522431]	Cluster 1	NA	NA	NA	NA	LONRF2	0.35993	0.43595	0.0712723	13.0187	0.0526757	0.278945	0	0	0	11.5655	0.0102786	0
ENSSSCG00000005457	LPAR1	lysophosphatidic acid receptor 1 [Source:NCBI gene;Acc:100512581]	Cluster 1	NA	NA	NA	NA	LPAR1	0.647767	1.04784	0.301172	31.6338	0.960335	0.637479	0.183664	0.184391	0	20.3724	0.697341	0.184391
ENSSSCG00000012595	LRCH2	leucine rich repeats and calponin homology domain containing 2 [Source:NCBI gene;Acc:100155794]	Cluster 1	NA	NA	NA	NA	LRCH2	0.271623	0.386278	0.0776275	5.88496	0.00255916	0.23849	0	0	0	4.95548	0	0
ENSSSCG00000032407	LRFN1	leucine rich repeat and fibronectin type III domain containing 1 [Source:NCBI gene;Acc:100515802]	Cluster 1	NA	NA	NA	NA	LRFN1	1.11743	1.06627	0.728223	5.78237	0.165764	0.962751	0.59617	0.243354	0.253009	4.70789	0.141867	0.59617
ENSSSCG00000001597	LRFN2	leucine rich repeat and fibronectin type III domain containing 2 [Source:NCBI gene;Acc:100153249]	Cluster 1	NA	NA	NA	NA	LRFN2	0.0324084	0.405419	0.0136484	2.32031	0.0127582	0.13723	0	0	0	1.70882	0	0
ENSSSCG00000002927	LRFN3	leucine rich repeat and fibronectin type III domain containing 3 [Source:NCBI gene;Acc:100738610]	Cluster 1	NA	NA	NA	NA	LRFN3	0.383173	0.22521	0.0170174	4.05441	0.0827103	0.198961	0	0	0	3.91915	0	0
ENSSSCG00000004990	LRFN5	leucine rich repeat and fibronectin type III domain containing 5 [Source:NCBI gene;Acc:100156782]	Cluster 1	NA	NA	NA	NA	LRFN5	0.346441	0.312806	0.123438	3.75839	0.00131762	0.256934	0	0	0	2.80479	0	0
ENSSSCG00000011499	LRIG1	leucine rich repeats and immunoglobulin like domains 1 [Source:NCBI gene;Acc:100521990]	Cluster 1	NA	NA	NA	NA	LRIG1	1.23969	0.93559	0.647214	23.0224	1.29197	0.92568	0.387427	0.316595	0.265824	21.4998	0.772219	0.387427
ENSSSCG00000023746	LRP1B	LDL receptor related protein 1B [Source:NCBI gene;Acc:100624047]	Cluster 1	NA	NA	NA	NA	LRP1B	0.631968	0.836649	0.117505	10.846	0.597363	0.496221	0.046667	0	0	8.57369	0.349072	0.046667
ENSSSCG00000002863	LRP3	LDL receptor related protein 3 [Source:NCBI gene;Acc:100524868]	Cluster 1	NA	NA	NA	NA	LRP3	0.44088	0.279642	0.0644719	4.63025	0.00979751	0.252036	0	0	0	4.00022	0	0
ENSSSCG00000017484	LRRC3C	leucine rich repeat containing 3C [Source:HGNC Symbol;Acc:HGNC:40034]	Cluster 1	NA	NA	NA	NA	LRRC3C	0	0.0981282	0	0	0	0.0316943	0	0	0	0	0	0
ENSSSCG00000009796	LRRC43	leucine rich repeat containing 43 [Source:NCBI gene;Acc:100739692]	Cluster 1	NA	NA	NA	NA	LRRC43	0.0384236	0.174078	0.0321087	2.23595	1.08752	0.0796067	0	0.011686	0.011443	1.37136	0.093958	0.011686
ENSSSCG00000004976	LRRC49	leucine rich repeat containing 49 [Source:NCBI gene;Acc:100154470]	Cluster 1	NA	NA	NA	NA	LRRC49	0.867169	0.707172	0.206244	7.58861	0.0365117	0.566626	0.140183	0.0785744	0	7.04243	0.00637028	0.140183
ENSSSCG00000029960	LRRC4B	leucine rich repeat containing 4B [Source:NCBI gene;Acc:106510573]	Cluster 1	NA	NA	NA	NA	LRRC4B	1.93034	1.67372	0.463836	43.1229	0.310512	1.25515	0.464631	0.333234	0.028118	37.2187	0.183437	0.464631
ENSSSCG00000013286	LRRC4C	leucine rich repeat containing 4C [Source:NCBI gene;Acc:106509370]	Cluster 1	NA	NA	NA	NA	LRRC4C	0.254819	0.512321	0.156014	8.30183	0.00385973	0.29936	0	0.0473357	0	7.0897	0	0.0473357
ENSSSCG00000003793	LRRC7	leucine rich repeat containing 7 [Source:NCBI gene;Acc:100516204]	Cluster 1	NA	NA	NA	NA	LRRC7	0.0312126	1.31336	0.359303	10.9546	0.0143574	0.480139	0	0.13592	0	7.51476	0	0.13592
ENSSSCG00000037608	LRRC70	leucine rich repeat containing 70 [Source:HGNC Symbol;Acc:HGNC:35155]	Cluster 1	NA	NA	NA	NA	LRRC70	0.613529	0.959381	0.833544	0.657172	1.67291	0.79637	0.197601	0.475645	0.47277	0.617678	1.09623	0.475645
ENSSSCG00000006462	LRRC71	leucine rich repeat containing 71 [Source:NCBI gene;Acc:100158094]	Cluster 1	NA	NA	NA	NA	LRRC71	0.883393	1.22974	0.351844	3.89858	1.29046	0.783913	0.342096	0.264238	0.047909	2.88801	0.069977	0.342096
ENSSSCG00000015285	LRRN2	leucine rich repeat neuronal 2 [Source:NCBI gene;Acc:100525178]	Cluster 1	NA	NA	NA	NA	LRRN2	0.226595	0.435926	0.0597915	11.1994	0.410196	0.231264	0	0	0	9.72111	0.175343	0
ENSSSCG00000023859	LRRTM1	leucine rich repeat transmembrane neuronal 1 [Source:NCBI gene;Acc:100520483]	Cluster 1	NA	NA	NA	NA	LRRTM1	0.441291	0.61848	0.238776	10.6956	0	0.424352	0	0	0	9.89738	0	0
ENSSSCG00000008259	LRRTM4	leucine rich repeat transmembrane neuronal 4 [Source:NCBI gene;Acc:100525866]	Cluster 1	NA	NA	NA	NA	LRRTM4	0.372054	0.775442	0.235403	4.72657	0	0.443762	0	0	0	2.8549	0	0
ENSSSCG00000011461	LRTM1	leucine rich repeats and transmembrane domains 1 [Source:NCBI gene;Acc:106505617]	Cluster 1	NA	NA	NA	NA	LRTM1	0.00757971	0.204025	0.0600554	1.1296	0	0.0874631	0	0	0	1.02365	0	0
ENSSSCG00000000760	LRTM2	leucine rich repeats and transmembrane domains 2 [Source:NCBI gene;Acc:100514647]	Cluster 1	NA	NA	NA	NA	LRTM2	0.212151	0.393614	0.0666603	1.08112	0.00329149	0.216863	0	0	0	0.783181	0	0
ENSSSCG00000027941	LSAMP	limbic system associated membrane protein [Source:NCBI gene;Acc:100512683]	Cluster 1	NA	NA	NA	NA	LSAMP	0.264383	0.835345	0.389128	53.8119	0.247847	0.477224	0.0582281	0.199514	0.0586871	50.1659	0.114925	0.199514
ENSSSCG00000012985	LTBP3	latent transforming growth factor beta binding protein 3 [Source:NCBI gene;Acc:100517877]	Cluster 1	NA	NA	NA	NA	LTBP3	1.19747	0.642629	0.646744	10.2794	1.58947	0.811464	0.459333	0.166152	0.325053	9.33578	1.41346	0.459333
ENSSSCG00000033760	LTBP4	latent transforming growth factor beta binding protein 4 [Source:NCBI gene;Acc:100627785]	Cluster 1	NA	NA	NA	NA	LTBP4	1.01789	0.673077	0.275559	8.38818	0.262454	0.626939	0.681124	0	0	7.27099	0.0333799	0.681124
ENSSSCG00000031724	LYNX1	ly-6/neurotoxin-like protein 1 [Source:NCBI gene;Acc:110260197]	Cluster 1	NA	NA	NA	NA	LYNX1	1.20634	1.43466	0.7446	17.558	0.360542	1.10831	0.170539	0.395476	0.141484	14.2916	0.264525	0.395476
ENSSSCG00000028559	LZTS1	leucine zipper tumor suppressor 1 [Source:NCBI gene;Acc:100155722]	Cluster 1	NA	NA	NA	NA	LZTS1	0.234314	0.507582	0.146558	6.67647	0.150439	0.287363	0.090845	0.146471	0	3.58294	0.0179057	0.146471
ENSSSCG00000009351	MAB21L1	mab-21 like 1 [Source:NCBI gene;Acc:100155671]	Cluster 1	NA	NA	NA	NA	MAB21L1	1.36151	0.967563	0.252618	2.30274	0.0434286	0.798785	0	0	0	2.1426	0	0
ENSSSCG00000002887	MAG	myelin associated glycoprotein [Source:NCBI gene;Acc:100516913]	Cluster 1	NA	NA	NA	NA	MAG	3.16907	7.27377	2.35043	159.523	0.486399	3.87096	0.525194	0.998685	0.187419	120.146	0.238788	0.998685
ENSSSCG00000004835	MAGEL2	MAGE family member L2 [Source:NCBI gene;Acc:100154924]	Cluster 1	NA	NA	NA	NA	MAGEL2	0.189574	0.298001	0.0878264	5.69539	0	0.188709	0	0.043104	0	4.74293	0	0.043104
ENSSSCG00000011497	MAGI1	membrane associated guanylate kinase, WW and PDZ domain containing 1 [Source:NCBI gene;Acc:100520932]	Cluster 1	NA	NA	NA	NA	MAGI1	0.62265	0.622856	0.145687	5.4093	0.115415	0.444964	0.0516562	0.0690522	0.0137217	3.93409	0.0727432	0.0690522
ENSSSCG00000031780	MAGI2	membrane associated guanylate kinase, WW and PDZ domain containing 2 [Source:NCBI gene;Acc:100515047]	Cluster 1	NA	NA	NA	NA	MAGI2	1.35352	1.9869	0.636517	25.432	0.182143	1.25746	0.193152	0.418968	0.155142	23.5926	0.0663667	0.418968
ENSSSCG00000008115	MAL	mal, T cell differentiation protein [Source:NCBI gene;Acc:100521617]	Cluster 1	NA	NA	NA	NA	MAL	0.374398	0.523445	0.097424	12.1484	0	0.319587	0	0	0	9.37071	0	0
ENSSSCG00000006003	MAL2	mal, T cell differentiation protein 2 [Source:NCBI gene;Acc:100153186]	Cluster 1	NA	NA	NA	NA	MAL2	0.290756	0.322448	0.0172911	10.7634	0.264278	0.201958	0	0	0	7.55567	0.0582448	0
ENSSSCG00000012741	MAMLD1	mastermind like domain containing 1 [Source:NCBI gene;Acc:100517073]	Cluster 1	NA	NA	NA	NA	MAMLD1	0.310559	0.301741	0.0531384	4.32906	0.0431287	0.215688	0.0515472	0.0214215	0	3.89687	0.0239963	0.0515472
ENSSSCG00000002962	MAP4K1	mitogen-activated protein kinase kinase kinase kinase 1 [Source:NCBI gene;Acc:100516374]	Cluster 1	NA	NA	NA	NA	MAP4K1	0.135941	0.211515	0	0.286697	37.2531	0.112316	0	0	0	0.224426	34.0514	0
ENSSSCG00000036634	MAP4K5	mitogen-activated protein kinase kinase kinase kinase 5 [Source:NCBI gene;Acc:102161529]	Cluster 1	-0.117434167	0.136307122	-0.018872955	0.866216138	MAP4K5	5.14401	5.95354	5.11162	12.0178	4.16851	5.39153	3.71341	4.01193	4.36011	9.6632	3.28364	4.36011
ENSSSCG00000039049	MAP7	microtubule associated protein 7 [Source:NCBI gene;Acc:100514082]	Cluster 1	0.410348012	0.78063394	-1.190981951	0.277355133	MAP7	5.23749	4.31834	2.46411	28.0069	1.0966	3.86175	1.90123	1.60279	0.498446	21.7812	0.500572	1.90123
ENSSSCG00000012161	MAP7D2	MAP7 domain containing 2 [Source:NCBI gene;Acc:100739061]	Cluster 1	NA	NA	NA	NA	MAP7D2	0.56913	0.580421	0.259857	36.5343	1.4285	0.4619	0	0	0	30.9443	0.735943	0
ENSSSCG00000009228	MAPK10	mitogen-activated protein kinase 10 [Source:NCBI gene;Acc:100521736]	Cluster 1	NA	NA	NA	NA	MAPK10	0.872965	0.865353	0.515384	12.8515	0.15103	0.742894	0.136729	0.0717422	0.0871487	9.93716	0.0916726	0.136729
ENSSSCG00000035933	MAPK15	mitogen-activated protein kinase 15 [Source:NCBI gene;Acc:110260411]	Cluster 1	NA	NA	NA	NA	MAPK15	0.316791	0.584819	0.033219	9.09719	1.68127	0.291902	0	0	0	7.91033	0.139986	0
ENSSSCG00000013269	MAPK8IP1	mitogen-activated protein kinase 8 interacting protein 1 [Source:NCBI gene;Acc:100517574]	Cluster 1	0.119805416	0.471336889	-0.591142305	0.322527435	MAPK8IP1	4.21525	4.39007	2.97139	61.3925	1.46745	3.81508	2.68569	2.51777	1.40716	52.0034	1.24925	2.68569
ENSSSCG00000031660	MAPK8IP2	mitogen-activated protein kinase 8 interacting protein 2 [Source:NCBI gene;Acc:110260602]	Cluster 1	NA	NA	NA	NA	MAPK8IP2	0.67299	0.721828	0.0735159	26.9352	0.393764	0.456903	0.045946	0	0	23.6551	0.181255	0.045946
ENSSSCG00000029185	MAPRE3	microtubule associated protein RP/EB family member 3 [Source:NCBI gene;Acc:100524857]	Cluster 1	NA	NA	NA	NA	MAPRE3	0.476814	0.444628	0.201541	18.0384	0.89874	0.36859	0.0681136	0	0	15.3575	0.610646	0.0681136
ENSSSCG00000010825	MARK1	microtubule affinity regulating kinase 1 [Source:NCBI gene;Acc:100624523]	Cluster 1	NA	NA	NA	NA	MARK1	0.625463	0.618945	0.10937	13.9644	0.195146	0.429207	0	0.0143773	0	11.8367	0.119433	0.0143773
ENSSSCG00000013732	MAST1	microtubule associated serine/threonine kinase 1 [Source:NCBI gene;Acc:100512333]	Cluster 1	NA	NA	NA	NA	MAST1	1.41045	1.3342	0.226329	14.5279	0	0.903769	0.145083	0.139523	0	12.7947	0	0.145083
ENSSSCG00000006082	MATN2	matrilin 2 [Source:NCBI gene;Acc:100155607]	Cluster 1	NA	NA	NA	NA	MATN2	0.17695	0.267542	0.0795682	5.35057	0.145386	0.172169	0.0147869	0.0165353	0	4.61917	0.0722221	0.0165353
ENSSSCG00000009505	MBNL2	muscleblind like splicing regulator 2 [Source:NCBI gene;Acc:100519915]	Cluster 1	NA	NA	NA	NA	MBNL2	1.99208	2.06104	1.38091	11.1091	1.51337	1.7938	0.952699	1.04626	0.842484	10.6214	1.15844	1.04626
ENSSSCG00000038767	MBP	myelin basic protein [Source:NCBI gene;Acc:414286]	Cluster 1	-0.361829381	0.764801338	-0.402971957	0.315166641	MBP	19.0939	25.4873	14.7259	370.756	12.3137	19.3036	11.5511	13.9085	9.55878	284.604	6.57274	13.9085
ENSSSCG00000020924	MC1R	melanocortin 1 receptor [Source:NCBI gene;Acc:494018]	Cluster 1	NA	NA	NA	NA	MC1R	0.510228	0.379294	0.0894941	1.7125	0.091847	0.314139	0.034407	0	0	1.40495	0	0.034407
ENSSSCG00000015116	MCAM	melanoma cell adhesion molecule [Source:NCBI gene;Acc:733617]	Cluster 1	-0.162668105	0.795760838	-0.633092732	0.313791872	MCAM	3.45062	4.12308	2.32224	29.2889	2.59977	3.23117	1.31595	2.90365	0.599852	22.5542	2.10722	2.90365
ENSSSCG00000001582	MDGA1	MAM domain containing glycosylphosphatidylinositol anchor 1 [Source:NCBI gene;Acc:397529]	Cluster 1	NA	NA	NA	NA	MDGA1	0.155812	0.583514	0.0297033	5.27157	0	0.235209	0	0.031172	0	4.66065	0	0.031172
ENSSSCG00000005002	MDGA2	MAM domain containing glycosylphosphatidylinositol anchor 2 [Source:NCBI gene;Acc:100621082]	Cluster 1	NA	NA	NA	NA	MDGA2	1.04542	0.974309	0.808244	5.19749	0.0296972	0.940073	0.374531	0.115025	0.466132	4.68365	0	0.466132
ENSSSCG00000005506	MEGF9	multiple EGF like domains 9 [Source:NCBI gene;Acc:100157028]	Cluster 1	NA	NA	NA	NA	MEGF9	0.710395	0.701138	0.493962	9.69754	0.663673	0.632019	0.303383	0.321579	0.178094	8.89583	0.517844	0.321579
ENSSSCG00000016052	MFSD6	major facilitator superfamily domain containing 6 [Source:NCBI gene;Acc:100037960]	Cluster 1	NA	NA	NA	NA	MFSD6	0.610367	0.486587	0.103183	17.6227	11.6411	0.382253	0.011348	0	0	15.4425	10.1952	0.011348
ENSSSCG00000017170	MGAT5B	alpha-1,6-mannosylglycoprotein 6-beta-N-acetylglucosaminyltransferase B [Source:NCBI gene;Acc:100516218]	Cluster 1	NA	NA	NA	NA	MGAT5B	0.176483	0.433482	0.0428682	3.92187	0	0.207079	0	0	0	1.91072	0	0
ENSSSCG00000000770	MICAL3	microtubule associated monooxygenase, calponin and LIM domain containing 3 [Source:NCBI gene;Acc:100157721]	Cluster 1	NA	NA	NA	NA	MICAL3	2.10591	2.18499	0.908329	14.4863	0.770083	1.66267	0.642906	0.639637	0.429221	12.4313	0.615831	0.642906
ENSSSCG00000000118	MICALL1	MICAL like 1 [Source:NCBI gene;Acc:100154036]	Cluster 1	NA	NA	NA	NA	MICALL1	1.67908	1.81889	1.25024	9.91882	7.38039	1.57097	0.910019	0.621854	0.537326	7.15478	6.84153	0.910019
ENSSSCG00000019503	MIR128-1	microRNA mir-128-1 [Source:NCBI gene;Acc:100316593]	Cluster 1	NA	NA	NA	NA	MIR128-1	0.538937	1.08755	0.188215	0.7068	0.240801	0.562851	0	0	0	0.604921	0	0
ENSSSCG00000019038	MIR137	microRNA mir-137 [Source:NCBI gene;Acc:104794430]	Cluster 1	NA	NA	NA	NA	MIR137	0	0.226228	0.134208	0.109564	0	0.116232	0	0	0	0.063565	0	0
ENSSSCG00000027037	MIR219B	microRNA mir-219b [Source:NCBI gene;Acc:104796624]	Cluster 1	NA	NA	NA	NA	MIR219A2	1.98775	2.78137	2.02542	17.7224	0.688829	2.24534	0	0	0.065971	10.0837	0.041654	0.065971
ENSSSCG00000026843	MIR330	microRNA 330 [Source:HGNC Symbol;Acc:HGNC:31771]	Cluster 1	NA	NA	NA	NA	MIR330	0.371172	0.457314	0.0144211	1.30251	0.452519	0.265575	0	0	0	0.665829	0.326835	0
ENSSSCG00000022452	MIR544A	microRNA 544a [Source:HGNC Symbol;Acc:HGNC:32530]	Cluster 1	NA	NA	NA	NA	MIR544A	0.0180744	0.260615	0.10443	1.0265	0	0.123311	0	0	0	0.73041	0	0
ENSSSCG00000004836	MKRN3	makorin ring finger protein 3 [Source:NCBI gene;Acc:100155343]	Cluster 1	NA	NA	NA	NA	MKRN3	0.38081	0.448675	0.143101	2.94659	0.00394574	0.317437	0	0	0	2.52046	0	0
ENSSSCG00000005166	MLLT3	MLLT3 super elongation complex subunit [Source:NCBI gene;Acc:100524063]	Cluster 1	NA	NA	NA	NA	MLLT3	0.284954	0.345555	0.062638	4.52419	1.94484	0.22478	0.00793487	0.0594845	0	4.13627	1.50078	0.0594845
ENSSSCG00000006132	MMP16	matrix metallopeptidase 16 [Source:NCBI gene;Acc:100153257]	Cluster 1	NA	NA	NA	NA	MMP16	0.231931	0.344729	0.123419	7.63561	0.00300264	0.230045	0	0	0	6.60497	0	0
ENSSSCG00000038811	MOB3B	MOB kinase activator 3B [Source:NCBI gene;Acc:100516148]	Cluster 1	NA	NA	NA	NA	MOB3B	0.397101	0.672343	0.174194	8.572	0.12196	0.399902	0.0435796	0.117815	0	5.73325	0.0640244	0.117815
ENSSSCG00000005191	MPDZ	multiple PDZ domain crumbs cell polarity complex component [Source:NCBI gene;Acc:100153161]	Cluster 1	NA	NA	NA	NA	MPDZ	0.805215	1.44634	0.407446	19.707	4.00374	0.838622	0.0351036	0.0891121	0.042862	17.4128	2.45111	0.0891121
ENSSSCG00000017367	MPP2	membrane palmitoylated protein 2 [Source:NCBI gene;Acc:100515505]	Cluster 1	NA	NA	NA	NA	MPP2	0.293674	0.486041	0.0436725	10.7155	0.0892429	0.261266	0	0	0	9.4821	0	0
ENSSSCG00000017372	MPP3	membrane palmitoylated protein 3 [Source:NCBI gene;Acc:100512807]	Cluster 1	NA	NA	NA	NA	MPP3	0.0927555	0.180642	0.0558385	7.02353	0.00301821	0.108527	0	0	0	5.61349	0	0
ENSSSCG00000016717	MPP6	membrane palmitoylated protein 6 [Source:NCBI gene;Acc:100523707]	Cluster 1	NA	NA	NA	NA	MPP6	0.0940568	0.698942	0.295125	21.0693	7.7627	0.340222	0	0	0	13.7169	6.48818	0
ENSSSCG00000038685	MPPED1	metallophosphoesterase domain containing 1 [Source:NCBI gene;Acc:102164314]	Cluster 1	NA	NA	NA	NA	MPPED1	0.0141057	0.559655	0.0799951	13.0579	0	0.195394	0	0.0100812	0	4.99566	0	0.0100812
ENSSSCG00000039171	MRTFB	myocardin related transcription factor B [Source:NCBI gene;Acc:100626101]	Cluster 1	-0.239017364	0.350312767	-0.111295403	0.371138934	MRTFB	6.70101	8.36755	6.40741	13.3126	2.82551	7.11484	5.23398	6.5247	4.28954	8.9248	2.18877	6.5247
ENSSSCG00000008961	MTHFD2L	methylenetetrahydrofolate dehydrogenase (NADP+ dependent) 2 like [Source:NCBI gene;Acc:100525706]	Cluster 1	NA	NA	NA	NA	MTHFD2L	0.0763478	0.22645	0.0206825	1.6042	0.204404	0.104497	0	0	0	1.49343	0.0482681	0
ENSSSCG00000036785	MTMR7	myotubularin related protein 7 [Source:NCBI gene;Acc:100516469]	Cluster 1	NA	NA	NA	NA	MTMR7	1.0098	0.690902	0.283893	6.72988	0.319661	0.634055	0.407363	0.137401	0	6.59622	0.103173	0.407363
ENSSSCG00000037158	MTURN	maturin, neural progenitor differentiation regulator homolog [Source:NCBI gene;Acc:100513191]	Cluster 1	NA	NA	NA	NA	MTURN	1.60184	1.47392	0.777876	28.3149	1.32873	1.25349	1.14645	0.621148	0.208439	23.7882	0.972868	1.14645
ENSSSCG00000040013	MTUS1	microtubule associated scaffold protein 1 [Source:NCBI gene;Acc:100153650]	Cluster 1	NA	NA	NA	NA	MTUS1	0.716702	0.690249	0.0906073	8.75818	0.283425	0.468153	0.146097	0.093683	0	6.804	0.079722	0.146097
ENSSSCG00000025996	MTUS2	microtubule associated scaffold protein 2 [Source:NCBI gene;Acc:100157816]	Cluster 1	NA	NA	NA	NA	MTUS2	1.33509	0.791271	0.551705	6.23725	0.317119	0.86534	0.608314	0.0715198	0.0117306	4.51002	0.237355	0.608314
ENSSSCG00000003218	MYBPC2	myosin binding protein C, fast type [Source:NCBI gene;Acc:100511817]	Cluster 1	NA	NA	NA	NA	MYBPC2	0.0179687	0.278942	0.0116427	1.04572	0.163139	0.096152	0	0	0	0.788197	0.0731146	0
ENSSSCG00000004661	MYEF2	myelin expression factor 2 [Source:NCBI gene;Acc:100153072]	Cluster 1	NA	NA	NA	NA	MYEF2	1.3497	1.22664	0.752582	16.7809	1.9161	1.09305	0.187622	0.521262	0.0990491	15.6487	1.58992	0.521262
ENSSSCG00000027407	MYH14	myosin heavy chain 14 [Source:NCBI gene;Acc:100524748]	Cluster 1	NA	NA	NA	NA	MYH14	0.532243	1.03858	0.138101	26.9599	2.00892	0.526202	0	0	0	19.8324	0.6977	0
ENSSSCG00000017728	MYO1D	myosin ID [Source:NCBI gene;Acc:100049650]	Cluster 1	NA	NA	NA	NA	MYO1D	0.446993	0.479243	0.0580252	5.09932	2.83906	0.313209	0	0.0677446	0	3.8905	1.52575	0.0677446
ENSSSCG00000004587	MYO1E	myosin IE [Source:NCBI gene;Acc:100154204]	Cluster 1	NA	NA	NA	NA	MYO1E	0.809706	0.598258	0.0494053	12.0404	11.4034	0.44788	0.133759	0	0	10.6558	9.18055	0.133759
ENSSSCG00000004620	MYO5A	myosin VA [Source:NCBI gene;Acc:594849]	Cluster 1	-0.183524534	0.514770846	-0.331246312	0.234547597	MYO5A	3.65235	4.3675	2.92091	31.8284	14.6742	3.60904	2.25756	2.73935	2.26262	29.2378	11.9388	2.73935
ENSSSCG00000004478	MYO6	myosin VI [Source:NCBI gene;Acc:397085]	Cluster 1	-0.457579651	0.260912645	0.196667005	0.398071737	MYO6	3.31857	4.83122	3.78485	19.856	1.00964	3.93919	1.99204	2.83432	2.90627	18.462	0.852373	2.90627
ENSSSCG00000029334	MYT1L	myelin transcription factor 1 like [Source:NCBI gene;Acc:100626723]	Cluster 1	NA	NA	NA	NA	MYT1L	0.707488	0.978213	0.113121	14.3019	0	0.554978	0.0407924	0.0685249	0	8.78612	0	0.0685249
ENSSSCG00000009258	NAA11	N(alpha)-acetyltransferase 11, NatA catalytic subunit [Source:NCBI gene;Acc:100514972]	Cluster 1	NA	NA	NA	NA	NAA11	0.0281869	0.179099	0	0.0637721	0.0666463	0.0662869	0	0	0	0	0	0
ENSSSCG00000038949	NALCN	sodium leak channel, non-selective [Source:NCBI gene;Acc:100739447]	Cluster 1	NA	NA	NA	NA	NALCN	0.503556	0.430004	0.0713286	13.1856	0.0425935	0.320667	0	0	0	12.2585	0	0
ENSSSCG00000033541	NAT8L	N-acetyltransferase 8 like [Source:NCBI gene;Acc:102158081]	Cluster 1	NA	NA	NA	NA	NAT8L	0.498381	0.36893	0.182384	11.939	0.0925632	0.343551	0	0	0	9.68779	0	0
ENSSSCG00000013351	NAV2	neuron navigator 2 [Source:NCBI gene;Acc:100521067]	Cluster 1	NA	NA	NA	NA	NAV2	1.74526	1.31595	0.176664	9.62116	0.135975	0.955787	0.334484	0.156601	0.0349454	8.32253	0.0314017	0.334484
ENSSSCG00000034348	NBEA	neurobeachin [Source:NCBI gene;Acc:100521513]	Cluster 1	NA	NA	NA	NA	NBEA	2.15948	2.18813	0.667587	29.7134	0.280885	1.56102	0.207773	0.533097	0.17889	26.4533	0.108862	0.533097
ENSSSCG00000015045	NCAM1	neural cell adhesion molecule 1 [Source:NCBI gene;Acc:100515564]	Cluster 1	NA	NA	NA	NA	NCAM1	1.80664	2.25058	0.62128	58.6892	0.0184263	1.45472	0.418063	0.45172	0.138941	56.6739	0	0.45172
ENSSSCG00000012020	NCAM2	neural cell adhesion molecule 2 [Source:NCBI gene;Acc:100737392]	Cluster 1	NA	NA	NA	NA	NCAM2	0.314188	0.606716	0.159908	25.664	0.00118777	0.347949	0	0	0	23.9795	0	0
ENSSSCG00000032131	NCAN	neurocan [Source:NCBI gene;Acc:110259313]	Cluster 1	NA	NA	NA	NA	NCAN	0.320793	2.02971	0.660325	84.2299	0.00216398	0.879936	0.046339	0.347996	0.079729	72.068	0	0.347996
ENSSSCG00000016019	NCKAP1	NCK associated protein 1 [Source:NCBI gene;Acc:100158033]	Cluster 1	NA	NA	NA	NA	NCKAP1	0.356026	1.25691	0.376592	34.9865	0.690304	0.615087	0	0.389422	0.0173607	29.265	0.616409	0.389422
ENSSSCG00000021911	NDRG4	NDRG family member 4 [Source:NCBI gene;Acc:100513927]	Cluster 1	NA	NA	NA	NA	NDRG4	2.34576	2.5396	0.91214	89.0311	0.213795	1.82915	0.972424	0.829305	0.345872	78.9013	0.107763	0.972424
ENSSSCG00000032731	NDST1	N-deacetylase and N-sulfotransferase 1 [Source:NCBI gene;Acc:110259541]	Cluster 1	-0.196518092	0.691758832	-0.495240741	0.24418098	NDST1	4.34401	5.41172	3.1352	18.8385	10.4182	4.2133	1.9178	2.25796	2.31474	18.111	9.40754	2.31474
ENSSSCG00000031424	NECAB1	N-terminal EF-hand calcium binding protein 1 [Source:NCBI gene;Acc:100737996]	Cluster 1	NA	NA	NA	NA	NECAB1	0	0.336331	0.0474896	6.71059	0	0.118634	0	0	0	4.3961	0	0
ENSSSCG00000011933	NECTIN3	nectin cell adhesion molecule 3 [Source:NCBI gene;Acc:100518152]	Cluster 1	NA	NA	NA	NA	NECTIN3	0.415113	0.397784	0.130861	6.28954	0.0211759	0.307817	0.00812017	0.0374814	0	5.58633	0.00310969	0.0374814
ENSSSCG00000004919	NEDD4L	NEDD4 like E3 ubiquitin protein ligase [Source:NCBI gene;Acc:100512083]	Cluster 1	0.3089003	0.730435594	-1.039335894	0.3218666	NEDD4L	1.56783	1.54807	0.885206	13.361	1.48004	1.31053	0.869252	0.717011	0.205884	8.87491	1.26476	0.869252
ENSSSCG00000009979	NEFH	neurofilament heavy [Source:NCBI gene;Acc:100156492]	Cluster 1	NA	NA	NA	NA	NEFH	0.150544	0.317287	0.0749784	28.5492	0.0419843	0.176687	0	0.0542639	0	26.5149	0.0366325	0.0542639
ENSSSCG00000009380	NEK5	NIMA related kinase 5 [Source:NCBI gene;Acc:100156672]	Cluster 1	NA	NA	NA	NA	NEK5	0.222453	0.437744	0.254208	2.56763	0.998539	0.301451	0.0633128	0.0747528	0.0898718	1.58284	0.473279	0.0898718
ENSSSCG00000000802	NELL2	neural EGFL like 2 [Source:NCBI gene;Acc:100525817]	Cluster 1	NA	NA	NA	NA	NELL2	1.12335	0.722873	0.217971	48.8257	0.00669196	0.645523	0	0.0286994	0	33.6253	0	0.0286994
ENSSSCG00000001921	NEO1	neogenin 1 [Source:NCBI gene;Acc:100510914]	Cluster 1	NA	NA	NA	NA	NEO1	0.61233	0.687194	0.126186	17.5096	0.331355	0.452367	0	0	0	14.4365	0.231194	0
ENSSSCG00000027654	NETO1	neuropilin and tolloid like 1 [Source:NCBI gene;Acc:100622872]	Cluster 1	NA	NA	NA	NA	NETO1	0.00326899	0.289735	0.150049	15.4853	0.00394846	0.141681	0	0	0	12.1296	0	0
ENSSSCG00000010603	NEURL1	neuralized E3 ubiquitin protein ligase 1 [Source:NCBI gene;Acc:100155006]	Cluster 1	NA	NA	NA	NA	NEURL1	1.18872	0.857388	0.724012	7.84782	0.0458375	0.913717	0.424891	0.338084	0.393323	4.14341	0.0159293	0.424891
ENSSSCG00000016992	NEURL1B	neuralized E3 ubiquitin protein ligase 1B [Source:NCBI gene;Acc:100522651]	Cluster 1	NA	NA	NA	NA	NEURL1B	0.546452	0.403837	0.177595	4.98411	1.10733	0.36736	0.168411	0.054925	0.028524	3.67746	0.776109	0.168411
ENSSSCG00000033583	NEUROD2	neuronal differentiation 2 [Source:NCBI gene;Acc:102167934]	Cluster 1	NA	NA	NA	NA	NEUROD2	1.39537	0.97347	0.402952	27.2942	0	0.878807	0.461149	0.107462	0	16.4917	0	0.461149
ENSSSCG00000039501	NEUROD6	neuronal differentiation 6 [Source:NCBI gene;Acc:110257619]	Cluster 1	NA	NA	NA	NA	NEUROD6	0.0128642	0.278364	0.100052	35.0732	0.00917948	0.125139	0	0	0	29.8419	0	0
ENSSSCG00000022951	NFASC	neurofascin [Source:NCBI gene;Acc:100626921]	Cluster 1	-1.490425309	2.127174102	-0.636748793	0.14729435	NFASC	3.16834	9.08075	1.99007	124.02	0.0958015	4.00856	0.653774	1.21629	0.715544	96.3963	0.045777	1.21629
ENSSSCG00000005190	NFIB	nuclear factor I B [Source:NCBI gene;Acc:100155995]	Cluster 1	NA	NA	NA	NA	NFIB	1.75627	1.35814	0.342776	26.554	0.245766	1.05888	0.137645	0.312349	0.0973924	22.7405	0.140379	0.312349
ENSSSCG00000016295	NGEF	neuronal guanine nucleotide exchange factor [Source:NCBI gene;Acc:100153801]	Cluster 1	NA	NA	NA	NA	NGEF	0.033405	0.719299	0.0495079	3.56778	0.0142352	0.230843	0	0.0299359	0	2.18662	0	0.0299359
ENSSSCG00000016873	NIM1K	NIM1 serine/threonine protein kinase [Source:NCBI gene;Acc:100524404]	Cluster 1	NA	NA	NA	NA	NIM1K	0.163762	0.336199	0.0801271	8.47579	1.71022	0.188694	0	0	0	7.92969	0.683586	0
ENSSSCG00000017053	NIPAL4	NIPA like domain containing 4 [Source:NCBI gene;Acc:100523099]	Cluster 1	NA	NA	NA	NA	NIPAL4	0.559065	0.562737	0.15053	3.05337	1.91239	0.40999	0	0.145226	0	2.0344	1.31103	0.145226
ENSSSCG00000036607	NKAIN2	sodium/potassium transporting ATPase interacting 2 [Source:NCBI gene;Acc:100624679]	Cluster 1	NA	NA	NA	NA	NKAIN2	0.631824	0.608205	0.162032	4.44062	0.00376998	0.450143	0.089932	0.0854508	0.00417265	3.69626	0	0.089932
ENSSSCG00000034894	NKAIN3	sodium/potassium transporting ATPase interacting 3 [Source:NCBI gene;Acc:100157871]	Cluster 1	NA	NA	NA	NA	NKAIN3	0.21468	0.406425	0.345046	12.2271	0.113771	0.319589	0.079519	0.138783	0.056592	10.5884	0.03364	0.138783
ENSSSCG00000011756	NLGN1	neuroligin 1 [Source:NCBI gene;Acc:100521043]	Cluster 1	NA	NA	NA	NA	NLGN1	0.515384	0.546474	0.172177	9.47191	0.0234237	0.40051	0.017414	0.062315	0.00702	8.87973	0	0.062315
ENSSSCG00000027465	NLGN3	neuroligin 3 [Source:NCBI gene;Acc:106504062]	Cluster 1	NA	NA	NA	NA	NLGN3	0.704668	0.656302	0.253451	19.3661	0.211952	0.52392	0.032947	0.091863	0	18.2525	0.087021	0.091863
ENSSSCG00000027997	NME5	NME/NM23 family member 5 [Source:NCBI gene;Acc:100621441]	Cluster 1	NA	NA	NA	NA	NME5	0.0472688	0.180908	0.0683339	0.517184	0.098543	0.0973044	0	0.0042681	0	0.371388	0.0341229	0.0042681
ENSSSCG00000035029	NOVA2	NOVA alternative splicing regulator 2 [Source:NCBI gene;Acc:100512786]	Cluster 1	NA	NA	NA	NA	NOVA2	0.255867	0.407184	0.0858013	17.5986	0.117286	0.242649	0	0	0	14.1921	0	0
ENSSSCG00000008171	NPAS2	neuronal PAS domain protein 2 [Source:NCBI gene;Acc:100521893]	Cluster 1	NA	NA	NA	NA	NPAS2	0.332816	0.718539	0.219808	6.23986	0.288492	0.408446	0.132217	0.192362	0.045619	5.75985	0.160025	0.192362
ENSSSCG00000001964	NPAS3	neuronal PAS domain protein 3 [Source:NCBI gene;Acc:100621114]	Cluster 1	NA	NA	NA	NA	NPAS3	0.0500538	0.383381	0.0852093	11.0207	0	0.163829	0	0	0	9.38727	0	0
ENSSSCG00000034566	NPDC1	neural proliferation, differentiation and control 1 [Source:NCBI gene;Acc:110258082]	Cluster 1	NA	NA	NA	NA	NPDC1	1.16625	0.770161	0.235955	15.6215	1.65887	0.679738	0	0.074522	0	14.0097	1.28391	0.074522
ENSSSCG00000008111	NPHP1	nephrocystin 1 [Source:NCBI gene;Acc:100523176]	Cluster 1	NA	NA	NA	NA	NPHP1	0.124582	0.325852	0.0955348	7.38646	0.179541	0.177708	0	0	0	4.92919	0	0
ENSSSCG00000029843	NPHP4	nephrocystin 4 [Source:HGNC Symbol;Acc:HGNC:19104]	Cluster 1	NA	NA	NA	NA	NPHP4	0.402542	0.960914	0.253281	3.26958	1.60599	0.51057	0	0.0577033	0	3.03577	1.35455	0.0577033
ENSSSCG00000005322	NPR2	natriuretic peptide receptor 2 [Source:NCBI gene;Acc:100512698]	Cluster 1	NA	NA	NA	NA	NPR2	0.961022	0.669925	0.330444	5.4919	1.48116	0.633272	0.061112	0	0.033	4.76205	0.775362	0.061112
ENSSSCG00000000092	NPTXR	neuronal pentraxin receptor [Source:NCBI gene;Acc:100521449]	Cluster 1	NA	NA	NA	NA	NPTXR	1.53994	1.28106	0.412289	59.2354	0.0542985	1.01509	0.466996	0.272299	0.050185	52.1748	0.041592	0.466996
ENSSSCG00000008888	NPY1R	neuropeptide Y receptor Y1 [Source:NCBI gene;Acc:397547]	Cluster 1	NA	NA	NA	NA	NPY1R	0.0497782	0.109377	0.0384894	5.11488	0	0.0654331	0	0	0	3.73001	0	0
ENSSSCG00000036933	NR1D1	nuclear receptor subfamily 1 group D member 1 [Source:NCBI gene;Acc:641342]	Cluster 1	NA	NA	NA	NA	NR1D1	0.938927	0.944829	0.236173	8.47561	3.9134	0.670478	0.266859	0.152874	0	7.04446	2.57233	0.266859
ENSSSCG00000014157	NR2F1	nuclear receptor subfamily 2 group F member 1 [Source:NCBI gene;Acc:100621341]	Cluster 1	NA	NA	NA	NA	NR2F1	0.264207	0.497486	0.133012	12.6363	0.0582954	0.28965	0	0	0	9.77397	0.022846	0
ENSSSCG00000015445	NRCAM	neuronal cell adhesion molecule [Source:NCBI gene;Acc:100520970]	Cluster 1	NA	NA	NA	NA	NRCAM	0.564232	1.16956	0.370314	44.6585	0.0334336	0.66916	0.0220214	0.282922	0	43.3125	0.00320561	0.282922
ENSSSCG00000010344	NRG3	neuregulin 3 [Source:NCBI gene;Acc:100158106]	Cluster 1	NA	NA	NA	NA	NRG3	0.141914	0.923547	0.357118	12.6927	0	0.439189	0	0.203216	0.0286626	11.0099	0	0.203216
ENSSSCG00000039322	NRGN	neurogranin [Source:HGNC Symbol;Acc:HGNC:8000]	Cluster 1	NA	NA	NA	NA	NRGN	0.371636	2.08299	0.301562	240.062	0	0.765599	0	0	0	172.174	0	0
ENSSSCG00000014570	NRIP3	TMEM9 domain family member B [Source:NCBI gene;Acc:100519788]	Cluster 1	NA	NA	NA	NA	NRIP3	0.372156	0.487585	0.262577	7.09919	0.00893951	0.371032	0.047085	0	0	2.99437	0	0.047085
ENSSSCG00000026211	NRN1	neuritin 1 [Source:NCBI gene;Acc:100155948]	Cluster 1	NA	NA	NA	NA	NRN1	0.305417	0.432338	0.098959	32.2972	0	0.271331	0	0	0	26.6637	0	0
ENSSSCG00000021696	NRSN1	neurensin 1 [Source:NCBI gene;Acc:100154240]	Cluster 1	NA	NA	NA	NA	NRSN1	0.133606	0.509703	0.290871	45.8236	0	0.302403	0	0.04455	0	38.3748	0	0.04455
ENSSSCG00000031519	NRSN2	neurensin 2 [Source:NCBI gene;Acc:100157494]	Cluster 1	NA	NA	NA	NA	NRSN2	0.0534473	0.245327	0.155789	16.3147	0	0.148837	0	0	0	14.0047	0	0
ENSSSCG00000026180	NRXN1	neurexin 1 [Source:NCBI gene;Acc:100519087]	Cluster 1	1.297794155	0.832889649	-2.130683804	0.065765321	NRXN1	2.84118	1.53925	0.693623	18.8358	0.0233697	1.54681	1.12084	0.308833	0.202299	14.6571	0.000856858	1.12084
ENSSSCG00000028942	NRXN3	neurexin 3 [Source:NCBI gene;Acc:100620189]	Cluster 1	NA	NA	NA	NA	NRXN3	1.36391	1.55581	0.173398	8.36353	0.0116936	0.921034	0.251596	0.237754	0.0161389	7.36736	0.0077201	0.251596
ENSSSCG00000024892	NSG1	neuronal vesicle trafficking associated 1 [Source:NCBI gene;Acc:100621607]	Cluster 1	NA	NA	NA	NA	NSG1	1.03151	0.764516	0.399222	24.0951	0.499928	0.711763	0.291162	0.155851	0	22.1891	0.332442	0.291162
ENSSSCG00000016979	NSG2	neuronal vesicle trafficking associated 2 [Source:NCBI gene;Acc:100738087]	Cluster 1	NA	NA	NA	NA	NSG2	0.406018	0.692718	0.191784	85.1097	0	0.415547	0	0	0	77.2205	0	0
ENSSSCG00000003662	NT5C1A	5'-nucleotidase, cytosolic IA [Source:NCBI gene;Acc:100516203]	Cluster 1	NA	NA	NA	NA	NT5C1A	0.0436944	0.258198	0.0474528	2.11927	0.0447433	0.112122	0	0	0	1.43735	0	0
ENSSSCG00000033544	NTF3	neurotrophin 3 [Source:NCBI gene;Acc:100144493]	Cluster 1	NA	NA	NA	NA	NTF3	0.0852506	0.114631	0	0.798929	0.015588	0.0655006	0	0	0	0.362887	0	0
ENSSSCG00000006852	NTNG1	netrin G1 [Source:NCBI gene;Acc:100152257]	Cluster 1	NA	NA	NA	NA	NTNG1	0.280573	0.220855	0.0569865	2.00966	0	0.182259	0	0	0	1.50179	0	0
ENSSSCG00000010959	NTRK2	neurotrophic receptor tyrosine kinase 2 [Source:NCBI gene;Acc:100519209]	Cluster 1	NA	NA	NA	NA	NTRK2	1.01059	1.32301	0.322603	38.1983	0.63526	0.834851	0.384744	0.201	0.0188326	36.1739	0.149164	0.384744
ENSSSCG00000005106	NTRK3	neurotrophic receptor tyrosine kinase 3 [Source:NCBI gene;Acc:397511]	Cluster 1	NA	NA	NA	NA	NTRK3	1.19172	0.925032	0.233956	16.741	0	0.733168	0.220672	0.183566	0	13.4098	0	0.220672
ENSSSCG00000008770	NWD2	NACHT and WD repeat domain containing 2 [Source:NCBI gene;Acc:100522449]	Cluster 1	NA	NA	NA	NA	NWD2	0.0345139	0.330865	0.0504378	2.47588	0.106178	0.130872	0	0	0	1.7473	0.0151731	0
ENSSSCG00000037207	NXPH1	neurexophilin 1 [Source:NCBI gene;Acc:100511893]	Cluster 1	NA	NA	NA	NA	NXPH1	0.0105488	0.152307	0.0383469	4.74866	0	0.0653428	0	0	0	3.50017	0	0
ENSSSCG00000030337	NYAP1	neuronal tyrosine phosphorylated phosphoinositide-3-kinase adaptor 1 [Source:NCBI gene;Acc:100514396]	Cluster 1	NA	NA	NA	NA	NYAP1	0.479947	0.384204	0.41271	6.67052	0.113466	0.42506	0.134962	0.0671777	0.184792	5.53771	0.0800377	0.184792
ENSSSCG00000016239	NYAP2	neuronal tyrosine-phosphorylated phosphoinositide-3-kinase adaptor 2 [Source:NCBI gene;Acc:100620202]	Cluster 1	NA	NA	NA	NA	NYAP2	0.355143	0.44089	0.170528	7.14037	0.971912	0.317243	0	0.101257	0	6.10534	0.362426	0.101257
ENSSSCG00000006936	ODF2L	outer dense fiber of sperm tails 2 like [Source:NCBI gene;Acc:100513149]	Cluster 1	NA	NA	NA	NA	ODF2L	3.1492	3.86836	2.56808	5.94778	1.68037	3.16161	2.21671	2.38875	1.02615	4.69745	0.797197	2.38875
ENSSSCG00000027434	OLFM2	olfactomedin 2 [Source:NCBI gene;Acc:100512648]	Cluster 1	NA	NA	NA	NA	OLFM2	0.841817	1.50755	1.00557	11.6317	0.633663	1.10012	0.588366	0.551396	0.518897	9.21083	0.454903	0.588366
ENSSSCG00000012039	OLIG2	oligodendrocyte transcription factor 2 [Source:NCBI gene;Acc:100152482]	Cluster 1	NA	NA	NA	NA	OLIG2	0.137014	0.644597	0.0943662	17.1469	0	0.269588	0	0	0	13.0178	0	0
ENSSSCG00000010506	OPALIN	oligodendrocytic myelin paranodal and inner loop protein [Source:NCBI gene;Acc:397416]	Cluster 1	-1.360550524	2.016375836	-0.655825312	0.22735658	OPALIN	3.19457	8.07931	2.09905	41.2416	0.0937392	3.9052	0.52453	1.23066	0.406822	28.1202	0.0113915	1.23066
ENSSSCG00000037534	OPCML	opioid binding protein/cell adhesion molecule like [Source:NCBI gene;Acc:100738337]	Cluster 1	NA	NA	NA	NA	OPCML	0.712295	1.01257	0.330548	48.9433	0.0352247	0.66132	0.0918416	0.193121	0	42.1657	0.0263788	0.193121
ENSSSCG00000031228	OPRL1	opioid related nociceptin receptor 1 [Source:NCBI gene;Acc:397364]	Cluster 1	NA	NA	NA	NA	OPRL1	0.406115	0.889442	0.367928	3.98232	0.052808	0.537468	0.0378837	0.183227	0.183741	3.61872	0.0235347	0.183741
ENSSSCG00000005578	OR5C1	olfactory receptor family 5 subfamily C member 1 [Source:HGNC Symbol;Acc:HGNC:8331]	Cluster 1	NA	NA	NA	NA	OR5C1	0	0.132808	0.0521273	0.0236563	0	0.0602497	0	0	0	0	0	0
ENSSSCG00000024155	OR6V1	olfactory receptor 6V1 [Source:NCBI gene;Acc:100621797]	Cluster 1	NA	NA	NA	NA	OR6V1	0.00774526	0.247568	0.0473784	0.109038	0.00987353	0.096073	0	0	0	0.01548	0	0
ENSSSCG00000010015	OSBP2	oxysterol binding protein 2 [Source:NCBI gene;Acc:100515970]	Cluster 1	NA	NA	NA	NA	OSBP2	0.656229	0.640506	0.148764	6.3924	0.0890271	0.461424	0.203561	0.0516591	0	5.99844	0.0487362	0.203561
ENSSSCG00000003712	OSBPL1A	oxysterol binding protein like 1A [Source:NCBI gene;Acc:100511459]	Cluster 1	NA	NA	NA	NA	OSBPL1A	1.80112	1.59779	1.03273	21.0685	10.4848	1.45473	0.809572	0.7215	0.391062	17.486	8.39722	0.809572
ENSSSCG00000016715	OSBPL3	oxysterol binding protein like 3 [Source:NCBI gene;Acc:100523342]	Cluster 1	NA	NA	NA	NA	OSBPL3	0.133987	0.401692	0.00889919	1.3264	4.05042	0.170495	0	0.026284	0	1.16818	3.51921	0.026284
ENSSSCG00000023133	OSBPL6	oxysterol binding protein like 6 [Source:NCBI gene;Acc:100519876]	Cluster 1	NA	NA	NA	NA	OSBPL6	0.620078	0.841811	0.101819	10.9067	0.347037	0.486953	0	0	0	9.2104	0.0487783	0
ENSSSCG00000004840	OTUD7A	OTU deubiquitinase 7A [Source:NCBI gene;Acc:100525093]	Cluster 1	NA	NA	NA	NA	OTUD7A	1.99664	1.2573	0.556921	8.51804	1.21565	1.19195	0.621674	0.449387	0.0541197	8.26769	0.833572	0.621674
ENSSSCG00000036377	OVOL2	ovo like zinc finger 2 [Source:NCBI gene;Acc:100526083]	Cluster 1	NA	NA	NA	NA	OVOL2	0	0.232447	0.0127382	0.311324	0	0.0766845	0	0	0	0.0835622	0	0
ENSSSCG00000038153	PACRG	parkin coregulated [Source:NCBI gene;Acc:106506364]	Cluster 1	NA	NA	NA	NA	PACRG	0.12834	0.352682	0.0254897	1.48205	0.165505	0.161063	0	0.0949705	0	1.43292	0	0.0949705
ENSSSCG00000027053	PACSIN1	protein kinase C and casein kinase substrate in neurons 1 [Source:NCBI gene;Acc:100157037]	Cluster 1	NA	NA	NA	NA	PACSIN1	1.45866	1.07624	0.233732	28.0282	0.230581	0.846712	0.282847	0.240856	0	20.8428	0.080673	0.282847
ENSSSCG00000013244	PACSIN3	protein kinase C and casein kinase substrate in neurons 3 [Source:NCBI gene;Acc:100512824]	Cluster 1	NA	NA	NA	NA	PACSIN3	0.188899	0.261863	0.0747726	2.77166	0.117139	0.172622	0	0	0	2.37722	0.0546115	0
ENSSSCG00000025306	PAK3	p21 (RAC1) activated kinase 3 [Source:NCBI gene;Acc:100624533]	Cluster 1	NA	NA	NA	NA	PAK3	0.399328	0.97578	0.277989	22.0803	0.0218737	0.5231	0.0177247	0.185919	0	19.0004	0	0.185919
ENSSSCG00000007061	PAK5	p21 (RAC1) activated kinase 5 [Source:NCBI gene;Acc:100152316]	Cluster 1	NA	NA	NA	NA	PAK5	0.229843	0.255039	0.00414824	1.69902	0	0.157271	0	0	0	1.16778	0	0
ENSSSCG00000029331	PALLD	palladin, cytoskeletal associated protein [Source:NCBI gene;Acc:100627292]	Cluster 1	NA	NA	NA	NA	PALLD	0.100337	0.295678	0.0703197	7.06398	0.245084	0.151274	0	0	0	6.33191	0.220795	0
ENSSSCG00000014184	PAM	peptidylglycine alpha-amidating monooxygenase [Source:NCBI gene;Acc:100526040]	Cluster 1	NA	NA	NA	NA	PAM	0.165035	0.615322	0.290712	40.9682	3.87223	0.344237	0	0.178197	0.0279316	24.0112	2.63367	0.178197
ENSSSCG00000000975	PANX2	pannexin 2 [Source:NCBI gene;Acc:100519315]	Cluster 1	NA	NA	NA	NA	PANX2	0.662769	1.00659	0.234701	11.6645	0.368186	0.603064	0.035529	0	0	10.1345	0.229392	0.035529
ENSSSCG00000011103	PARD3	par-3 family cell polarity regulator [Source:NCBI gene;Acc:100512009]	Cluster 1	NA	NA	NA	NA	PARD3	0.419256	0.844418	0.295418	14.3666	0.658396	0.502369	0	0.0494845	0	12.2093	0.526193	0.0494845
ENSSSCG00000027206	PARD6B	par-6 family cell polarity regulator beta [Source:NCBI gene;Acc:100151957]	Cluster 1	NA	NA	NA	NA	PARD6B	0.21517	0.212877	0.123873	2.29636	1.34154	0.183197	0	0	0	2.0253	1.26337	0
ENSSSCG00000016882	PARP8	poly(ADP-ribose) polymerase family member 8 [Source:NCBI gene;Acc:100511108]	Cluster 1	NA	NA	NA	NA	PARP8	0.433899	0.357336	0.173283	2.25828	10.0435	0.31685	0.166673	0.0415906	0.032492	1.89706	8.13382	0.166673
ENSSSCG00000022289	PCDH1	protocadherin 1 [Source:NCBI gene;Acc:100626940]	Cluster 1	NA	NA	NA	NA	PCDH1	0.826444	1.16865	0.438114	23.0677	0.112026	0.785925	0.16796	0.504104	0.20032	20.7165	0.006169	0.504104
ENSSSCG00000036125	PCDH10	protocadherin 10 [Source:NCBI gene;Acc:100620123]	Cluster 1	NA	NA	NA	NA	PCDH10	0.109733	0.536747	0.109055	10.3737	0.00519101	0.236682	0	0.153161	0	8.88475	0	0.153161
ENSSSCG00000012479	PCDH19	protocadherin 19 [Source:NCBI gene;Acc:100515639]	Cluster 1	NA	NA	NA	NA	PCDH19	0.11047	0.337923	0.104111	10.1069	0.0295389	0.17937	0	0	0	9.46295	0	0
ENSSSCG00000008765	PCDH7	protocadherin 7 [Source:NCBI gene;Acc:100520035]	Cluster 1	NA	NA	NA	NA	PCDH7	0.943384	1.00264	0.279339	15.4329	0.451402	0.707586	0.168238	0.135216	0.0123431	14.5167	0.275434	0.168238
ENSSSCG00000009445	PCDH8	protocadherin-8 [Source:NCBI gene;Acc:100155738]	Cluster 1	NA	NA	NA	NA	PCDH8	0.137073	0.285423	0.0481179	8.31196	0.0315398	0.152785	0.056945	0	0	7.47889	0	0.056945
ENSSSCG00000038842	PCDH9	protocadherin 9 [Source:NCBI gene;Acc:106505308]	Cluster 1	-0.392450466	1.917960616	-1.52551015	0.234547597	PCDH9	3.64017	4.9473	1.39922	45.9646	0.0874083	3.04552	0.369959	0.919858	0.163492	40.3507	0.0150939	0.919858
ENSSSCG00000024998	PCDHA11	protocadherin alpha 11 [Source:HGNC Symbol;Acc:HGNC:8665]	Cluster 1	NA	NA	NA	NA	PCDHA11	0.758204	0.980906	0.536296	3.31496	0.0795565	0.749052	0.15762	0.294227	0.09846	3.04021	0	0.294227
ENSSSCG00000028030	PCDHA13	protocadherin alpha 13 [Source:HGNC Symbol;Acc:HGNC:8667]	Cluster 1	NA	NA	NA	NA	PCDHA13	1.08675	1.29057	0.536108	2.76263	0.0448677	0.943622	0.493877	0.340441	0.258305	2.41161	0	0.493877
ENSSSCG00000036961	PCDHB7	protocadherin beta-7-like [Source:NCBI gene;Acc:110259513]	Cluster 1	NA	NA	NA	NA	PCDHB7	0.00903084	0.152077	0.0609985	2.04037	0.0384277	0.0724249	0	0	0	1.63703	0	0
ENSSSCG00000015401	PCLO	piccolo presynaptic cytomatrix protein [Source:NCBI gene;Acc:100524640]	Cluster 1	0.894594653	1.744441679	-2.639036332	0.091611576	PCLO	2.12918	1.63319	0.481488	24.4017	0.0656201	1.30252	0.738102	0.256462	0.0566507	22.5665	0.0112485	0.738102
ENSSSCG00000014169	PCSK1	proprotein convertase subtilisin/kexin type 1 [Source:NCBI gene;Acc:397103]	Cluster 1	NA	NA	NA	NA	PCSK1	0.0250217	0.344597	0.0689485	9.03476	0.110441	0.137874	0	0	0	4.01372	0	0
ENSSSCG00000021328	PCSK1N	proprotein convertase subtilisin/kexin type 1 inhibitor [Source:NCBI gene;Acc:102164539]	Cluster 1	NA	NA	NA	NA	PCSK1N	2.49231	2.90994	1.03839	157.203	0.264278	2.03056	0.199609	0.968818	0.255932	137.309	0	0.968818
ENSSSCG00000007083	PCSK2	proprotein convertase subtilisin/kexin type 2 [Source:NCBI gene;Acc:445533]	Cluster 1	NA	NA	NA	NA	PCSK2	1.4552	1.13708	0.174635	19.447	0	0.833456	0.242767	0.192144	0	16.1596	0	0.242767
ENSSSCG00000005785	PCSK6	proprotein convertase subtilisin/kexin type 6 [Source:NCBI gene;Acc:100524545]	Cluster 1	NA	NA	NA	NA	PCSK6	0.267681	0.358909	0.0504839	11.3964	0.0737558	0.218606	0	0	0	8.79549	0.018681	0
ENSSSCG00000029388	PDE2A	phosphodiesterase 2A [Source:NCBI gene;Acc:100737701]	Cluster 1	NA	NA	NA	NA	PDE2A	0.152848	1.05119	0.474017	20.6605	0.0136615	0.516214	0	0.117118	0.0696982	16.8744	0	0.117118
ENSSSCG00000006988	PDGFRL	platelet derived growth factor receptor like [Source:NCBI gene;Acc:100736738]	Cluster 1	NA	NA	NA	NA	PDGFRL	0.113348	0.259508	0.00342027	2.7267	0	0.120568	0	0	0	2.25627	0	0
ENSSSCG00000003326	PEG3	paternally expressed 3 [Source:NCBI gene;Acc:100522552]	Cluster 1	NA	NA	NA	NA	PEG3	0.852896	1.16381	0.618927	40.0974	0.437471	0.865374	0.349975	0.187608	0.040258	31.2698	0.274861	0.349975
ENSSSCG00000033800	PELI2	pellino E3 ubiquitin protein ligase family member 2 [Source:NCBI gene;Acc:100152019]	Cluster 1	NA	NA	NA	NA	PELI2	0.382024	0.217185	0.0183787	5.94184	0.549356	0.19654	0	0	0	4.75354	0.210642	0
ENSSSCG00000011766	PEX5L	peroxisomal biogenesis factor 5 like [Source:NCBI gene;Acc:100524828]	Cluster 1	NA	NA	NA	NA	PEX5L	0.535044	0.623088	0.372555	17.5114	0.00993794	0.506599	0.146307	0.122813	0.143129	9.31529	0	0.146307
ENSSSCG00000021129	PFKM	phosphofructokinase, muscle [Source:NCBI gene;Acc:733601]	Cluster 1	NA	NA	NA	NA	PFKM	0.819877	0.766879	0.399611	23.463	0.731851	0.651019	0.324589	0.364031	0.0461541	22.3446	0.509311	0.364031
ENSSSCG00000011158	PFKP	phosphofructokinase, platelet [Source:NCBI gene;Acc:100521394]	Cluster 1	NA	NA	NA	NA	PFKP	0.231807	0.915296	0.424294	33.2168	28.3819	0.497819	0	0	0	26.0843	21.2216	0
ENSSSCG00000021027	PGBD5	piggyBac transposable element derived 5 [Source:NCBI gene;Acc:102161608]	Cluster 1	NA	NA	NA	NA	PGBD5	1.06294	0.777602	0.210806	17.2229	0.0508438	0.64361	0.209604	0.149594	0.0196668	14.2498	0.0147667	0.209604
ENSSSCG00000007528	PHACTR3	phosphatase and actin regulator 3 [Source:NCBI gene;Acc:100126239]	Cluster 1	NA	NA	NA	NA	PHACTR3	0.672534	0.565997	0.0853328	22.0541	0.0764577	0.416586	0.070081	0.0558088	0	19.6538	0	0.070081
ENSSSCG00000025344	PHC2	polyhomeotic homolog 2 [Source:NCBI gene;Acc:100622975]	Cluster 1	-0.06323745	0.17862629	-0.11538884	0.854895777	PHC2	7.20015	8.224	6.86593	18.452	10.807	7.41067	5.52291	3.50615	5.76503	14.172	7.63235	5.76503
ENSSSCG00000005296	PHF24	PHD finger protein 24 [Source:NCBI gene;Acc:100525378]	Cluster 1	NA	NA	NA	NA	PHF24	0.557508	0.740247	0.264011	21.9258	0.0213953	0.507523	0.213603	0.0323939	0.0126214	14.25	0.00501843	0.213603
ENSSSCG00000006717	PHGDH	phosphoglycerate dehydrogenase [Source:NCBI gene;Acc:100144529]	Cluster 1	NA	NA	NA	NA	PHGDH	0.0741398	0.184978	0.0385344	20.3098	3.35445	0.0974818	0	0	0	17.7502	2.25717	0
ENSSSCG00000024578	PHLDB1	pleckstrin homology like domain family B member 1 [Source:NCBI gene;Acc:100623187]	Cluster 1	NA	NA	NA	NA	PHLDB1	3.565	6.64581	1.23385	49.8445	1.17443	3.27208	0.967695	0.403569	0.208693	39.5647	1.14681	0.967695
ENSSSCG00000004896	PHLPP1	PH domain and leucine rich repeat protein phosphatase 1 [Source:NCBI gene;Acc:100154633]	Cluster 1	-0.455874101	0.712515299	-0.256641197	0.23621227	PHLPP1	3.99184	5.77242	3.35476	24.884	1.44354	4.28027	1.90578	3.59614	2.03942	22.6907	1.28879	3.59614
ENSSSCG00000002739	PHLPP2	PH domain and leucine rich repeat protein phosphatase 2 [Source:NCBI gene;Acc:100628113]	Cluster 1	NA	NA	NA	NA	PHLPP2	0.854818	0.662558	0.45034	5.9725	2.06094	0.647591	0.428372	0.176112	0.258262	5.75225	1.37152	0.428372
ENSSSCG00000009621	PHYHIP	phytanoyl-CoA 2-hydroxylase interacting protein [Source:NCBI gene;Acc:100155255]	Cluster 1	NA	NA	NA	NA	PHYHIP	2.60968	1.37652	0.329142	76.0281	0.141903	1.25075	0.8311	0.028236	0.022218	51.526	0.020995	0.8311
ENSSSCG00000039215	PHYHIPL	phytanoyl-CoA 2-hydroxylase interacting protein like [Source:NCBI gene;Acc:100525186]	Cluster 1	NA	NA	NA	NA	PHYHIPL	0.224635	0.544283	0.204432	27.4884	0.0048358	0.315745	0	0.00990567	0.0337578	23.4218	0	0.0337578
ENSSSCG00000000692	PIANP	PILR alpha associated neural protein [Source:NCBI gene;Acc:100519150]	Cluster 1	NA	NA	NA	NA	PIANP	0.676538	1.18114	0.429108	18.6401	0.0859744	0.735351	0.286072	0.32087	0.148507	16.3826	0	0.32087
ENSSSCG00000015283	PIK3C2B	phosphatidylinositol-4-phosphate 3-kinase catalytic subunit type 2 beta [Source:NCBI gene;Acc:100512551]	Cluster 1	NA	NA	NA	NA	PIK3C2B	2.0577	2.57535	1.36015	8.12772	6.30908	1.95496	1.11709	0.836188	0.86553	7.31482	4.81678	1.11709
ENSSSCG00000010026	PIK3IP1	phosphoinositide-3-kinase interacting protein 1 [Source:NCBI gene;Acc:100155147]	Cluster 1	0.375616979	0.307381906	-0.682998885	0.095832173	PIK3IP1	4.28545	3.59132	2.73377	6.32905	10.1051	3.49147	2.86425	2.42725	2.11361	5.35626	6.96273	2.86425
ENSSSCG00000000436	PIP4K2C	phosphatidylinositol-5-phosphate 4-kinase type 2 gamma [Source:NCBI gene;Acc:100520306]	Cluster 1	NA	NA	NA	NA	PIP4K2C	0.152602	0.260046	0.00913566	2.53581	4.01704	0.135896	0	0	0	1.90591	1.26134	0
ENSSSCG00000006121	PIP4P2	phosphatidylinositol-4,5-bisphosphate 4-phosphatase 2 [Source:NCBI gene;Acc:100156639]	Cluster 1	NA	NA	NA	NA	PIP4P2	0.0897735	0.225639	0.0345515	4.59252	0	0.113825	0	0	0	3.79381	0	0
ENSSSCG00000027161	PIP5K1B	phosphatidylinositol-4-phosphate 5-kinase type 1 beta [Source:NCBI gene;Acc:102167387]	Cluster 1	NA	NA	NA	NA	PIP5K1B	1.12026	0.478941	0.327711	5.28202	0.411601	0.608723	0.718505	0.0588097	0.0570875	3.99347	0.361311	0.718505
ENSSSCG00000015211	PKNOX2	PBX/knotted 1 homeobox 2 [Source:NCBI gene;Acc:100525656]	Cluster 1	NA	NA	NA	NA	PKNOX2	0.33433	0.410126	0.0357114	2.35511	0.0280949	0.24907	0.0276818	0.0547364	0	1.95837	0	0.0547364
ENSSSCG00000015878	PKP4	plakophilin 4 [Source:NCBI gene;Acc:100523287]	Cluster 1	0.447331546	0.266739255	-0.714070801	0.228820943	PKP4	2.72704	2.18503	1.69909	25.7167	0.538504	2.17613	1.57114	1.33168	0.838527	22.1884	0.509669	1.57114
ENSSSCG00000015885	PLA2R1	phospholipase A2 receptor 1 [Source:NCBI gene;Acc:100622105]	Cluster 1	NA	NA	NA	NA	PLA2R1	0.815083	1.31534	0.282631	16.3474	0.0042595	0.75336	0.049925	0.130435	0	12.6605	0	0.130435
ENSSSCG00000007056	PLCB1	phospholipase C beta 1 [Source:NCBI gene;Acc:100152679]	Cluster 1	NA	NA	NA	NA	PLCB1	0.459346	0.705327	0.0769703	28.7268	0.0528864	0.389067	0	0.0703988	0	23.2105	0.0280774	0.0703988
ENSSSCG00000026718	PLCH1	phospholipase C eta 1 [Source:NCBI gene;Acc:100627163]	Cluster 1	NA	NA	NA	NA	PLCH1	0.0585079	0.127669	0.00453332	1.43901	0.174475	0.0623804	0	0	0	1.26848	0	0
ENSSSCG00000029744	PLCH2	phospholipase C eta 2 [Source:NCBI gene;Acc:100623940]	Cluster 1	NA	NA	NA	NA	PLCH2	0.620314	0.644818	0.130384	5.64136	0.213895	0.444267	0.172156	0.0706348	0	4.36664	0.0548962	0.172156
ENSSSCG00000016083	PLCL1	phospholipase C like 1 [Source:NCBI gene;Acc:100521161]	Cluster 1	NA	NA	NA	NA	PLCL1	0.421975	0.774303	0.205373	8.53174	4.41139	0.448818	0.0067722	0.0503832	0	6.84878	3.20196	0.0503832
ENSSSCG00000015281	PLEKHA6	pleckstrin homology domain containing A6 [Source:NCBI gene;Acc:100512182]	Cluster 1	NA	NA	NA	NA	PLEKHA6	0.166713	0.45638	0.124661	4.55388	0.0888127	0.240948	0.0171114	0.0482176	0.00734744	3.99963	0	0.0482176
ENSSSCG00000014827	PLEKHB1	pleckstrin homology domain containing B1 [Source:NCBI gene;Acc:100513608]	Cluster 1	NA	NA	NA	NA	PLEKHB1	0.938404	1.50437	0.83612	74.5968	0.0864827	1.07339	0	0.364493	0.154914	55.1206	0	0.364493
ENSSSCG00000002276	PLEKHG3	pleckstrin homology and RhoGEF domain containing G3 [Source:NCBI gene;Acc:100155870]	Cluster 1	-0.242227543	0.75164016	-0.509412616	0.426116616	PLEKHG3	4.41961	6.08713	3.23325	17.5034	12.6429	4.45805	2.77081	2.0801	1.74657	13.7565	9.66674	2.77081
ENSSSCG00000002292	PLEKHH1	pleckstrin homology, MyTH4 and FERM domain containing H1 [Source:HGNC Symbol;Acc:HGNC:17733]	Cluster 1	NA	NA	NA	NA	PLEKHH1	2.72816	4.69552	0.795204	35.3754	1.70166	2.36548	0.56389	0.149204	0.05929	28.4823	1.41125	0.56389
ENSSSCG00000016925	PLK2	polo like kinase 2 [Source:NCBI gene;Acc:397251]	Cluster 1	NA	NA	NA	NA	PLK2	1.2709	1.50575	1.15683	44.6175	2.69209	1.30666	0.3291	0.468381	0.270853	32.8701	0.655058	0.468381
ENSSSCG00000012536	PLP1	proteolipid protein 1 [Source:NCBI gene;Acc:397029]	Cluster 1	-0.837642399	1.370082333	-0.532439934	0.372830977	PLP1	10.395	18.5738	6.90899	1476.74	0.553255	11.0829	1.00906	4.18285	2.46068	1167.72	0.131176	4.18285
ENSSSCG00000005393	PLPPR1	phospholipid phosphatase related 1 [Source:NCBI gene;Acc:100154648]	Cluster 1	NA	NA	NA	NA	PLPPR1	0.0286054	0.144963	0.065871	2.78598	0	0.0787353	0	0	0	1.73025	0	0
ENSSSCG00000013620	PLPPR2	phospholipid phosphatase related 2 [Source:NCBI gene;Acc:100515428]	Cluster 1	NA	NA	NA	NA	PLPPR2	0.408215	0.509821	0.211565	8.07617	0.0353904	0.37082	0.0457789	0.0988993	0.0244956	5.1588	0.0119404	0.0988993
ENSSSCG00000006875	PLPPR4	phospholipid phosphatase related 4 [Source:NCBI gene;Acc:100158146]	Cluster 1	NA	NA	NA	NA	PLPPR4	0.213041	0.824124	0.501296	53.9784	0.0062492	0.492103	0	0.171743	0	35.0129	0	0.171743
ENSSSCG00000006876	PLPPR5	phospholipid phosphatase related 5 [Source:NCBI gene;Acc:100514836]	Cluster 1	NA	NA	NA	NA	PLPPR5	0.152528	0.297089	0.16662	6.91849	0.0103684	0.203696	0	0	0	5.12551	0	0
ENSSSCG00000026412	PLXNA2	plexin A2 [Source:NCBI gene;Acc:100624791]	Cluster 1	-0.198823649	0.323281549	-0.1244579	0.545937838	PLXNA2	9.344	11.4454	8.82021	13.6302	2.30837	9.81282	6.82822	7.8534	6.64461	9.35934	1.66809	7.8534
ENSSSCG00000021562	PLXNA4	plexin A4 [Source:NCBI gene;Acc:100620243]	Cluster 1	NA	NA	NA	NA	PLXNA4	0.155003	0.753504	0.208638	23.1352	0.108483	0.347707	0.00605466	0.106607	0	16.2369	0.104195	0.106607
ENSSSCG00000012780	PLXNB3	plexin B3 [Source:NCBI gene;Acc:100525146]	Cluster 1	NA	NA	NA	NA	PLXNB3	0.571629	1.61905	0.245496	15.196	0.0860607	0.724296	0	0	0	9.77293	0.043759	0
ENSSSCG00000032600	PNOC	prepronociceptin [Source:NCBI gene;Acc:397257]	Cluster 1	NA	NA	NA	NA	PNOC	0.16898	0.213051	0.112887	1.28996	0	0.164249	0	0	0	0.768154	0	0
ENSSSCG00000022096	POU3F3	POU class 3 homeobox 3 [Source:NCBI gene;Acc:100737124]	Cluster 1	NA	NA	NA	NA	POU3F3	0.384942	0.663156	0.324186	17.2034	0.012596	0.450234	0	0.02274	0.037331	15.1817	0	0.037331
ENSSSCG00000000220	POU6F1	POU class 6 homeobox 1 [Source:NCBI gene;Acc:102158970]	Cluster 1	NA	NA	NA	NA	POU6F1	0.612399	0.459161	0.39008	3.49461	0.461689	0.484357	0.232627	0.102311	0.065282	3.06545	0.198315	0.232627
ENSSSCG00000030274	PPEF1	protein phosphatase with EF-hand domain 1 [Source:NCBI gene;Acc:100623891]	Cluster 1	NA	NA	NA	NA	PPEF1	1.49214	2.43095	0.847319	9.84278	1.49572	1.50905	0.471369	0.904299	0.252431	8.3156	0.925335	0.904299
ENSSSCG00000022324	PPFIA3	PTPRF interacting protein alpha 3 [Source:NCBI gene;Acc:100511995]	Cluster 1	0.887691878	0.381586002	-1.26927788	0.161225892	PPFIA3	3.22209	2.35038	1.41142	21.6573	0.49915	2.24313	2.02525	0.569381	0.764347	19.643	0.229033	2.02525
ENSSSCG00000000549	PPFIBP1	PPFIA binding protein 1 [Source:NCBI gene;Acc:100516194]	Cluster 1	NA	NA	NA	NA	PPFIBP1	0.0223897	0.400167	0.0564433	6.92511	0.145006	0.147839	0	0	0	6.21686	0.105379	0
ENSSSCG00000007350	PPP1R16B	protein phosphatase 1 regulatory subunit 16B [Source:NCBI gene;Acc:100517865]	Cluster 1	NA	NA	NA	NA	PPP1R16B	1.38508	2.09902	0.375204	30.1782	33.297	1.1662	0.384749	0.152779	0.046715	23.7188	31.3452	0.384749
ENSSSCG00000015329	PPP1R9A	protein phosphatase 1 regulatory subunit 9A [Source:NCBI gene;Acc:100738652]	Cluster 1	NA	NA	NA	NA	PPP1R9A	0.594448	0.987466	0.189033	15.913	0.186731	0.556089	0.0460856	0.174049	0.0105408	14.8574	0.0567133	0.174049
ENSSSCG00000028976	PPP2R2B	protein phosphatase 2 regulatory subunit Bbeta [Source:NCBI gene;Acc:397089]	Cluster 1	NA	NA	NA	NA	PPP2R2B	0.453977	1.17889	0.109438	19.7045	0	0.520427	0	0.0746307	0	17.3942	0	0.0746307
ENSSSCG00000036555	PRDM8	PR/SET domain 8 [Source:NCBI gene;Acc:100514243]	Cluster 1	NA	NA	NA	NA	PRDM8	0.369685	0.446146	0.178485	11.6134	0.232284	0.326536	0.139754	0.046922	0	8.71896	0.146378	0.139754
ENSSSCG00000036781	PRELID3A	PRELI domain containing 3A [Source:NCBI gene;Acc:110261159]	Cluster 1	NA	NA	NA	NA	PRELID3A	0.415728	0.405211	0.282325	2.43762	0.100603	0.366385	0.0950934	0.0800153	0.0864586	2.16582	0.0195996	0.0950934
ENSSSCG00000006199	PREX2	phosphatidylinositol-3,4,5-trisphosphate dependent Rac exchange factor 2 [Source:NCBI gene;Acc:100520557]	Cluster 1	NA	NA	NA	NA	PREX2	0.107063	0.198532	0.0922649	14.5152	0.0136218	0.131662	0	0	0	9.60207	0	0
ENSSSCG00000034491	PRICKLE1	prickle planar cell polarity protein 1 [Source:NCBI gene;Acc:100157209]	Cluster 1	NA	NA	NA	NA	PRICKLE1	0.660469	1.12842	0.560948	17.9592	0.373928	0.766956	0.317824	0.565111	0	15.1321	0.0764858	0.565111
ENSSSCG00000007542	PRKAR1B	protein kinase cAMP-dependent type I regulatory subunit beta [Source:NCBI gene;Acc:100522128]	Cluster 1	NA	NA	NA	NA	PRKAR1B	0.272605	0.349764	0.0262547	13.2228	0.0857131	0.208005	0	0	0	12.3465	0.0503426	0
ENSSSCG00000003256	PRKCG	protein kinase C gamma [Source:NCBI gene;Acc:100518074]	Cluster 1	NA	NA	NA	NA	PRKCG	1.18005	2.05976	0.852899	58.7752	3.69854	1.31208	0.0119911	0.166729	0	45.851	1.86446	0.166729
ENSSSCG00000030361	PRKCZ	protein kinase C zeta [Source:NCBI gene;Acc:100533200]	Cluster 1	-0.020576498	0.846576435	-0.825999938	0.125427312	PRKCZ	1.68115	1.95001	0.975874	8.60243	2.13006	1.50016	1.01245	0.719783	0.675938	8.17019	1.83614	1.01245
ENSSSCG00000010429	PRKG1	protein kinase cGMP-dependent 1 [Source:NCBI gene;Acc:733640]	Cluster 1	NA	NA	NA	NA	PRKG1	0.0490428	0.4152	0.0197693	3.67878	0.0433861	0.148253	0	0	0	2.77158	0	0
ENSSSCG00000009250	PRKG2	protein kinase cGMP-dependent 2 [Source:NCBI gene;Acc:100512796]	Cluster 1	NA	NA	NA	NA	PRKG2	0	0.316455	0	4.48319	0.0133893	0.0959783	0	0	0	3.52449	0	0
ENSSSCG00000007039	PRNP	prion protein [Source:NCBI gene;Acc:494014]	Cluster 1	NA	NA	NA	NA	PRNP	0	0.580459	0	60.2548	0.0390552	0.164826	0	0	0	55.139	0	0
ENSSSCG00000013584	PRR36	proline rich 36 [Source:NCBI gene;Acc:102160785]	Cluster 1	NA	NA	NA	NA	PRR36	0.636207	0.622704	0.225218	8.88739	0.384718	0.481712	0	0.132075	0	6.42657	0.061706	0.132075
ENSSSCG00000013292	PRR5L	proline rich 5 like [Source:NCBI gene;Acc:100523837]	Cluster 1	NA	NA	NA	NA	PRR5L	1.55807	1.4495	0.783947	4.19136	12.6099	1.23593	0.621251	0.572011	0.113493	3.36531	8.1653	0.621251
ENSSSCG00000024403	PRRT1	proline rich transmembrane protein 1 [Source:NCBI gene;Acc:100144520]	Cluster 1	NA	NA	NA	NA	PRRT1	1.223	1.30779	0.35812	45.0255	0.0642814	0.909961	0.287954	0.443159	0.029622	40.4155	0	0.443159
ENSSSCG00000009017	PRSS48	serine protease 48 [Source:HGNC Symbol;Acc:HGNC:24635]	Cluster 1	NA	NA	NA	NA	PRSS48	0.174186	0.368576	0.0612562	1.7596	0.0876179	0.194745	0	0	0	1.54919	0	0
ENSSSCG00000010581	PSD	pleckstrin and Sec7 domain containing [Source:NCBI gene;Acc:100157049]	Cluster 1	NA	NA	NA	NA	PSD	1.09362	0.811568	0.274852	26.059	0.332377	0.690977	0.327955	0	0.04199	15.5146	0.113278	0.327955
ENSSSCG00000029541	PSD2	pleckstrin and Sec7 domain containing 2 [Source:NCBI gene;Acc:100737524]	Cluster 1	NA	NA	NA	NA	PSD2	0.200835	0.437077	0.0755887	5.51283	0.272304	0.228957	0.0316295	0.00800598	0	4.89872	0.0797589	0.0316295
ENSSSCG00000006735	PTGFRN	prostaglandin F2 receptor inhibitor [Source:NCBI gene;Acc:397023]	Cluster 1	NA	NA	NA	NA	PTGFRN	0.0470907	0.269722	0.0326861	3.41794	1.7088	0.111443	0	0	0	3.15998	0.892084	0
ENSSSCG00000016522	PTN	pleiotrophin [Source:NCBI gene;Acc:397609]	Cluster 1	NA	NA	NA	NA	PTN	0.431346	1.02537	0.563335	146.952	0	0.654883	0	0.0402595	0.119822	113.384	0	0.119822
ENSSSCG00000026655	PTPN13	protein tyrosine phosphatase non-receptor type 13 [Source:NCBI gene;Acc:100521910]	Cluster 1	NA	NA	NA	NA	PTPN13	0.288997	0.518448	0.069266	9.22766	1.11934	0.279124	0	0.0912659	0	8.04667	0.820231	0.0912659
ENSSSCG00000015582	PTPN14	protein tyrosine phosphatase non-receptor type 14 [Source:NCBI gene;Acc:100521917]	Cluster 1	NA	NA	NA	NA	PTPN14	0.176177	0.265402	0.0664766	2.15777	0.0623486	0.166498	0	0.0199486	0	1.8233	0.00715767	0.0199486
ENSSSCG00000013358	PTPN5	protein tyrosine phosphatase non-receptor type 5 [Source:NCBI gene;Acc:100524422]	Cluster 1	NA	NA	NA	NA	PTPN5	0.0987556	0.286505	0.0449239	3.43161	0	0.138848	0	0	0	2.78268	0	0
ENSSSCG00000005194	PTPRD	protein tyrosine phosphatase receptor type D [Source:NCBI gene;Acc:100627072]	Cluster 1	NA	NA	NA	NA	PTPRD	2.38619	2.97504	0.57949	36.1191	0.0402513	1.77028	0.0857346	0.16445	0	30.6286	0.0364703	0.16445
ENSSSCG00000035849	PTPRF	protein tyrosine phosphatase receptor type F [Source:NCBI gene;Acc:100521277]	Cluster 1	NA	NA	NA	NA	PTPRF	0.375495	0.525113	0.0331419	7.81727	1.12795	0.294117	0	0.00802938	0	7.25934	0.547866	0.00802938
ENSSSCG00000024567	PTPRH	protein tyrosine phosphatase receptor type H [Source:NCBI gene;Acc:100627245]	Cluster 1	NA	NA	NA	NA	PTPRH	0.111149	0.191149	0.0413573	0.438499	0.00898652	0.112874	0	0	0	0.346069	0	0
ENSSSCG00000004209	PTPRK	protein tyrosine phosphatase receptor type K [Source:NCBI gene;Acc:100153609]	Cluster 1	NA	NA	NA	NA	PTPRK	0.438614	0.769521	0.121697	11.7624	1.13527	0.418704	0	0.0371931	0	10.4475	0.399266	0.0371931
ENSSSCG00000016218	PTPRN	protein tyrosine phosphatase receptor type N [Source:NCBI gene;Acc:100155609]	Cluster 1	NA	NA	NA	NA	PTPRN	0.864787	0.781121	0.301603	14.2034	0.15079	0.629047	0.0571144	0.110642	0.0311196	13.3026	0.124517	0.110642
ENSSSCG00000026661	PTPRN2	protein tyrosine phosphatase receptor type N2 [Source:NCBI gene;Acc:102158899]	Cluster 1	NA	NA	NA	NA	PTPRN2	0.952791	0.783365	0.146258	15.9429	0.0780205	0.586327	0.119792	0.0807599	0.0100851	14.035	0	0.119792
ENSSSCG00000000601	PTPRO	protein tyrosine phosphatase receptor type O [Source:NCBI gene;Acc:100524563]	Cluster 1	NA	NA	NA	NA	PTPRO	0.192235	0.248791	0.167178	4.81263	2.90851	0.202254	0	0	0	3.60539	1.28781	0
ENSSSCG00000028612	PTPRS	protein tyrosine phosphatase receptor type S [Source:NCBI gene;Acc:106509452]	Cluster 1	NA	NA	NA	NA	PTPRS	1.77242	2.56871	0.65672	54.3172	0.291936	1.54023	0.391698	0.170087	0.00723725	50.1867	0.0696706	0.391698
ENSSSCG00000038990	PTPRT	protein tyrosine phosphatase receptor type T [Source:NCBI gene;Acc:100623708]	Cluster 1	NA	NA	NA	NA	PTPRT	0.14069	0.498342	0.0401972	5.56724	0.0159023	0.211429	0.00821332	0.066774	0	4.79135	0	0.066774
ENSSSCG00000003590	PTPRU	protein tyrosine phosphatase receptor type U [Source:NCBI gene;Acc:100515955]	Cluster 1	NA	NA	NA	NA	PTPRU	0.0147967	0.280688	0.0179808	7.51618	0.241409	0.0977936	0	0	0	6.38463	0.0607987	0
ENSSSCG00000016614	PTPRZ1	protein tyrosine phosphatase receptor type Z1 [Source:NCBI gene;Acc:100511294]	Cluster 1	NA	NA	NA	NA	PTPRZ1	0.254975	0.750625	0.351737	68.5867	0.132717	0.437386	0	0.0911956	0	61.4008	0	0.0911956
ENSSSCG00000012548	PWWP3B	PWWP domain containing 3B [Source:NCBI gene;Acc:100739251]	Cluster 1	NA	NA	NA	NA	PWWP3B	0.0277809	0.311313	0.079193	3.79948	0.0120799	0.133014	0	0	0	3.67335	0	0
ENSSSCG00000022815	PYGB	glycogen phosphorylase B [Source:NCBI gene;Acc:100621536]	Cluster 1	0.545159062	0.626866184	-1.172025246	0.069487232	PYGB	4.86008	3.81056	2.22612	38.4032	21.7747	3.49704	2.63176	2.28091	1.15687	31.6259	20.3374	2.63176
ENSSSCG00000005024	PYGL	glycogen phosphorylase L [Source:NCBI gene;Acc:100141306]	Cluster 1	NA	NA	NA	NA	PYGL	0.649987	1.06763	0.541138	4.66774	15.6439	0.738862	0.318167	0.333266	0.269561	3.95015	11.8674	0.333266
ENSSSCG00000002280	RAB15	RAB15, member RAS oncogene family [Source:NCBI gene;Acc:100512115]	Cluster 1	NA	NA	NA	NA	RAB15	1.14236	1.04448	1.01866	19.1083	0.816236	1.06782	0.519252	0.280677	0.601666	14.3581	0.598445	0.601666
ENSSSCG00000012658	RAB33A	RAB33A, member RAS oncogene family [Source:NCBI gene;Acc:100144495]	Cluster 1	NA	NA	NA	NA	RAB33A	0.335573	0.667641	0.239521	12.692	0	0.40284	0	0	0	10.988	0	0
ENSSSCG00000010048	RAB36	RAB36, member RAS oncogene family [Source:NCBI gene;Acc:100519392]	Cluster 1	NA	NA	NA	NA	RAB36	0.184133	0.148252	0	5.17605	0.268219	0.107845	0	0	0	4.12382	0	0
ENSSSCG00000024233	RAB39B	RAB39B, member RAS oncogene family [Source:NCBI gene;Acc:100516775]	Cluster 1	NA	NA	NA	NA	RAB39B	0.456656	0.503437	0.302648	5.18856	1.02268	0.418262	0.232853	0.202402	0	4.72184	0.59235	0.232853
ENSSSCG00000031796	RAB3C	RAB3C, member RAS oncogene family [Source:NCBI gene;Acc:100523703]	Cluster 1	NA	NA	NA	NA	RAB3C	0.448263	0.358476	0.152369	27.7928	0.00333004	0.313702	0.0422826	0.0592512	0.0139733	24.45	0	0.0592512
ENSSSCG00000036503	RAB6B	RAB6B, member RAS oncogene family [Source:NCBI gene;Acc:100522830]	Cluster 1	NA	NA	NA	NA	RAB6B	0.732671	1.04371	0.380238	39.82	0.181602	0.697058	0.256273	0.277288	0.0708868	34.2905	0.0596995	0.277288
ENSSSCG00000015523	RALGPS2	Ral GEF with PH domain and SH3 binding motif 2 [Source:NCBI gene;Acc:100737809]	Cluster 1	NA	NA	NA	NA	RALGPS2	0.339289	0.493132	0.0904086	6.22086	13.9058	0.296743	0.0280353	0.114898	0	5.2824	7.76407	0.114898
ENSSSCG00000006149	RALYL	RALY RNA binding protein-like [Source:NCBI gene;Acc:100739123]	Cluster 1	NA	NA	NA	NA	RALYL	0.398635	0.181797	0.0487896	8.14982	0	0.201283	0	0	0	6.37931	0	0
ENSSSCG00000022029	RAP1GAP	RAP1 GTPase activating protein [Source:NCBI gene;Acc:100627043]	Cluster 1	NA	NA	NA	NA	RAP1GAP	0.266193	1.07323	0.126808	19.9576	0.0434979	0.435487	0	0	0	17.1995	0	0
ENSSSCG00000015383	RAPGEF5	Rap guanine nucleotide exchange factor 5 [Source:NCBI gene;Acc:100518983]	Cluster 1	NA	NA	NA	NA	RAPGEF5	0.457442	0.849732	0.249293	8.17871	0.801793	0.498953	0.017617	0.0897521	0.0357867	5.85252	0.394397	0.0897521
ENSSSCG00000017478	RAPGEFL1	Rap guanine nucleotide exchange factor like 1 [Source:NCBI gene;Acc:100525075]	Cluster 1	NA	NA	NA	NA	RAPGEFL1	0.239843	0.816124	0.244855	10.7234	0.298698	0.409971	0	0	0	6.19952	0.0471791	0
ENSSSCG00000009874	RASAL1	RAS protein activator like 1 [Source:NCBI gene;Acc:100525129]	Cluster 1	NA	NA	NA	NA	RASAL1	0.286252	0.397008	0.0738073	13.2139	2.76816	0.244946	0	0.055851	0	10.7712	2.01437	0.055851
ENSSSCG00000010201	RASGEF1A	RasGEF domain family member 1A [Source:NCBI gene;Acc:100156683]	Cluster 1	NA	NA	NA	NA	RASGEF1A	0.181438	0.430806	0.236383	5.34174	1.1122	0.278542	0	0.154957	0.126521	3.60546	1.07716	0.154957
ENSSSCG00000001771	RASGRF1	Ras protein specific guanine nucleotide releasing factor 1 [Source:NCBI gene;Acc:100157221]	Cluster 1	NA	NA	NA	NA	RASGRF1	1.38507	0.558174	0.233505	32.7966	0.00796046	0.66119	0.371361	0.022802	0	23.017	0	0.371361
ENSSSCG00000014127	RASGRF2	Ras protein specific guanine nucleotide releasing factor 2 [Source:NCBI gene;Acc:100515363]	Cluster 1	NA	NA	NA	NA	RASGRF2	0.118357	0.536285	0.046795	7.17139	0.109992	0.216106	0	0.0519311	0	6.60155	0.0621619	0.0519311
ENSSSCG00000004791	RASGRP1	RAS guanyl releasing protein 1 [Source:NCBI gene;Acc:100522721]	Cluster 1	NA	NA	NA	NA	RASGRP1	1.8846	2.38794	1.66145	37.6671	27.2897	1.96287	1.10646	1.49653	0.947912	29.3281	25.2014	1.49653
ENSSSCG00000007917	RBFOX1	RNA binding fox-1 homolog 1 [Source:NCBI gene;Acc:100522863]	Cluster 1	NA	NA	NA	NA	RBFOX1	0.450734	0.549212	0.0943225	15.8804	0.00702314	0.349837	0	0.0113411	0	10.9111	0	0.0113411
ENSSSCG00000000152	RBFOX2	RNA binding fox-1 homolog 2 [Source:NCBI gene;Acc:100513594]	Cluster 1	-0.045520771	0.295215769	-0.249694998	0.702036366	RBFOX2	3.58592	4.0262	3.03411	16.5952	0.223036	3.53042	2.12724	1.69558	2.0712	12.5462	0.147145	2.12724
ENSSSCG00000010374	RBP3	retinol binding protein 3 [Source:NCBI gene;Acc:100155788]	Cluster 1	NA	NA	NA	NA	RBP3	0.132677	0.416132	0.044993	2.82964	0.00449501	0.187885	0	0.00680168	0	2.16996	0	0.00680168
ENSSSCG00000001716	RCAN2	regulator of calcineurin 2 [Source:NCBI gene;Acc:100738282]	Cluster 1	NA	NA	NA	NA	RCAN2	0.265605	0.304354	0	9.49371	0.0236134	0.181856	0	0	0	7.8171	0	0
ENSSSCG00000037991	RCVRN	recoverin [Source:NCBI gene;Acc:100516153]	Cluster 1	NA	NA	NA	NA	RCVRN	0.264057	0.624038	0.102521	1.63026	0.884241	0.312955	0	0.087938	0	1.31087	0.734223	0.087938
ENSSSCG00000005338	RECK	reversion inducing cysteine rich protein with kazal motifs [Source:NCBI gene;Acc:100519638]	Cluster 1	NA	NA	NA	NA	RECK	0.284663	0.42371	0.0517815	2.64958	0.104178	0.24369	0	0	0	2.25061	0.0248127	0
ENSSSCG00000023710	REEP1	receptor accessory protein 1 [Source:NCBI gene;Acc:100522432]	Cluster 1	NA	NA	NA	NA	REEP1	0.23358	0.249922	0.169511	3.65799	0.747643	0.217171	0	0.0568714	0	3.34478	0.314632	0.0568714
ENSSSCG00000012150	REPS2	RALBP1 associated Eps domain containing 2 [Source:NCBI gene;Acc:100738275]	Cluster 1	NA	NA	NA	NA	REPS2	0.332687	0.21628	0.101892	10.1783	0.0254759	0.213296	0.114674	0	0	7.97141	0	0.114674
ENSSSCG00000016792	RETREG1	reticulophagy regulator 1 [Source:NCBI gene;Acc:100625174]	Cluster 1	NA	NA	NA	NA	RETREG1	0.320533	0.468472	0.181328	8.94634	6.48547	0.318242	0.0475484	0.11847	0	7.68055	4.67742	0.11847
ENSSSCG00000015056	REXO2	RNA exonuclease 2 [Source:NCBI gene;Acc:100522629]	Cluster 1	-0.034788452	0.048823416	-0.014034964	0.981980127	REXO2	1.9557	2.11456	1.9693	2.90528	2.09608	2.01234	1.33037	1.72308	1.3727	2.70394	1.69171	1.72308
ENSSSCG00000002267	RGMA	repulsive guidance molecule BMP co-receptor a [Source:NCBI gene;Acc:100156429]	Cluster 1	NA	NA	NA	NA	RGMA	0.0856423	0.457071	0.0507148	16.539	0.185891	0.184543	0	0	0	14.1706	0	0
ENSSSCG00000004075	RGS17	regulator of G protein signaling 17 [Source:NCBI gene;Acc:100514020]	Cluster 1	NA	NA	NA	NA	RGS17	0.396598	0.320279	0.0916274	3.25492	0.05215	0.262614	0	0.026271	0	2.47185	0	0.026271
ENSSSCG00000006335	RGS4	regulator of G protein signaling 4 [Source:NCBI gene;Acc:100157437]	Cluster 1	NA	NA	NA	NA	RGS4	0.00339306	0.359506	0.0457831	34.2661	3.75665	0.125722	0	0	0	21.8831	2.29013	0
ENSSSCG00000033093	RGS6	regulator of G protein signaling 6 [Source:NCBI gene;Acc:100620491]	Cluster 1	NA	NA	NA	NA	RGS6	0.023954	0.310243	0.00933434	2.68169	0.149599	0.106341	0	0.0315613	0	1.53641	0.0637901	0.0315613
ENSSSCG00000010840	RGS7	regulator of G protein signaling 7 [Source:NCBI gene;Acc:100521858]	Cluster 1	NA	NA	NA	NA	RGS7	1.17995	0.818543	0.161361	26.3996	0.0120742	0.663589	0.10672	0	0	22.1248	0	0.10672
ENSSSCG00000007998	RHBDL1	rhomboid like 1 [Source:NCBI gene;Acc:102164926]	Cluster 1	NA	NA	NA	NA	RHBDL1	1.29125	0.937875	0.8534	5.65968	0.524399	1.01894	0.790743	0.193859	0	4.59126	0.472224	0.790743
ENSSSCG00000014580	RIC3	RIC3 acetylcholine receptor chaperone [Source:NCBI gene;Acc:100520142]	Cluster 1	NA	NA	NA	NA	RIC3	0.492554	0.552617	0.0829848	5.81705	0.369518	0.358957	0.135973	0.0621297	0	5.09841	0.158754	0.135973
ENSSSCG00000009748	RIMBP2	RIMS binding protein 2 [Source:NCBI gene;Acc:100153193]	Cluster 1	NA	NA	NA	NA	RIMBP2	0.103558	0.717222	0.140617	10.0842	0	0.292966	0	0.0446258	0	7.65467	0	0.0446258
ENSSSCG00000031957	RIMS2	regulating synaptic membrane exocytosis 2 [Source:NCBI gene;Acc:102165175]	Cluster 1	NA	NA	NA	NA	RIMS2	1.42818	0.978156	0.224769	9.32811	0.14964	0.805228	0.228532	0.267811	0.0170336	8.57962	0	0.267811
ENSSSCG00000039245	RIMS3	regulating synaptic membrane exocytosis 3 [Source:NCBI gene;Acc:100511883]	Cluster 1	NA	NA	NA	NA	RIMS3	1.1428	0.601711	0.087395	2.73302	0.432712	0.551139	0.359176	0.0802145	0	1.8615	0.332717	0.359176
ENSSSCG00000001097	RIPOR2	RHO family interacting cell polarization regulator 2 [Source:NCBI gene;Acc:100154661]	Cluster 1	NA	NA	NA	NA	RIPOR2	0.201983	0.500511	0.0904244	10.2513	15.5157	0.252884	0.0520264	0.176172	0.00411381	8.64046	13.3213	0.176172
ENSSSCG00000040445	RND3	Rho family GTPase 3 [Source:NCBI gene;Acc:397559]	Cluster 1	NA	NA	NA	NA	RND3	0.204578	0.261202	0.119703	8.38306	0.41909	0.193734	0	0	0	7.45175	0.282431	0
ENSSSCG00000008646	RNF144A	ring finger protein 144A [Source:NCBI gene;Acc:100514456]	Cluster 1	NA	NA	NA	NA	RNF144A	0.48487	0.578308	0.176428	4.26511	0.292422	0.402217	0.0298595	0.124903	0	3.808	0.131322	0.124903
ENSSSCG00000004502	RNF165	ring finger protein 165 [Source:NCBI gene;Acc:100738135]	Cluster 1	NA	NA	NA	NA	RNF165	0.227292	0.645211	0.247287	4.76408	0.176981	0.360542	0	0	0	2.98817	0.0609677	0
ENSSSCG00000016941	RNF180	ring finger protein 180 [Source:NCBI gene;Acc:100526254]	Cluster 1	NA	NA	NA	NA	RNF180	0.038005	0.176426	0.0952841	2.59344	0	0.101785	0	0	0	1.91466	0	0
ENSSSCG00000005858	RNF208	ring finger protein 208 [Source:NCBI gene;Acc:100515466]	Cluster 1	NA	NA	NA	NA	RNF208	0.212015	0.262763	0.00586518	8.62251	0.0201864	0.154667	0	0	0	7.56027	0	0
ENSSSCG00000037341	RNF220	ring finger protein 220 [Source:NCBI gene;Acc:100517289]	Cluster 1	-0.146562811	0.513433948	-0.366871137	0.308624726	RNF220	9.9368	12.0053	8.01425	25.4091	13.2682	9.86375	7.53406	7.56832	5.17657	20.5884	11.7777	7.56832
ENSSSCG00000012002	ROBO2	roundabout guidance receptor 2 [Source:NCBI gene;Acc:100517681]	Cluster 1	NA	NA	NA	NA	ROBO2	0.315347	0.475393	0.0546645	6.80006	0	0.26966	0	0	0	4.73569	0	0
ENSSSCG00000005268	RORB	RAR related orphan receptor B [Source:NCBI gene;Acc:100739111]	Cluster 1	NA	NA	NA	NA	RORB	0.0575101	0.235161	0.037386	5.0432	0	0.10658	0	0	0	4.04789	0	0
ENSSSCG00000009883	RPH3A	rabphilin 3A [Source:NCBI gene;Acc:100736858]	Cluster 1	NA	NA	NA	NA	RPH3A	0.826086	0.803065	0.0855718	14.7104	0	0.528963	0.135995	0.0372077	0	8.04778	0	0.135995
ENSSSCG00000004055	RSPH3	radial spoke head 3 [Source:NCBI gene;Acc:100156750]	Cluster 1	NA	NA	NA	NA	RSPH3	0.380524	0.43143	0.0904891	3.53414	2.0937	0.291651	0	0	0	2.35758	1.66818	0
ENSSSCG00000008281	RTKN	rhotekin [Source:NCBI gene;Acc:100518548]	Cluster 1	NA	NA	NA	NA	RTKN	0.461924	0.62345	0.0973277	14.1667	0.268295	0.375836	0	0	0	11.5471	0.0468287	0
ENSSSCG00000002573	RTL1	retrotransposon Gag like 1 [Source:NCBI gene;Acc:100187562]	Cluster 1	NA	NA	NA	NA	RTL1	0.954987	0.847969	0.119041	2.44724	0.00618895	0.593045	0.03887	0.002007	0	1.73011	0	0.03887
ENSSSCG00000000022	RTL6	retrotransposon Gag like 6 [Source:NCBI gene;Acc:100520193]	Cluster 1	NA	NA	NA	NA	RTL6	2.30737	2.04501	1.61841	12.7188	5.60985	1.97648	1.0583	0.861594	1.1703	11.9585	4.83477	1.1703
ENSSSCG00000025013	RTN1	reticulon 1 [Source:NCBI gene;Acc:100152394]	Cluster 1	NA	NA	NA	NA	RTN1	1.01183	0.82586	0.205843	30.6242	0.12888	0.64229	0.152258	0.198969	0	24.9809	0.0141236	0.198969
ENSSSCG00000036870	RTN2	reticulon 2 [Source:NCBI gene;Acc:100170115]	Cluster 1	NA	NA	NA	NA	RTN2	0.131936	0.275525	0.0969725	4.52006	0.408991	0.165652	0	0.0108941	0.0189866	3.4956	0.236932	0.0189866
ENSSSCG00000034656	RTN4R	reticulon 4 receptor [Source:NCBI gene;Acc:100152289]	Cluster 1	NA	NA	NA	NA	RTN4R	0.388508	0.458724	0.0587289	4.44602	0.754457	0.289542	0	0	0	3.14217	0.321533	0
ENSSSCG00000039780	RTN4RL1	reticulon 4 receptor like 1 [Source:NCBI gene;Acc:100511223]	Cluster 1	NA	NA	NA	NA	RTN4RL1	0.106887	0.256515	0.103018	4.85211	0.0283409	0.153324	0	0	0.0261224	3.36755	0	0.0261224
ENSSSCG00000040919	RTN4RL2	reticulon 4 receptor like 2 [Source:NCBI gene;Acc:106508542]	Cluster 1	NA	NA	NA	NA	RTN4RL2	0	0.298645	0.00168882	5.54882	0.0159211	0.0916273	0	0	0	5.01312	0	0
ENSSSCG00000017359	RUNDC3A	RUN domain containing 3A [Source:NCBI gene;Acc:100511099]	Cluster 1	NA	NA	NA	NA	RUNDC3A	1.313	1.32665	0.413243	51.1605	0.683013	0.966563	0.186126	0.501527	0.135718	40.3514	0.461909	0.501527
ENSSSCG00000006115	RUNX1T1	RUNX1 partner transcriptional co-repressor 1 [Source:NCBI gene;Acc:100155449]	Cluster 1	NA	NA	NA	NA	RUNX1T1	1.19649	0.666777	0.188378	12.5949	0	0.632503	0.0825173	0	0	10.8978	0	0.0825173
ENSSSCG00000005308	RUSC2	RUN and SH3 domain containing 2 [Source:NCBI gene;Acc:100158062]	Cluster 1	NA	NA	NA	NA	RUSC2	2.99577	3.01448	1.70774	20.0417	1.06726	2.51516	1.25441	1.31935	0.870692	19.3222	0.732397	1.31935
ENSSSCG00000011642	RYK	receptor like tyrosine kinase [Source:NCBI gene;Acc:100523513]	Cluster 1	NA	NA	NA	NA	RYK	2.68152	2.0451	1.14904	9.17447	0.822911	1.88818	1.10767	0.525742	0.175628	8.78049	0.603367	1.10767
ENSSSCG00000033958	RYR3	ryanodine receptor 3 [Source:NCBI gene;Acc:396888]	Cluster 1	NA	NA	NA	NA	RYR3	0.759638	0.714263	0.540832	9.09937	0.0498787	0.668855	0.365952	0.104658	0.0662376	7.79803	0.0305257	0.365952
ENSSSCG00000029849	S1PR1	sphingosine-1-phosphate receptor 1 [Source:NCBI gene;Acc:100621202]	Cluster 1	NA	NA	NA	NA	S1PR1	0.218247	0.271717	0.0265748	13.7718	1.59438	0.167272	0	0	0	8.51882	1.33569	0
ENSSSCG00000005474	SAL1	salivary lipocalin [Source:NCBI gene;Acc:396739]	Cluster 1	NA	NA	NA	NA	NA	0.339935	0.363438	0.272957	2.91304	0	0.324883	0	0	0	1.35665	0	0
ENSSSCG00000036553	SAMD12	sterile alpha motif domain containing 12 [Source:NCBI gene;Acc:100738445]	Cluster 1	NA	NA	NA	NA	SAMD12	0.457147	0.378785	0.108783	12.1355	0.0879236	0.306017	0.126867	0.018412	0.035201	10.5853	0.023239	0.126867
ENSSSCG00000048240	SAMD5	sterile alpha motif domain containing 5 [Source:NCBI gene;Acc:100522528]	Cluster 1	NA	NA	NA	NA	SAMD5	0.114711	0.50869	0.198825	2.48682	0.0185263	0.263299	0.009534	0.062935	0	2.13964	0	0.062935
ENSSSCG00000032279	SAPCD2	suppressor APC domain containing 2 [Source:NCBI gene;Acc:110258072]	Cluster 1	NA	NA	NA	NA	SAPCD2	0.473432	0.727951	0.269714	4.48307	1.33777	0.478617	0.102294	0	0	3.37217	1.13258	0.102294
ENSSSCG00000011201	SATB1	SATB homeobox 1 [Source:NCBI gene;Acc:100155111]	Cluster 1	NA	NA	NA	NA	SATB1	0.366089	0.754392	0.0791746	8.3748	18.1709	0.372669	0.0748944	0.0645939	0	7.09667	13.6975	0.0748944
ENSSSCG00000021657	SATB2	SATB homeobox 2 [Source:NCBI gene;Acc:102160784]	Cluster 1	NA	NA	NA	NA	SATB2	0.0713738	0.77113	0.0361959	1.76969	0.0146879	0.252789	0	0.095396	0	0.748691	0.0124625	0.095396
ENSSSCG00000038038	SBK1	SH3 domain binding kinase 1 [Source:NCBI gene;Acc:100518006]	Cluster 1	NA	NA	NA	NA	SBK1	0.674756	0.471254	0.216116	5.17233	3.08002	0.441688	0.394577	0.18583	0.080258	4.10524	2.23365	0.394577
ENSSSCG00000010109	SCARF2	scavenger receptor class F member 2 [Source:NCBI gene;Acc:100155943]	Cluster 1	NA	NA	NA	NA	SCARF2	0.0599913	0.158021	0	1.22731	0.0215905	0.0707127	0	0	0	1.00701	0.011259	0
ENSSSCG00000020093	SCARNA14	small Cajal body-specific RNA 14 [Source:HGNC Symbol;Acc:HGNC:32571]	Cluster 1	NA	NA	NA	NA	SCARNA14	7.50481	8.55689	10.029	3.98239	6.73056	8.64211	1.4985	2.54414	6.99288	2.81106	5.77544	6.99288
ENSSSCG00000018205	SCARNA18	small Cajal body-specific RNA 18 [Source:HGNC Symbol;Acc:HGNC:32559]	Cluster 1	NA	NA	NA	NA	SCARNA18	15.4325	17.416	20.4897	3.70461	5.28456	17.6657	8.33203	5.76272	10.8732	2.35654	4.88148	10.8732
ENSSSCG00000009245	SCD5	stearoyl-CoA desaturase 5 [Source:NCBI gene;Acc:100135661]	Cluster 1	NA	NA	NA	NA	SCD5	0.401076	0.456654	0.133354	26.2978	0.0583561	0.322496	0.025883	0	0	24.5857	0	0.025883
ENSSSCG00000023032	SCG2	secretogranin II [Source:NCBI gene;Acc:497237]	Cluster 1	NA	NA	NA	NA	SCG2	0.106414	0.485602	0.115287	34.0357	0.121217	0.223871	0	0.010508	0	30.1364	0.068693	0.010508
ENSSSCG00000004630	SCG3	secretogranin III [Source:NCBI gene;Acc:100154760]	Cluster 1	NA	NA	NA	NA	SCG3	0.331317	0.375173	0.152768	19.6766	0.0324976	0.282705	0	0.041969	0	16.9015	0.0181972	0.041969
ENSSSCG00000004807	SCG5	secretogranin V [Source:NCBI gene;Acc:397110]	Cluster 1	NA	NA	NA	NA	SCG5	0.408762	0.382768	0.0602744	9.87946	1.13229	0.273508	0.0850077	0.0282161	0	9.51945	0.839339	0.0850077
ENSSSCG00000024204	SCN1A	sodium voltage-gated channel alpha subunit 1 [Source:NCBI gene;Acc:106506270]	Cluster 1	NA	NA	NA	NA	SCN1A	0.860882	0.926925	0.142033	8.52166	0.0259836	0.59988	0.0726182	0.0636539	0	8.19408	0.0174711	0.0726182
ENSSSCG00000023267	SCN1B	sodium voltage-gated channel beta subunit 1 [Source:NCBI gene;Acc:100736963]	Cluster 1	NA	NA	NA	NA	SCN1B	0.653802	0.52993	0.0475849	8.82038	0	0.383932	0.110085	0	0	6.69064	0	0.110085
ENSSSCG00000015911	SCN3A	sodium voltage-gated channel alpha subunit 3 [Source:NCBI gene;Acc:100625056]	Cluster 1	NA	NA	NA	NA	SCN3A	0.113139	0.417354	0.0686673	7.01367	0	0.19021	0	0.0358544	0	5.10657	0	0.0358544
ENSSSCG00000000228	SCN8A	sodium voltage-gated channel alpha subunit 8 [Source:NCBI gene;Acc:100522189]	Cluster 1	NA	NA	NA	NA	SCN8A	2.73047	2.09125	1.36622	40.6935	0.734409	2.01058	1.10848	0.634367	0.338619	33.8444	0.563248	1.10848
ENSSSCG00000015913	SCN9A	sodium voltage-gated channel alpha subunit 9 [Source:NCBI gene;Acc:100516701]	Cluster 1	NA	NA	NA	NA	SCN9A	0.0854402	0.302582	0.0302443	1.65096	0.269566	0.133575	0	0	0	1.4664	0.116956	0
ENSSSCG00000016684	SCRN1	secernin 1 [Source:NCBI gene;Acc:100513510]	Cluster 1	NA	NA	NA	NA	SCRN1	1.81909	1.24012	0.319066	45.0376	0.0096393	1.02713	0.290148	0.238779	0	39.1351	0	0.290148
ENSSSCG00000039332	SEC16B	SEC16 homolog B, endoplasmic reticulum export factor [Source:NCBI gene;Acc:102164898]	Cluster 1	NA	NA	NA	NA	SEC16B	0.0270021	0.160238	0.0118955	1.04425	0.122609	0.0643506	0	0	0	0.626032	0	0
ENSSSCG00000017095	SEMA5A	semaphorin 5A [Source:NCBI gene;Acc:100737194]	Cluster 1	NA	NA	NA	NA	SEMA5A	0.0951903	0.578712	0.159029	16.4525	0.0126657	0.26075	0	0	0	14.6985	0	0
ENSSSCG00000011872	SEMA5B	semaphorin 5B [Source:NCBI gene;Acc:100519925]	Cluster 1	NA	NA	NA	NA	SEMA5B	0.388507	0.523044	0.123073	6.99489	0	0.334206	0.00844815	0.0156724	0	5.02107	0	0.0156724
ENSSSCG00000014224	SEMA6A	semaphorin 6A [Source:NCBI gene;Acc:100522008]	Cluster 1	NA	NA	NA	NA	SEMA6A	0.711867	0.643958	0.142215	14.5364	0.113355	0.47583	0.0318363	0.092082	0	11.4896	0	0.092082
ENSSSCG00000035176	SEMA6B	semaphorin 6B [Source:NCBI gene;Acc:110259360]	Cluster 1	NA	NA	NA	NA	SEMA6B	0.205891	0.243128	0.047182	8.01831	0.0604648	0.162203	0.00689956	0.00505045	0	6.06356	0.00487576	0.00689956
ENSSSCG00000008986	SEPTIN11	septin 11 [Source:NCBI gene;Acc:100523501]	Cluster 1	NA	NA	NA	NA	SEPTIN11	1.04865	1.77494	0.562999	13.7631	30.4908	1.07122	0.453258	0.73218	0.316753	11.7246	28.623	0.73218
ENSSSCG00000014285	SEPTIN8	septin 8 [Source:NCBI gene;Acc:100523954]	Cluster 1	0.190691552	0.160052257	-0.350743809	0.242857671	SEPTIN8	4.14122	3.84019	3.3139	22.316	0.859326	3.75262	3.21763	2.63141	2.56131	19.1448	0.612815	3.21763
ENSSSCG00000026404	SERTAD4	SERTA domain containing 4 [Source:NCBI gene;Acc:100511654]	Cluster 1	NA	NA	NA	NA	SERTAD4	0.31735	0.30713	0.015184	2.53074	0.0368752	0.204633	0	0	0	1.03241	0	0
ENSSSCG00000040557	SERTM1	serine rich and transmembrane domain containing 1 [Source:NCBI gene;Acc:100154799]	Cluster 1	NA	NA	NA	NA	SERTM1	0.0229975	0.189724	0.0687418	8.47135	0	0.0916024	0	0	0	5.73453	0	0
ENSSSCG00000004490	SETBP1	SET binding protein 1 [Source:NCBI gene;Acc:100153027]	Cluster 1	NA	NA	NA	NA	SETBP1	1.08286	0.903184	0.256397	10.0074	3.62411	0.707745	0.276242	0.122602	0.0328	8.40432	2.67791	0.276242
ENSSSCG00000009958	SEZ6L	seizure related 6 homolog like [Source:NCBI gene;Acc:100154854]	Cluster 1	NA	NA	NA	NA	SEZ6L	1.14166	0.665228	0.24294	49.1072	0.00538066	0.6427	0.098196	0.043545	0.071262	46.6016	0	0.098196
ENSSSCG00000029186	SEZ6L2	seizure related 6 homolog like 2 [Source:NCBI gene;Acc:100622262]	Cluster 1	NA	NA	NA	NA	SEZ6L2	1.86154	1.25981	0.539524	30.8001	1.1349	1.15123	0.557356	0.261816	0	26.216	0.723563	0.557356
ENSSSCG00000010589	SFXN2	sideroflexin 2 [Source:NCBI gene;Acc:102157879]	Cluster 1	NA	NA	NA	NA	SFXN2	0.629587	0.699313	0.449821	1.01901	0.915464	0.589358	0.128112	0.336942	0.130342	0.698383	0.354446	0.336942
ENSSSCG00000017063	SGCD	sarcoglycan delta [Source:NCBI gene;Acc:100240724]	Cluster 1	NA	NA	NA	NA	SGCD	0.224	0.218438	0.0310982	2.53287	0.0321721	0.154237	0	0	0	2.18023	0	0
ENSSSCG00000015328	SGCE	sarcoglycan epsilon [Source:NCBI gene;Acc:100240725]	Cluster 1	NA	NA	NA	NA	SGCE	0.145317	0.324662	0.0734237	6.635	0.0107015	0.176523	0	0	0	5.84512	0	0
ENSSSCG00000025243	SGIP1	SH3GL interacting endocytic adaptor 1 [Source:NCBI gene;Acc:100620397]	Cluster 1	NA	NA	NA	NA	SGIP1	0.666162	0.824143	0.179725	15.6455	0	0.530567	0	0	0	13.1053	0	0
ENSSSCG00000024325	SGK2	serum/glucocorticoid regulated kinase 2 [Source:NCBI gene;Acc:100157757]	Cluster 1	NA	NA	NA	NA	SGK2	0.241854	0.627785	0.0998574	3.76472	0.0121827	0.305173	0.00485208	0.0248613	0.00174859	2.69219	0	0.0248613
ENSSSCG00000009951	SGSM1	small G protein signaling modulator 1 [Source:NCBI gene;Acc:100152606]	Cluster 1	NA	NA	NA	NA	SGSM1	1.52137	1.08023	0.204989	8.72937	0.0522998	0.848885	0.293476	0.0923078	0.0226191	8.16962	0.0412732	0.293476
ENSSSCG00000000076	SGSM3	small G protein signaling modulator 3 [Source:NCBI gene;Acc:100516266]	Cluster 1	NA	NA	NA	NA	SGSM3	0.864107	1.15364	0.487481	4.58853	1.83266	0.814255	0.414892	0.3886	0.25694	4.18583	1.6978	0.414892
ENSSSCG00000034692	SH3BP4	SH3 domain binding protein 4 [Source:NCBI gene;Acc:110256943]	Cluster 1	NA	NA	NA	NA	SH3BP4	0.121956	0.26524	0.0208678	3.77581	0.29597	0.131634	0	0.00928275	0	3.08378	0.220236	0.00928275
ENSSSCG00000024938	SH3BP5	SH3 domain binding protein 5 [Source:NCBI gene;Acc:100517856]	Cluster 1	NA	NA	NA	NA	SH3BP5	0.94782	0.826843	0.422451	28.0177	25.6982	0.716969	0.381179	0.224363	0	26.04	18.1294	0.381179
ENSSSCG00000009018	SH3D19	SH3 domain containing 19 [Source:NCBI gene;Acc:100518918]	Cluster 1	NA	NA	NA	NA	SH3D19	0.325604	0.6485	0.147457	5.56895	0.259211	0.358563	0.0298082	0.114441	0	4.58716	0.0971423	0.114441
ENSSSCG00000001795	SH3GL3	SH3 domain containing GRB2 like 3, endophilin A3 [Source:NCBI gene;Acc:100157660]	Cluster 1	NA	NA	NA	NA	SH3GL3	0.495661	1.39263	0.336358	7.19358	0.111892	0.684782	0.0727611	0.211697	0.00397932	5.27384	0.0612049	0.211697
ENSSSCG00000009716	SH3RF1	SH3 domain containing ring finger 1 [Source:NCBI gene;Acc:100157666]	Cluster 1	NA	NA	NA	NA	SH3RF1	0.0136926	0.375986	0.0120445	10.0311	1.79757	0.121777	0	0	0	7.02385	1.48105	0
ENSSSCG00000023279	SH3TC2	SH3 domain and tetratricopeptide repeats 2 [Source:NCBI gene;Acc:100624660]	Cluster 1	NA	NA	NA	NA	SH3TC2	0.483624	1.21987	0.204315	5.08575	0.041045	0.582938	0	0	0	3.81214	0.0133127	0
ENSSSCG00000031925	SHANK3	SH3 and multiple ankyrin repeat domains 3 [Source:NCBI gene;Acc:100622375]	Cluster 1	NA	NA	NA	NA	SHANK3	0.808242	0.638136	0.105972	13.602	0.129899	0.485195	0.0644017	0.0285523	0	11.3899	0.0934587	0.0644017
ENSSSCG00000031981	SHISA4	shisa family member 4 [Source:NCBI gene;Acc:110255661]	Cluster 1	NA	NA	NA	NA	SHISA4	0.596713	0.840464	0.579641	6.90864	0.63774	0.668159	0.44768	0.264455	0.360782	6.04414	0.351014	0.44768
ENSSSCG00000035924	SHISA7	shisa family member 7 [Source:NCBI gene;Acc:110261060]	Cluster 1	NA	NA	NA	NA	SHISA7	1.20091	0.922461	0.885535	8.70354	0.133899	0.998164	0.662047	0.272025	0.263882	7.30052	0.074238	0.662047
ENSSSCG00000032878	SHISA9	shisa family member 9 [Source:NCBI gene;Acc:106509691]	Cluster 1	NA	NA	NA	NA	SHISA9	0.0686622	0.914197	0.0775213	12.3544	0.105293	0.301421	0	0.159075	0	8.08877	0	0.159075
ENSSSCG00000012104	SHROOM2	shroom family member 2 [Source:NCBI gene;Acc:100522965]	Cluster 1	NA	NA	NA	NA	SHROOM2	0.091064	0.553425	0.0919682	7.05899	0.0603925	0.227769	0	0	0	6.0418	0.02252	0
ENSSSCG00000012309	SHROOM4	shroom family member 4 [Source:NCBI gene;Acc:100513967]	Cluster 1	NA	NA	NA	NA	SHROOM4	0.371397	0.522978	0.0727011	6.06847	0.101318	0.308514	0	0.0180392	0	4.74523	0.0207167	0.0180392
ENSSSCG00000038733	SIAH3	siah E3 ubiquitin protein ligase family member 3 [Source:NCBI gene;Acc:100151827]	Cluster 1	NA	NA	NA	NA	SIAH3	0	0.120397	0	0.397567	0	0.0386215	0	0	0	0.269576	0	0
ENSSSCG00000002332	SIPA1L1	signal induced proliferation associated 1 like 1 [Source:NCBI gene;Acc:100157762]	Cluster 1	-0.923542581	0.21150512	0.712037461	0.333584611	SIPA1L1	0.805045	1.81018	1.27689	10.7933	9.35717	1.26042	0.315269	0.804125	0.823155	9.03368	6.76995	0.823155
ENSSSCG00000009475	SLAIN1	SLAIN motif family member 1 [Source:NCBI gene;Acc:100526183]	Cluster 1	NA	NA	NA	NA	SLAIN1	1.95202	2.70358	0.70379	35.4043	7.87968	1.65085	0.165283	0.126764	0.0787939	28.6642	6.72407	0.165283
ENSSSCG00000006382	SLAMF6	SLAM family member 6 [Source:NCBI gene;Acc:100156912]	Cluster 1	NA	NA	NA	NA	SLAMF6	0.264793	0.184931	0.0137643	0.0468252	15.514	0.149608	0	0	0	0.029789	14.7203	0
ENSSSCG00000000113	SLC16A8	solute carrier family 16 member 8 [Source:NCBI gene;Acc:100524435]	Cluster 1	NA	NA	NA	NA	SLC16A8	1.26467	1.33537	0.563844	0.527983	0.0623612	1.02233	0.733385	0.426779	0.163303	0.366175	0	0.733385
ENSSSCG00000013343	SLC17A6	solute carrier family 17 member 6 [Source:NCBI gene;Acc:100519886]	Cluster 1	NA	NA	NA	NA	SLC17A6	0	0.0998323	0.0140536	2.32486	0	0.0370407	0	0	0	1.2101	0	0
ENSSSCG00000003170	SLC17A7	solute carrier family 17 member 7 [Source:NCBI gene;Acc:100514772]	Cluster 1	NA	NA	NA	NA	SLC17A7	3.48311	2.20141	0.716275	80.0426	0.112147	1.90962	0.905276	0.43034	0.286453	74.0604	0.0132065	0.905276
ENSSSCG00000005222	SLC1A1	solute carrier family 1 member 1 [Source:NCBI gene;Acc:397003]	Cluster 1	NA	NA	NA	NA	SLC1A1	0.0925169	0.386142	0.14888	13.2306	0.102084	0.202735	0	0	0	9.49369	0	0
ENSSSCG00000028282	SLC1A4	solute carrier family 1 member 4 [Source:NCBI gene;Acc:396600]	Cluster 1	NA	NA	NA	NA	SLC1A4	0.310066	0.444333	0.0923549	6.47881	5.52862	0.27382	0.0269018	0.0940613	0	5.73051	4.15021	0.0940613
ENSSSCG00000013833	SLC1A6	solute carrier family 1 member 6 [Source:NCBI gene;Acc:100518296]	Cluster 1	NA	NA	NA	NA	SLC1A6	0.445479	0.561709	0.0519031	9.9917	0	0.334123	0	0	0	9.21802	0	0
ENSSSCG00000001004	SLC22A23	solute carrier family 22 member 23 [Source:NCBI gene;Acc:100152838]	Cluster 1	NA	NA	NA	NA	SLC22A23	1.91682	1.79736	1.12787	12.3346	0.617902	1.58941	1.23936	0.974595	0.426031	9.96414	0.444397	1.23936
ENSSSCG00000005167	SLC24A2	solute carrier family 24 member 2 [Source:NCBI gene;Acc:100625506]	Cluster 1	NA	NA	NA	NA	SLC24A2	0.634371	1.28352	0.303709	30.1741	0.0126601	0.694515	0.0182977	0.230715	0.0102805	26.3571	0	0.230715
ENSSSCG00000007100	SLC24A3	solute carrier family 24 member 3 [Source:NCBI gene;Acc:100625032]	Cluster 1	NA	NA	NA	NA	SLC24A3	0.466312	0.351292	0.112306	30.4395	0.423983	0.301368	0.116929	0	0	27.5653	0.146122	0.116929
ENSSSCG00000004662	SLC24A5	solute carrier family 24 member 5 [Source:NCBI gene;Acc:100511672]	Cluster 1	NA	NA	NA	NA	SLC24A5	0.246555	0.172013	0	1.98781	0.0682304	0.134701	0	0	0	1.80248	0	0
ENSSSCG00000012844	SLC25A22	solute carrier family 25 member 22 [Source:NCBI gene;Acc:100514030]	Cluster 1	NA	NA	NA	NA	SLC25A22	3.38886	3.2412	1.9934	38.5978	4.48028	2.81946	1.77564	1.79664	0.753305	30.6856	4.29524	1.79664
ENSSSCG00000001720	SLC25A27	solute carrier family 25 member 27 [Source:NCBI gene;Acc:100157774]	Cluster 1	NA	NA	NA	NA	SLC25A27	0.847601	1.13242	0.598209	4.6763	0.439816	0.846594	0.24955	0.382911	0.204684	3.84642	0.248989	0.382911
ENSSSCG00000013927	SLC25A42	solute carrier family 25 member 42 [Source:NCBI gene;Acc:106508326]	Cluster 1	NA	NA	NA	NA	SLC25A42	0.922954	0.937551	0.569469	3.15883	0.781831	0.8016	0.431506	0.425666	0.158876	2.91867	0.576127	0.431506
ENSSSCG00000036029	SLC26A10	solute carrier family 26 member 10 [Source:NCBI gene;Acc:102164033]	Cluster 1	NA	NA	NA	NA	SLC26A10	0.172253	0.277711	0.00953522	1.04956	0.619708	0.14778	0	0	0	0.797191	0.445497	0
ENSSSCG00000021040	SLC26A11	solute carrier family 26 member 11 [Source:NCBI gene;Acc:100191010]	Cluster 1	NA	NA	NA	NA	SLC26A11	0.948864	0.874311	0.268155	37.2383	0.803833	0.666985	0.117547	0.0870445	0.0850851	24.8634	0.498211	0.117547
ENSSSCG00000028969	SLC26A4	solute carrier family 26 member 4 [Source:NCBI gene;Acc:100622822]	Cluster 1	NA	NA	NA	NA	SLC26A4	0	0.290767	0.0210531	0.309134	0	0.0963908	0	0.024987	0	0.109321	0	0.024987
ENSSSCG00000021534	SLC30A3	solute carrier family 30 member 3 [Source:NCBI gene;Acc:100169931]	Cluster 1	NA	NA	NA	NA	SLC30A3	0	0.229449	0	2.68596	0.136653	0.0712811	0	0	0	0.877067	0.0873271	0
ENSSSCG00000032043	SLC35D1	solute carrier family 35 member D1 [Source:NCBI gene;Acc:733680]	Cluster 1	NA	NA	NA	NA	SLC35D1	0.403999	0.331988	0.265366	2.16798	3.63946	0.332584	0.11588	0.0486682	0.0426439	1.60012	2.63912	0.11588
ENSSSCG00000020783	SLC41A1	solute carrier family 41 member 1 [Source:NCBI gene;Acc:100626641]	Cluster 1	NA	NA	NA	NA	SLC41A1	1.11488	1.00085	0.703179	6.96465	3.14164	0.931613	0.478742	0.360846	0.326	6.24571	2.98597	0.478742
ENSSSCG00000000838	SLC41A2	solute carrier family 41 member 2 [Source:NCBI gene;Acc:100519603]	Cluster 1	NA	NA	NA	NA	SLC41A2	0.467623	0.368474	0.378437	5.84184	6.27552	0.404147	0.087056	0	0.184479	5.35376	4.35704	0.184479
ENSSSCG00000003777	SLC44A5	solute carrier family 44 member 5 [Source:NCBI gene;Acc:100513866]	Cluster 1	NA	NA	NA	NA	SLC44A5	0.28579	0.239044	0.0723266	3.33155	0.00265424	0.195441	0	0.000446436	0	2.6273	0	0.000446436
ENSSSCG00000015893	SLC4A10	solute carrier family 4 member 10 [Source:NCBI gene;Acc:100512016]	Cluster 1	NA	NA	NA	NA	SLC4A10	0.425152	0.310455	0.120629	16.0323	0.0444883	0.279131	0.0132423	0	0	14.3385	0.0202932	0.0132423
ENSSSCG00000022846	SLC4A3	solute carrier family 4 member 3 [Source:NCBI gene;Acc:100623083]	Cluster 1	NA	NA	NA	NA	SLC4A3	0.382171	0.679366	0.0385338	9.93307	0.183335	0.340837	0.036934	0	0	8.94945	0	0.036934
ENSSSCG00000008943	SLC4A4	solute carrier family 4 member 4 [Source:NCBI gene;Acc:503546]	Cluster 1	NA	NA	NA	NA	SLC4A4	0.444225	0.551501	0.311992	11.7039	1.43867	0.432538	0.111545	0.146898	0.0610712	10.7729	1.30365	0.146898
ENSSSCG00000014363	SLC4A9	solute carrier family 4 member 9 [Source:NCBI gene;Acc:100738541]	Cluster 1	NA	NA	NA	NA	SLC4A9	0.347674	0.222132	0.121109	1.07131	0.124473	0.226828	0.044636	0	0	0.852139	0	0.044636
ENSSSCG00000011577	SLC6A1	solute carrier family 6 member 1 [Source:NCBI gene;Acc:100156668]	Cluster 1	NA	NA	NA	NA	SLC6A1	0.618245	0.638927	0.185249	34.9258	0	0.464888	0.119458	0.072829	0	29.0786	0	0.119458
ENSSSCG00000039850	SLC6A11	solute carrier family 6 member 11 [Source:NCBI gene;Acc:100625136]	Cluster 1	NA	NA	NA	NA	SLC6A11	0.0622871	0.325616	0.101747	9.32194	0	0.157659	0	0.055926	0	6.44695	0	0.055926
ENSSSCG00000000936	SLC6A15	solute carrier family 6 member 15 [Source:NCBI gene;Acc:100628231]	Cluster 1	NA	NA	NA	NA	SLC6A15	0.13453	0.193317	0.0684455	4.90901	0	0.130945	0	0	0	4.38842	0	0
ENSSSCG00000006811	SLC6A17	solute carrier family 6 member 17 [Source:NCBI gene;Acc:100156430]	Cluster 1	NA	NA	NA	NA	SLC6A17	1.18822	0.766292	0.112893	25.8504	0	0.626306	0.24778	0.072967	0.057755	22.6767	0	0.24778
ENSSSCG00000014447	SLC6A7	solute carrier family 6 member 7 [Source:NCBI gene;Acc:100516251]	Cluster 1	NA	NA	NA	NA	SLC6A7	0.0573967	0.689612	0.137379	11.7539	0.00592549	0.266611	0	0.099606	0	7.99606	0	0.099606
ENSSSCG00000039770	SLC6A9	solute carrier family 6 member 9 [Source:NCBI gene;Acc:100624503]	Cluster 1	NA	NA	NA	NA	SLC6A9	0.462184	0.42946	0.37688	10.1434	8.92103	0.422405	0	0	0.0065103	8.33309	8.55861	0.0065103
ENSSSCG00000011748	SLC7A14	solute carrier family 7 member 14 [Source:NCBI gene;Acc:100153975]	Cluster 1	NA	NA	NA	NA	SLC7A14	1.01743	1.45473	0.402504	23.4883	0.011158	0.907957	0	0.367934	0	17.4851	0	0.367934
ENSSSCG00000002315	SLC8A3	solute carrier family 8 member A3 [Source:NCBI gene;Acc:100152101]	Cluster 1	NA	NA	NA	NA	SLC8A3	0.401285	0.435707	0.105449	3.88037	0.16687	0.3053	0.117441	0.132581	0	3.45566	0.0932473	0.132581
ENSSSCG00000008038	SLC9A3R2	SLC9A3 regulator 2 [Source:NCBI gene;Acc:100192448]	Cluster 1	NA	NA	NA	NA	SLC9A3R2	0.723101	0.632792	0.0898943	11.4637	1.37862	0.45281	0	0	0	10.6443	0.96618	0
ENSSSCG00000002783	SLC9A5	solute carrier family 9 member A5 [Source:NCBI gene;Acc:396753]	Cluster 1	NA	NA	NA	NA	SLC9A5	1.85181	1.12697	0.464486	4.55235	1.9732	1.07104	0.226304	0.089455	0	2.2902	1.7492	0.226304
ENSSSCG00000015489	SLC9C2	ankyrin repeat domain-containing protein 45 [Source:NCBI gene;Acc:100624136]	Cluster 1	NA	NA	NA	NA	SLC9C2	0.0617633	0.267674	0.0146972	1.247	0.0392369	0.109491	0	0	0	0.923393	0.00707195	0
ENSSSCG00000000584	SLCO1A2	solute carrier organic anion transporter family member 1A2 [Source:NCBI gene;Acc:397534]	Cluster 1	NA	NA	NA	NA	SLCO1A2	0.569845	0.674075	0.273801	7.2751	0.00596896	0.495929	0	0.131351	0.0320328	6.15715	0	0.131351
ENSSSCG00000010512	SLIT1	slit guidance ligand 1 [Source:NCBI gene;Acc:100627880]	Cluster 1	NA	NA	NA	NA	SLIT1	0.0228464	0.490721	0.101208	17.6672	0.0103619	0.188572	0	0	0	14.2498	0	0
ENSSSCG00000008749	SLIT2	slit guidance ligand 2 [Source:NCBI gene;Acc:100620577]	Cluster 1	NA	NA	NA	NA	SLIT2	0.110183	0.597678	0.159479	13.0364	0.297948	0.271693	0.0174939	0.0707418	0	7.88408	0.184648	0.0707418
ENSSSCG00000009485	SLITRK1	SLIT and NTRK like family member 1 [Source:NCBI gene;Acc:100152470]	Cluster 1	NA	NA	NA	NA	SLITRK1	0.868701	0.933776	0.23185	11.5254	0	0.645008	0.129341	0.1691	0	10.3858	0	0.1691
ENSSSCG00000012724	SLITRK2	SLIT and NTRK like family member 2 [Source:NCBI gene;Acc:100511615]	Cluster 1	NA	NA	NA	NA	SLITRK2	0.21278	0.496063	0.0869987	7.84989	0	0.254066	0.043671	0.040953	0	7.09882	0	0.043671
ENSSSCG00000011736	SLITRK3	SLIT and NTRK like family member 3 [Source:NCBI gene;Acc:106504067]	Cluster 1	NA	NA	NA	NA	SLITRK3	0.145062	0.250833	0.0818688	6.40287	0	0.15718	0.0243369	0	0	5.73844	0	0.0243369
ENSSSCG00000022091	SLITRK4	SLIT and NTRK like family member 4 [Source:NCBI gene;Acc:100525800]	Cluster 1	NA	NA	NA	NA	SLITRK4	0.366891	0.243419	0.0820117	8.84002	0	0.225165	0	0	0	8.17309	0	0
ENSSSCG00000009488	SLITRK5	SLIT and NTRK like family member 5 [Source:NCBI gene;Acc:100155909]	Cluster 1	NA	NA	NA	NA	SLITRK5	0.325984	0.676491	0.143211	12.3337	0.00182799	0.364652	0	0.046459	0	11.3772	0	0.046459
ENSSSCG00000016435	SMARCD3	SWI/SNF related, matrix associated, actin dependent regulator of chromatin, subfamily d, member 3 [Source:NCBI gene;Acc:100521999]	Cluster 1	NA	NA	NA	NA	SMARCD3	0.379046	0.430914	0.0823806	13.6799	0.211933	0.287827	0	0	0	11.8826	0.0439631	0
ENSSSCG00000035252	SMIM17	small integral membrane protein 17 [Source:NCBI gene;Acc:100515142]	Cluster 1	NA	NA	NA	NA	SMIM17	0.0337969	0.256621	0.0767138	4.88767	0.012319	0.118356	0	0	0	4.25533	0	0
ENSSSCG00000002314	SMOC1	SPARC related modular calcium binding 1 [Source:NCBI gene;Acc:100157351]	Cluster 1	NA	NA	NA	NA	SMOC1	0.51076	0.78202	0.165249	6.30113	0	0.463892	0.0504872	0.0861726	0	5.19597	0	0.0861726
ENSSSCG00000004453	SNAP91	synaptosome associated protein 91 [Source:NCBI gene;Acc:100521763]	Cluster 1	NA	NA	NA	NA	SNAP91	1.84706	1.07892	0.251413	47.5332	0	0.949297	0	0	0	42.7104	0	0
ENSSSCG00000009203	SNCA	synuclein alpha [Source:NCBI gene;Acc:641350]	Cluster 1	NA	NA	NA	NA	SNCA	0.679975	0.523095	0.134151	58.4808	0	0.426375	0	0	0	48.9899	0	0
ENSSSCG00000014053	SNCB	synuclein beta [Source:NCBI gene;Acc:100127169]	Cluster 1	NA	NA	NA	NA	SNCB	0.247343	0.445005	0.0209816	9.32927	0.074825	0.225437	0	0.0636791	0	8.1801	0.068451	0.0636791
ENSSSCG00000019323	SNORA13	small nucleolar RNA, H/ACA box 13 [Source:HGNC Symbol;Acc:HGNC:32601]	Cluster 1	0.179302292	-0.604321137	0.425018846	0.470335903	SNORA13	179.634	184.719	249.763	32.4762	105.212	202.379	118.295	85.3738	190.983	22.4108	99.7666	190.983
ENSSSCG00000019648	SNORA25	small nucleolar RNA, H/ACA box 25 [Source:HGNC Symbol;Acc:HGNC:32615]	Cluster 1	NA	NA	NA	NA	SNORA25	0.319784	0.710256	0.660829	0.130814	0.312329	0.553447	0	0.050383	0.199681	0.035343	0.295082	0.199681
ENSSSCG00000018530	SNORA29	small nucleolar RNA, H/ACA box 29 [Source:HGNC Symbol;Acc:HGNC:32619]	Cluster 1	-0.344036677	-0.051886616	0.395923293	0.67378137	SNORA29	185.9	268.004	249.378	45.4783	81.3797	231.624	141.594	135.717	135.326	33.7946	61.6807	141.594
ENSSSCG00000018716	SNORA35B	small nucleolar RNA, H/ACA box 35B [Source:HGNC Symbol;Acc:HGNC:52202]	Cluster 1	NA	NA	NA	NA	SNORA35B	4.36223	20.1841	2.03574	55.8922	0.556539	6.0125	0.415636	2.72245	0	35.7432	0	2.72245
ENSSSCG00000018308	SNORA36B	small nucleolar RNA, H/ACA box 36B [Source:HGNC Symbol;Acc:HGNC:32629]	Cluster 1	-0.197261302	-0.067027861	0.264289163	0.907612101	SNORA36B	86.0329	117.197	105.023	2.83053	14.6122	101.935	67.3656	37.1291	44.2852	1.16954	12.399	67.3656
ENSSSCG00000019114	SNORA47	small nucleolar RNA, H/ACA box 47 [Source:HGNC Symbol;Acc:HGNC:32640]	Cluster 1	NA	NA	NA	NA	SNORA47	0.663552	1.2603	0.468969	4.73373	0.736537	0.767686	0	0	0	2.89436	0.315789	0
ENSSSCG00000020700	SNORA63	Small nucleolar RNA SNORA63 [Source:RFAM;Acc:RF00092]	Cluster 1	NA	NA	NA	NA	SNORA63D	59.5618	84.6363	92.9168	50.2287	14.501	77.6804	38.8245	35.6412	45.5118	36.103	8.9937	45.5118
ENSSSCG00000022926	SNORA63	Small nucleolar RNA SNORA63 [Source:RFAM;Acc:RF00092]	Cluster 1	NA	NA	NA	NA	SNORA63E	5.78673	7.46029	6.20296	7.56914	3.82411	6.45051	0.959997	0.900042	3.04713	6.87599	3.49928	3.04713
ENSSSCG00000018152	SNORA70	Small nucleolar RNA SNORA70 [Source:RFAM;Acc:RF00156]	Cluster 1	NA	NA	NA	NA	NA	0.298943	0.250771	0.194422	0.207677	0.0455302	0.247312	0	0	0	0.032874	0	0
ENSSSCG00000019527	SNORA70	Small nucleolar RNA SNORA70 [Source:RFAM;Acc:RF00156]	Cluster 1	NA	NA	NA	NA	NA	0	0.142253	0	0	0	0.0453316	0	0	0	0	0	0
ENSSSCG00000050263	SNORA70	Small nucleolar RNA SNORA70 [Source:RFAM;Acc:RF00156]	Cluster 1	NA	NA	NA	NA	NA	0	0.16044	0.0283532	0.032062	0	0.0606895	0	0	0	0	0	0
ENSSSCG00000018501	SNORA72	Small nucleolar RNA SNORA72 [Source:RFAM;Acc:RF00139]	Cluster 1	NA	NA	NA	NA	AC108667.1;AC069224.1;SNORA72	47.7119	68.4942	68.2113	7.83994	19.0229	60.6482	31.787	25.7645	46.2542	6.48539	13.9611	46.2542
ENSSSCG00000018884	SNORD113-4	small nucleolar RNA, C/D box 113-4 [Source:HGNC Symbol;Acc:HGNC:32983]	Cluster 1	NA	NA	NA	NA	SNORD113-4	0.664775	0.518813	0.285797	3.52819	0	0.481417	0	0	0	2.91749	0	0
ENSSSCG00000018436	SNORD113-5	small nucleolar RNA, C/D box 113-5 [Source:HGNC Symbol;Acc:HGNC:32984]	Cluster 1	NA	NA	NA	NA	SNORD113-5	0.557385	0.704617	0	1.34999	0	0.384653	0	0	0	0.59233	0	0
ENSSSCG00000038498	SNORD113-6	small nucleolar RNA, C/D box 113-6 [Source:HGNC Symbol;Acc:HGNC:32985]	Cluster 1	NA	NA	NA	NA	SNORD113-6	0.155665	0.205428	0	2.69329	0	0.11684	0	0	0	1.85552	0	0
ENSSSCG00000018325	SNORD113-7	small nucleolar RNA, C/D box 113-7 [Source:HGNC Symbol;Acc:HGNC:32986]	Cluster 1	NA	NA	NA	NA	SNORD113-7	0.859333	2.94878	0.424475	9.19138	0.1982	1.18688	0	0.394594	0	6.53869	0	0.394594
ENSSSCG00000018918	SNORD113-8	small nucleolar RNA, C/D box 113-8 [Source:HGNC Symbol;Acc:HGNC:32987]	Cluster 1	NA	NA	NA	NA	SNORD113-8	0.777208	1.46574	0.278586	3.35845	0.0938143	0.776119	0	0	0	0.312775	0	0
ENSSSCG00000019064	SNORD113-9	small nucleolar RNA, C/D box 113-9 [Source:HGNC Symbol;Acc:HGNC:32988]	Cluster 1	NA	NA	NA	NA	SNORD113-9	0.166499	0.868896	0.271257	5.08904	0	0.404648	0	0	0	2.45612	0	0
ENSSSCG00000018389	SNORD114-1	small nucleolar RNA, C/D box 114-1 [Source:HGNC Symbol;Acc:HGNC:32989]	Cluster 1	NA	NA	NA	NA	SNORD114-1	0.682778	2.28847	0.231194	7.49717	0.494776	0.895755	0	0	0	5.56419	0	0
ENSSSCG00000019155	SNORD115	Small nucleolar RNA SNORD115 [Source:RFAM;Acc:RF00105]	Cluster 1	NA	NA	NA	NA	SNORD115-38;SNORD115-32;SNORD115-46	0.285923	0.426095	0	1.11017	0.0356097	0.224018	0	0	0	0.186238	0	0
ENSSSCG00000019409	SNORD115	Small nucleolar RNA SNORD115 [Source:RFAM;Acc:RF00105]	Cluster 1	NA	NA	NA	NA	SNORD115-38;SNORD115-32;SNORD115-46	0.181709	0.324222	0.089971	1.14233	0	0.1948	0	0	0	0.723324	0	0
ENSSSCG00000019878	SNORD115	Small nucleolar RNA SNORD115 [Source:RFAM;Acc:RF00105]	Cluster 1	NA	NA	NA	NA	SNORD115-38;SNORD115-32;SNORD115-46	0.938236	0.625	0.352708	7.46666	0	0.621143	0	0	0	4.98593	0	0
ENSSSCG00000020399	SNORD115	Small nucleolar RNA SNORD115 [Source:RFAM;Acc:RF00105]	Cluster 1	NA	NA	NA	NA	NA	0.740531	2.19201	0.304272	3.64356	0	0.935106	0	0	0	2.52467	0	0
ENSSSCG00000032033	SNORD116	Small nucleolar RNA SNORD116 [Source:RFAM;Acc:RF00108]	Cluster 1	NA	NA	NA	NA	SNORD116-13	0.938087	2.74893	0.401546	9.95183	0.342206	1.16752	0	0.14611	0	5.17258	0	0.14611
ENSSSCG00000019949	SNORD16	Small nucleolar RNA SNORD16 [Source:RFAM;Acc:RF00138]	Cluster 1	NA	NA	NA	NA	NA	0.444828	1.05829	0.5729	0.0448693	0.0692023	0.672404	0.09624	0.057825	0.133416	0.031473	0.033032	0.133416
ENSSSCG00000037271	SNORD29	Small nucleolar RNA SNORD29 [Source:RFAM;Acc:RF00070]	Cluster 1	NA	NA	NA	NA	AC106821.2	0.164053	0.247369	0	2.80955	0	0.132372	0	0	0	1.65125	0	0
ENSSSCG00000039392	SNPH	syntaphilin [Source:NCBI gene;Acc:100513829]	Cluster 1	NA	NA	NA	NA	SNPH	0.261747	0.431447	0.0763587	7.61366	0.0479405	0.248058	0	0.0518083	0	4.98323	0.0217879	0.0518083
ENSSSCG00000028124	SNRPN	small nuclear ribonucleoprotein polypeptide N [Source:NCBI gene;Acc:100626432]	Cluster 1	0.771978905	-0.237186597	-0.534792308	0.406276183	SNRPN	3.67182	2.61324	2.57819	12.9918	4.82035	2.92358	1.5252	0.748663	1.38801	11.0251	3.66427	1.5252
ENSSSCG00000034495	SNTG1	syntrophin gamma 1 [Source:NCBI gene;Acc:100620960]	Cluster 1	NA	NA	NA	NA	SNTG1	0.178886	0.421297	0.0276835	4.87051	0	0.198594	0	0	0	4.37547	0	0
ENSSSCG00000010494	SORBS1	sorbin and SH3 domain containing 1 [Source:NCBI gene;Acc:100153151]	Cluster 1	NA	NA	NA	NA	SORBS1	0.827325	1.85621	0.473611	17.8424	0.364246	0.97392	0.257608	0.541477	0.0137387	16.4031	0.297449	0.541477
ENSSSCG00000036679	SORBS2	sorbin and SH3 domain containing 2 [Source:NCBI gene;Acc:396719]	Cluster 1	NA	NA	NA	NA	SORBS2	0.485898	1.16852	0.253827	8.79736	0.227475	0.592685	0.0330946	0.144399	0.0273603	5.43168	0.0833405	0.144399
ENSSSCG00000030026	SORCS1	sortilin related VPS10 domain containing receptor 1 [Source:NCBI gene;Acc:100155686]	Cluster 1	NA	NA	NA	NA	SORCS1	0.112814	0.357782	0.00630636	1.68814	0.12798	0.149902	0	0	0	1.1361	0.0413306	0
ENSSSCG00000010617	SORCS3	sortilin related VPS10 domain containing receptor 3 [Source:NCBI gene;Acc:100511162]	Cluster 1	NA	NA	NA	NA	SORCS3	0.0963361	0.333843	0.0147729	3.4013	0	0.140615	0	0	0	2.78354	0	0
ENSSSCG00000015135	SORL1	sortilin related receptor 1 [Source:NCBI gene;Acc:100626812]	Cluster 1	NA	NA	NA	NA	SORL1	1.14321	0.797755	0.153979	23.5345	14.2625	0.644363	0.0590095	0.046992	0.00356485	20.6772	12.1792	0.0590095
ENSSSCG00000006831	SORT1	sortilin 1 [Source:NCBI gene;Acc:106504120]	Cluster 1	-0.002865752	0.297159566	-0.294293813	0.530215841	SORT1	3.89011	4.15332	3.31153	34.3544	3.72678	3.77176	2.72098	2.29638	2.12102	29.5622	3.1882	2.72098
ENSSSCG00000008649	SOX11	SRY-box transcription factor 11 [Source:NCBI gene;Acc:100514639]	Cluster 1	NA	NA	NA	NA	SOX11	0.29873	0.31952	0.0535398	7.91366	0	0.217667	0	0	0	5.73372	0	0
ENSSSCG00000000567	SOX5	SRY-box transcription factor 5 [Source:NCBI gene;Acc:100627965]	Cluster 1	NA	NA	NA	NA	SOX5	0.132066	0.709236	0.225696	14.2154	2.65085	0.333579	0.00138806	0.0618165	0.0102548	12.848	1.75309	0.0618165
ENSSSCG00000037970	SOX8	SRY-box transcription factor 8 [Source:NCBI gene;Acc:110259952]	Cluster 1	NA	NA	NA	NA	SOX8	0.447381	0.951017	0.186384	29.6324	0.155458	0.496315	0.00896405	0.0705053	0	21.8774	0	0.0705053
ENSSSCG00000032692	SPIN3	spindlin family member 3 [Source:HGNC Symbol;Acc:HGNC:27272]	Cluster 1	NA	NA	NA	NA	SPIN3	0.0423596	0.139904	0.155425	0.609203	0.442889	0.111414	0	0	0	0.118177	0	0
ENSSSCG00000002635	SPIRE2	spire type actin nucleation factor 2 [Source:NCBI gene;Acc:100621354]	Cluster 1	NA	NA	NA	NA	SPIRE2	0.50348	0.533969	0.12762	8.23299	1.81247	0.375178	0.172655	0.14716	0	7.54919	1.06829	0.172655
ENSSSCG00000009722	SPOCK3	SPARC (osteonectin), cwcv and kazal like domains proteoglycan 3 [Source:NCBI gene;Acc:100154805]	Cluster 1	NA	NA	NA	NA	SPOCK3	0.0952733	0.280276	0.065117	21.2316	0	0.143074	0	0	0	19.6363	0	0
ENSSSCG00000005654	SPTAN1	spectrin alpha, non-erythrocytic 1 [Source:NCBI gene;Acc:100049693]	Cluster 1	0.136606336	0.240995619	-0.377601955	0.415673419	SPTAN1	21.4929	20.4833	16.9236	167.826	76.7429	19.5364	14.8427	12.7977	13.2057	149.654	71.1172	14.8427
ENSSSCG00000040786	SPTBN1	spectrin beta, non-erythrocytic 1 [Source:NCBI gene;Acc:100516258]	Cluster 1	-0.1408156	1.54941053	-1.40859493	0.26269058	SPTBN1	4.03353	5.11562	1.60533	217.588	28.1638	3.31246	1.05522	0.676001	0.250132	197.071	25.6566	1.05522
ENSSSCG00000038508	SPTBN2	spectrin beta, non-erythrocytic 2 [Source:NCBI gene;Acc:110259235]	Cluster 1	NA	NA	NA	NA	SPTBN2	1.54145	1.51509	0.361446	46.3406	1.55399	1.05689	0.315684	0.43296	0	36.5856	1.24568	0.43296
ENSSSCG00000018056	SRCIN1	SRC kinase signaling inhibitor 1 [Source:NCBI gene;Acc:100513819]	Cluster 1	NA	NA	NA	NA	SRCIN1	2.89545	2.07834	0.477857	23.1149	0.508367	1.60717	0.694669	0.466288	0	21.3825	0.374936	0.694669
ENSSSCG00000033624	SRGAP3	SLIT-ROBO Rho GTPase activating protein 3 [Source:NCBI gene;Acc:102167373]	Cluster 1	NA	NA	NA	NA	SRGAP3	1.7438	1.55768	0.423363	25.0757	0.257636	1.15363	0.460734	0.351882	0.0432796	23.2673	0.0714101	0.460734
ENSSSCG00000024676	SRPK3	SRSF protein kinase 3 [Source:NCBI gene;Acc:100240720]	Cluster 1	NA	NA	NA	NA	SRPK3	0.069747	0.901109	0.031096	2.66617	0.0444963	0.279958	0	0	0	2.10258	0	0
ENSSSCG00000018644	ssc-let-7e	ssc-let-7e [Source:miRBase;Acc:MI0013086]	Cluster 1	NA	NA	NA	NA	MIRLET7E	0.217585	0.477564	0.103373	0.967179	0	0.256771	0	0	0	0.510932	0	0
ENSSSCG00000019971	ssc-mir-138	ssc-mir-138 [Source:miRBase;Acc:MI0022131]	Cluster 1	NA	NA	NA	NA	MIR138-1	0.120294	0.629516	0.0281164	1.70044	0.198099	0.233515	0	0	0	1.20255	0	0
ENSSSCG00000037841	ssc-mir-153	ssc-mir-153 [Source:miRBase;Acc:MI0002454]	Cluster 1	NA	NA	NA	NA	MIR153-2	0.0136109	0.321342	0.126944	0.67214	0	0.147087	0	0	0	0.208392	0	0
ENSSSCG00000019457	ssc-mir-195	ssc-mir-195 [Source:miRBase;Acc:MI0013141]	Cluster 1	NA	NA	NA	NA	MIR195	0.130421	0.326188	0.0505269	0.105475	0	0.163458	0	0	0	0	0	0
ENSSSCG00000019456	ssc-mir-23b	ssc-mir-23b [Source:miRBase;Acc:MI0013112]	Cluster 1	NA	NA	NA	NA	MIR23B	0.346589	1.26148	0.864078	1.90118	0.222273	0.783873	0	0.22123	0	1.22619	0.086125	0.22123
ENSSSCG00000019178	ssc-mir-24-2	ssc-mir-24-2 [Source:miRBase;Acc:MI0013111]	Cluster 1	NA	NA	NA	NA	NA	0.862494	1.44767	0.493392	3.33334	0.908528	0.895282	0	0.277411	0	2.94201	0.621344	0.277411
ENSSSCG00000032651	ssc-mir-370	ssc-mir-370 [Source:miRBase;Acc:MI0022148]	Cluster 1	NA	NA	NA	NA	MIR370	0.61348	0.806081	0.135518	1.31461	0	0.490155	0	0	0	0.586453	0	0
ENSSSCG00000030434	ssc-mir-4334	ssc-mir-4334 [Source:miRBase;Acc:MI0015921]	Cluster 1	NA	NA	NA	NA	NA	0.834702	1.05407	0.272814	0.172934	0.402158	0.686482	0	0	0	0.048521	0	0
ENSSSCG00000035830	ssc-mir-4335	ssc-mir-4335 [Source:miRBase;Acc:MI0015923]	Cluster 1	NA	NA	NA	NA	NA	0	0.0944145	0	0.06972	0	0.03053	0	0	0	0	0	0
ENSSSCG00000034634	ssc-mir-6782	ssc-mir-6782 [Source:miRBase;Acc:MI0031620]	Cluster 1	NA	NA	NA	NA	NA	0.222255	0.272665	0.393418	0.0167508	0.0471042	0.294153	0	0	0	0	0	0
ENSSSCG00000019199	ssc-mir-708	ssc-mir-708 [Source:miRBase;Acc:MI0013154]	Cluster 1	NA	NA	NA	NA	MIR708	0.0058599	0.286721	0.0526472	1.04995	0	0.108583	0	0	0	0.564967	0	0
ENSSSCG00000018618	ssc-mir-874	ssc-mir-874 [Source:miRBase;Acc:MI0022157]	Cluster 1	NA	NA	NA	NA	MIR874	0.0620684	0.214455	0.0558426	0.69548	0	0.108437	0	0	0	0.557992	0	0
ENSSSCG00000019173	ssc-mir-9-3	ssc-mir-9-3 [Source:miRBase;Acc:MI0022123]	Cluster 1	NA	NA	NA	NA	MIR9-3	0.0424016	0.597043	0.0766002	0.803347	0	0.214699	0	0	0	0.646016	0	0
ENSSSCG00000040647	ssc-mir-9796	ssc-mir-9796 [Source:miRBase;Acc:MI0031560]	Cluster 1	NA	NA	NA	NA	NA	0.303673	0.676338	0.258674	0.103546	0.100233	0.401139	0.138956	0.092302	0.107944	0.088726	0.071778	0.138956
ENSSSCG00000039534	ssc-mir-9802	ssc-mir-9802 [Source:miRBase;Acc:MI0031566]	Cluster 1	NA	NA	NA	NA	NA	0	0.115273	0	0	0	0.0370359	0	0	0	0	0	0
ENSSSCG00000038564	ssc-mir-9808	ssc-mir-9808 [Source:miRBase;Acc:MI0031575]	Cluster 1	NA	NA	NA	NA	NA	0.148574	1.28454	0.316257	3.69926	0	0.511586	0	0	0	2.83736	0	0
ENSSSCG00000039968	ssc-mir-9813	ssc-mir-9813 [Source:miRBase;Acc:MI0031580]	Cluster 1	NA	NA	NA	NA	NA	0.733751	0.9687	0.430079	3.16838	0	0.696324	0	0	0	1.81268	0	0
ENSSSCG00000035106	ssc-mir-9816	ssc-mir-9816 [Source:miRBase;Acc:MI0031583]	Cluster 1	NA	NA	NA	NA	NA	0	0.342764	0.193738	1.40578	0.280392	0.170315	0	0	0	0.376613	0	0
ENSSSCG00000033815	SST	somatostatin [Source:NCBI gene;Acc:494469]	Cluster 1	NA	NA	NA	NA	SST	0.00903671	0.379683	0.1065	58.9034	0	0.154904	0	0	0	49.3469	0	0
ENSSSCG00000001938	SSTR1	somatostatin receptor 1 [Source:NCBI gene;Acc:397004]	Cluster 1	NA	NA	NA	NA	SSTR1	0.0342378	0.370339	0.0885791	5.50534	0.0718695	0.155499	0	0	0	4.24653	0.059494	0
ENSSSCG00000003757	SSX2IP	SSX family member 2 interacting protein [Source:NCBI gene;Acc:100522497]	Cluster 1	NA	NA	NA	NA	SSX2IP	0.519644	0.821144	0.359245	4.35754	1.01862	0.55523	0.0495074	0.349522	0.137367	2.92125	0.853251	0.349522
ENSSSCG00000008141	ST6GAL2	ST6 beta-galactoside alpha-2,6-sialyltransferase 2 [Source:NCBI gene;Acc:100512775]	Cluster 1	NA	NA	NA	NA	ST6GAL2	0.147788	0.557847	0.0773352	8.44448	0	0.244264	0	0.0545301	0	7.00686	0	0.0545301
ENSSSCG00000038971	ST8SIA3	ST8 alpha-N-acetyl-neuraminide alpha-2,8-sialyltransferase 3 [Source:NCBI gene;Acc:100157619]	Cluster 1	NA	NA	NA	NA	ST8SIA3	0.719162	0.660141	0.168993	23.5252	0.0305417	0.494255	0	0.104488	0.0285458	20.5205	0	0.104488
ENSSSCG00000026964	STK36	serine/threonine kinase 36 [Source:NCBI gene;Acc:100519396]	Cluster 1	-0.063634348	0.311428743	-0.247794395	0.59320135	STK36	2.70639	3.15006	2.35945	3.53133	1.16049	2.7247	2.16246	1.99209	1.48089	3.10307	0.965978	2.16246
ENSSSCG00000022496	STK39	serine/threonine kinase 39 [Source:NCBI gene;Acc:100517614]	Cluster 1	NA	NA	NA	NA	STK39	0.641496	0.761394	0.0821164	13.2883	11.8127	0.462593	0.152541	0.109575	0	11.2301	10.0954	0.152541
ENSSSCG00000006160	STMN2	stathmin 2 [Source:NCBI gene;Acc:100156768]	Cluster 1	NA	NA	NA	NA	STMN2	1.31981	1.06359	0.332321	110.668	0.11858	0.854508	0	0.245885	0.0289572	99.9375	0	0.245885
ENSSSCG00000009662	STMN4	stathmin 4 [Source:NCBI gene;Acc:100739720]	Cluster 1	NA	NA	NA	NA	STMN4	0.876094	1.90378	0.385427	85.1637	0.0729453	0.961555	0	0	0	75.8424	0	0
ENSSSCG00000024288	STUM	stum, mechanosensory transduction mediator homolog [Source:NCBI gene;Acc:100621258]	Cluster 1	NA	NA	NA	NA	STUM	0.0159685	0.315503	0.0854516	6.61387	0.0126059	0.132038	0	0.0391889	0	5.04515	0	0.0391889
ENSSSCG00000007772	STX1A	syntaxin 1A [Source:NCBI gene;Acc:100512594]	Cluster 1	NA	NA	NA	NA	STX1A	0.26467	1.09119	0.110036	11.9747	6.38703	0.431868	0	0.390751	0	10.1775	5.65333	0.390751
ENSSSCG00000005617	STXBP1	syntaxin binding protein 1 [Source:NCBI gene;Acc:100517927]	Cluster 1	NA	NA	NA	NA	STXBP1	2.76496	1.56801	0.887704	46.4483	0.617557	1.63288	0.874624	0.475365	0.302946	41.0527	0.358926	0.874624
ENSSSCG00000007456	SULF2	sulfatase 2 [Source:NCBI gene;Acc:100152351]	Cluster 1	NA	NA	NA	NA	SULF2	1.08945	1.50248	1.01192	23.1322	6.50192	1.19114	0.745395	0.448398	0.358218	17.5088	3.166	0.745395
ENSSSCG00000000026	SULT4A1	sulfotransferase family 4A member 1 [Source:NCBI gene;Acc:100523243]	Cluster 1	NA	NA	NA	NA	SULT4A1	0.12271	0.435548	0.0219151	27.7327	0	0.180955	0	0	0	21.2582	0	0
ENSSSCG00000002262	SV2B	synaptic vesicle glycoprotein 2B [Source:NCBI gene;Acc:100157784]	Cluster 1	NA	NA	NA	NA	SV2B	1.1378	0.831563	0.219426	27.2204	0.0100183	0.683895	0.077264	0.137446	0.053394	17.049	0	0.137446
ENSSSCG00000034062	SV2C	synaptic vesicle glycoprotein 2C [Source:NCBI gene;Acc:100517268]	Cluster 1	NA	NA	NA	NA	SV2C	0.376554	0.260455	0.0586206	5.24794	5.79197	0.224673	0.115465	0	0	1.52618	3.71443	0.115465
ENSSSCG00000006023	SYBU	syntabulin [Source:NCBI gene;Acc:100157483]	Cluster 1	NA	NA	NA	NA	SYBU	1.52582	1.30511	0.418167	21.4759	0.0388433	1.02119	0.446926	0.126324	0	20.7467	0	0.446926
ENSSSCG00000000863	SYCP3	synaptonemal complex protein 3 [Source:NCBI gene;Acc:100523378]	Cluster 1	NA	NA	NA	NA	SYCP3	0	0.119411	0	0.107875	0.051798	0.0383167	0	0	0	0.041662	0	0
ENSSSCG00000012276	SYN1	synapsin I [Source:NCBI gene;Acc:100216310]	Cluster 1	NA	NA	NA	NA	SYN1	1.24504	1.84438	0.402427	82.0021	2.45706	1.07665	0.402712	0.776314	0.0826878	72.6563	2.20918	0.776314
ENSSSCG00000040453	SYN3	synapsin III [Source:NCBI gene;Acc:100519024]	Cluster 1	NA	NA	NA	NA	SYN3	0.259883	0.355644	0.183757	2.6633	0.0791801	0.264483	0.0694919	0.0293278	0.0621418	1.20131	0.0639661	0.0694919
ENSSSCG00000007130	SYNDIG1	synapse differentiation inducing 1 [Source:NCBI gene;Acc:100620296]	Cluster 1	NA	NA	NA	NA	SYNDIG1	0.685985	0.401472	0.13782	8.66414	0.0466878	0.390499	0	0	0	8.47633	0	0
ENSSSCG00000001513	SYNGAP1	synaptic Ras GTPase activating protein 1 [Source:NCBI gene;Acc:100525524]	Cluster 1	NA	NA	NA	NA	SYNGAP1	0.824585	1.25439	0.530552	17.9278	1.69054	0.846492	0.457544	0.514259	0.21697	11.9029	1.38212	0.514259
ENSSSCG00000020873	SYNGR1	synaptogyrin 1 [Source:NCBI gene;Acc:100626046]	Cluster 1	NA	NA	NA	NA	SYNGR1	2.65535	1.64332	1.20565	35.4453	0.0528728	1.7725	1.47652	0.9195	0.66564	29.5715	0	1.47652
ENSSSCG00000038453	SYNPO	synaptopodin [Source:NCBI gene;Acc:110259543]	Cluster 1	NA	NA	NA	NA	SYNPO	0.257156	0.473442	0.161346	10.8084	0.708483	0.290906	0	0.0480904	0.0696787	8.8288	0.333236	0.0696787
ENSSSCG00000012292	SYP	synaptophysin [Source:NCBI gene;Acc:100512029]	Cluster 1	NA	NA	NA	NA	SYP	4.13442	3.06447	1.79646	93.5057	0.332962	2.87883	1.76016	1.68317	0.60852	83.3968	0.228926	1.76016
ENSSSCG00000000948	SYT1	synaptotagmin 1 [Source:NCBI gene;Acc:100513599]	Cluster 1	NA	NA	NA	NA	SYT1	2.47576	1.94714	0.663233	171.216	0.107414	1.57317	0.542561	0.555946	0.02789	164.41	0.036243	0.555946
ENSSSCG00000031590	SYT13	synaptotagmin 13 [Source:NCBI gene;Acc:100520062]	Cluster 1	NA	NA	NA	NA	SYT13	0.313562	0.651405	0.241583	15.5614	0.0760939	0.391319	0	0.091866	0.02914	13.9296	0.03225	0.091866
ENSSSCG00000015610	SYT14	synaptotagmin 14 [Source:NCBI gene;Acc:100512917]	Cluster 1	NA	NA	NA	NA	SYT14	0.274224	0.317858	0.139781	2.04358	0.0621505	0.241591	0	0	0	1.35329	0	0
ENSSSCG00000005098	SYT16	synaptotagmin 16 [Source:NCBI gene;Acc:100522358]	Cluster 1	NA	NA	NA	NA	SYT16	0	0.37215	0.0498304	9.50531	0.0445636	0.129381	0	0	0	7.03799	0	0
ENSSSCG00000022200	SYT17	synaptotagmin 17 [Source:NCBI gene;Acc:100513981]	Cluster 1	NA	NA	NA	NA	SYT17	0.0496048	0.416838	0.0564605	9.78509	0.0224259	0.162518	0	0.0600316	0	8.37788	0	0.0600316
ENSSSCG00000003222	SYT3	synaptotagmin 3 [Source:NCBI gene;Acc:100511086]	Cluster 1	NA	NA	NA	NA	SYT3	0.904186	0.36848	0.296125	4.61015	2.98332	0.50037	0.319948	0	0.123998	4.0566	2.67039	0.319948
ENSSSCG00000037079	SYT4	synaptotagmin 4 [Source:NCBI gene;Acc:110261201]	Cluster 1	NA	NA	NA	NA	SYT4	0.45674	0.300107	0.0899881	14.1577	0.00925148	0.273291	0	0	0	13.1855	0	0
ENSSSCG00000021843	SYT5	synaptotagmin 5 [Source:NCBI gene;Acc:100626439]	Cluster 1	NA	NA	NA	NA	SYT5	0.0909561	0.253809	0	31.0105	0	0.110059	0	0	0	25.75	0	0
ENSSSCG00000021906	SYT7	synaptotagmin 7 [Source:NCBI gene;Acc:100521541]	Cluster 1	NA	NA	NA	NA	SYT7	1.22766	1.02588	0.263776	16.0134	0.0399987	0.786671	0.269333	0.217652	0	9.41935	0	0.269333
ENSSSCG00000003572	SYTL1	synaptotagmin like 1 [Source:NCBI gene;Acc:100511935]	Cluster 1	NA	NA	NA	NA	SYTL1	0.0424963	0.127	0	0.528151	6.97496	0.0551953	0	0	0	0.339517	4.62761	0
ENSSSCG00000014909	SYTL2	synaptotagmin like 2 [Source:NCBI gene;Acc:100627498]	Cluster 1	NA	NA	NA	NA	SYTL2	0.997939	1.8008	0.838086	8.4329	9.14571	1.17475	0.662498	0.731284	0.47734	6.76574	7.97827	0.731284
ENSSSCG00000042118	TAFA1	TAFA chemokine like family member 1 [Source:NCBI gene;Acc:100522704]	Cluster 1	NA	NA	NA	NA	TAFA1	0	0.307375	0.0180716	7.8261	0	0.1	0	0	0	6.16384	0	0
ENSSSCG00000037190	TAGLN3	transgelin 3 [Source:NCBI gene;Acc:100737002]	Cluster 1	NA	NA	NA	NA	TAGLN3	0.224961	0.362906	0.0352416	72.783	0	0.200079	0	0	0	63.131	0	0
ENSSSCG00000008761	TBC1D19	TBC1 domain family member 19 [Source:NCBI gene;Acc:100623223]	Cluster 1	NA	NA	NA	NA	TBC1D19	0.283034	0.346296	0.160493	3.8173	0.106407	0.26088	0	0	0	3.22733	0.080571	0
ENSSSCG00000023788	TBC1D30	TBC1 domain family member 30 [Source:NCBI gene;Acc:100623817]	Cluster 1	NA	NA	NA	NA	TBC1D30	0.141367	0.24144	0.167816	4.48111	0.488141	0.182792	0	0	0	3.80995	0.348783	0
ENSSSCG00000017515	TBKBP1	TBK1 binding protein 1 [Source:NCBI gene;Acc:100518628]	Cluster 1	NA	NA	NA	NA	TBKBP1	0.281157	0.416034	0.0821522	6.68687	0.59518	0.252146	0	0	0	6.05857	0.346683	0
ENSSSCG00000015891	TBR1	T-box brain transcription factor 1 [Source:NCBI gene;Acc:100154282]	Cluster 1	NA	NA	NA	NA	TBR1	0.0722772	0.858886	0.144442	4.70022	0.10123	0.31639	0	0.089447	0	2.33942	0	0.089447
ENSSSCG00000016453	TCAF1	TRPM8 channel-associated factor 1 [Source:NCBI gene;Acc:100519808]	Cluster 1	NA	NA	NA	NA	TCAF1	1.73664	1.63218	0.912916	56.0232	0.109027	1.39741	0.748308	0.557909	0.223378	52.4096	0.1054	0.748308
ENSSSCG00000004535	TCF4	transcription factor 4 [Source:NCBI gene;Acc:100511671]	Cluster 1	0.364762436	0.223703774	-0.588466209	0.433005737	TCF4	5.69347	4.82677	3.84511	41.2415	17.5302	4.73845	2.86523	3.29504	2.52927	31.1841	11.9433	3.29504
ENSSSCG00000027770	TDRKH	tudor and KH domain containing [Source:NCBI gene;Acc:100622748]	Cluster 1	NA	NA	NA	NA	TDRKH	0.992562	1.12349	0.451757	5.94728	0.0529709	0.83141	0.2092	0.308242	0	5.41583	0.014214	0.308242
ENSSSCG00000023728	TECTA	tubulin-specific chaperone cofactor E-like protein [Source:NCBI gene;Acc:100523684]	Cluster 1	NA	NA	NA	NA	TECTA	0.890118	0.949959	0.710661	3.31179	0.940931	0.847394	0.396813	0.600123	0.207917	2.84166	0.73529	0.600123
ENSSSCG00000017018	TENM2	teneurin transmembrane protein 2 [Source:NCBI gene;Acc:100513121]	Cluster 1	NA	NA	NA	NA	TENM2	0.076764	0.391848	0.0947433	13.1953	0.021825	0.179437	0	0	0	11.0876	0	0
ENSSSCG00000015774	TENM3	teneurin transmembrane protein 3 [Source:NCBI gene;Acc:100512817]	Cluster 1	NA	NA	NA	NA	TENM3	0.0457029	0.323299	0.0847544	15.112	0.0982428	0.144983	0	0	0	13.5288	0.0081652	0
ENSSSCG00000007671	TFR2	actin like 6B [Source:NCBI gene;Acc:100516853]	Cluster 1	NA	NA	NA	NA	TFR2	0.284223	0.302633	0.0532034	2.25022	0.00490465	0.20779	0	0	0	1.89952	0	0
ENSSSCG00000006911	TGFBR3	transforming growth factor beta receptor 3 [Source:NCBI gene;Acc:397512]	Cluster 1	NA	NA	NA	NA	TGFBR3	0.465195	0.383515	0.0267059	3.19058	0.888716	0.276757	0	0.062895	0	2.61967	0.772878	0.062895
ENSSSCG00000035969	THRA	thyroid hormone receptor alpha [Source:NCBI gene;Acc:397387]	Cluster 1	-0.156545333	0.418549324	-0.262003991	0.465348369	THRA	2.89438	3.59485	2.52461	31.2193	2.19459	2.98052	1.96287	1.94057	1.54647	29.7234	2.06987	1.96287
ENSSSCG00000036033	THRB	thyroid hormone receptor beta [Source:NCBI gene;Acc:396776]	Cluster 1	NA	NA	NA	NA	THRB	0.113402	0.560921	0.259201	4.41369	0.285738	0.298303	0	0.192407	0.128127	3.93519	0.169948	0.192407
ENSSSCG00000004980	THSD4	thrombospondin type 1 domain containing 4 [Source:NCBI gene;Acc:100524417]	Cluster 1	NA	NA	NA	NA	THSD4	0.0731424	0.24803	0.0356424	1.43942	0.111713	0.115229	0	0	0	1.08767	0.0721133	0
ENSSSCG00000015350	THSD7A	thrombospondin type 1 domain containing 7A [Source:NCBI gene;Acc:100739717]	Cluster 1	0.051283209	-0.342915364	0.291632155	0.823762986	THSD7A	3.36161	3.78477	4.13505	18.8452	0.0207206	3.7499	1.00342	1.28095	2.06129	15.0552	0.00448497	2.06129
ENSSSCG00000040172	THSD7B	thrombospondin type 1 domain containing 7B [Source:NCBI gene;Acc:100624965]	Cluster 1	NA	NA	NA	NA	THSD7B	0.045937	0.183922	0.0359134	2.45294	1.2179	0.0865525	0	0	0	1.42231	0.654685	0
ENSSSCG00000032330	THY1	Thy-1 cell surface antigen [Source:NCBI gene;Acc:100271931]	Cluster 1	NA	NA	NA	NA	THY1	0.471875	1.03871	0.215146	77.4581	4.94723	0.539163	0.0910408	0.188521	0	69.7697	4.17684	0.188521
ENSSSCG00000012994	TIGD3	tigger transposable element derived 3 [Source:NCBI gene;Acc:100737751]	Cluster 1	NA	NA	NA	NA	TIGD3	0.0718831	0.209243	0.0675274	0.209233	0.114593	0.114329	0	0	0	0.128726	0	0
ENSSSCG00000031866	TIMP3	TIMP metallopeptidase inhibitor 3 [Source:NCBI gene;Acc:396775]	Cluster 1	NA	NA	NA	NA	TIMP3	0.375016	0.534916	0.100462	15.7413	0.603663	0.324308	0	0.024189	0	14.3979	0.360612	0.024189
ENSSSCG00000028995	TLE2	TLE family member 2, transcriptional corepressor [Source:NCBI gene;Acc:100622728]	Cluster 1	NA	NA	NA	NA	TLE2	1.14072	0.877122	0.222068	6.70528	0.596554	0.699741	0.0791202	0	0	4.98322	0.25761	0.0791202
ENSSSCG00000010885	TLR5	toll like receptor 5 [Source:NCBI gene;Acc:100144476]	Cluster 1	NA	NA	NA	NA	TLR5	0.343787	0.454147	0.0653486	2.83336	0.128904	0.276861	0	0.060858	0	2.67681	0.071722	0.060858
ENSSSCG00000013004	TM7SF2	transmembrane 7 superfamily member 2 [Source:NCBI gene;Acc:100514510]	Cluster 1	NA	NA	NA	NA	TM7SF2	0.506441	0.827046	0.305978	16.2987	0.412605	0.531837	0	0	0	12.6285	0.051327	0
ENSSSCG00000015287	TMCC2	transmembrane and coiled-coil domain family 2 [Source:NCBI gene;Acc:100627220]	Cluster 1	NA	NA	NA	NA	TMCC2	0.448576	0.337601	0.121342	7.25452	0.248475	0.295195	0	0	0.0407129	6.55253	0.217851	0.0407129
ENSSSCG00000036395	TMCO2	transmembrane and coiled-coil domains 2 [Source:NCBI gene;Acc:100621068]	Cluster 1	NA	NA	NA	NA	TMCO2	0.0148267	0.264106	0.0295469	0.0623361	0	0.0971698	0	0	0	0	0	0
ENSSSCG00000016064	TMEFF2	transmembrane protein with EGF like and two follistatin like domains 2 [Source:NCBI gene;Acc:654831]	Cluster 1	NA	NA	NA	NA	TMEFF2	1.46374	2.17244	0.257706	29.1431	0	1.14218	0	0.140433	0	24.6852	0	0.140433
ENSSSCG00000011635	TMEM108	transmembrane protein 108 [Source:NCBI gene;Acc:100521929]	Cluster 1	NA	NA	NA	NA	TMEM108	0.0627187	0.547611	0.0593319	3.68647	0	0.203291	0	0	0	3.26519	0	0
ENSSSCG00000000801	TMEM117	transmembrane protein 117 [Source:NCBI gene;Acc:100524623]	Cluster 1	NA	NA	NA	NA	TMEM117	0.318263	0.344797	0.0514708	3.37203	0.00908705	0.2307	0	0	0	2.77067	0	0
ENSSSCG00000007605	TMEM130	transmembrane protein 130 [Source:NCBI gene;Acc:100517935]	Cluster 1	NA	NA	NA	NA	TMEM130	1.01095	0.930037	0.195127	57.881	0	0.667735	0.155658	0.153129	0	51.0621	0	0.155658
ENSSSCG00000038915	TMEM132D	transmembrane protein 132D [Source:NCBI gene;Acc:100623073]	Cluster 1	NA	NA	NA	NA	TMEM132D	0.0598267	1.09194	0.05765	5.56478	0.00262676	0.328543	0	0.042223	0	4.60022	0	0.042223
ENSSSCG00000003022	TMEM145	transmembrane protein 145 [Source:NCBI gene;Acc:100513091]	Cluster 1	NA	NA	NA	NA	TMEM145	2.12731	1.05704	0.167208	7.46717	0.521909	0.958186	0.45555	0	0	7.13485	0.298853	0.45555
ENSSSCG00000012952	TMEM151A	transmembrane protein 151A [Source:NCBI gene;Acc:100520884]	Cluster 1	NA	NA	NA	NA	TMEM151A	0.537673	0.690223	0.301923	25.2191	0.269209	0.501289	0	0	0.0277071	20.042	0	0.0277071
ENSSSCG00000030575	TMEM158	transmembrane protein 158 [Source:NCBI gene;Acc:100620777]	Cluster 1	NA	NA	NA	NA	TMEM158	0.40269	0.331502	0.240955	9.05734	0.1706	0.323386	0	0	0	3.20464	0	0
ENSSSCG00000016493	TMEM178B	transmembrane protein 178B [Source:NCBI gene;Acc:100738949]	Cluster 1	NA	NA	NA	NA	TMEM178B	1.45918	2.45073	0.25755	28.9199	0.0490637	1.20162	0	0	0	24.9546	0	0
ENSSSCG00000039537	TMEM179	transmembrane protein 179 [Source:NCBI gene;Acc:110258341]	Cluster 1	NA	NA	NA	NA	TMEM179	0.195604	0.469997	0.0715143	12.6632	0.00590012	0.234906	0	0.104144	0	10.8405	0	0.104144
ENSSSCG00000027541	TMEM198	transmembrane protein 198 [Source:NCBI gene;Acc:100623329]	Cluster 1	NA	NA	NA	NA	TMEM198	0.137716	0.156416	0.0405043	4.5936	0.0963556	0.11036	0	0	0	4.2664	0	0
ENSSSCG00000004201	TMEM200A	transmembrane protein 200A [Source:NCBI gene;Acc:100157644]	Cluster 1	NA	NA	NA	NA	TMEM200A	0.0766186	0.232482	0.0572545	1.73808	0	0.119457	0	0	0	1.15483	0	0
ENSSSCG00000039627	TMEM200C	transmembrane protein 200C [Source:NCBI gene;Acc:110261171]	Cluster 1	NA	NA	NA	NA	TMEM200C	0.0735488	0.383514	0.0149577	3.41015	0	0.146615	0	0	0	2.47492	0	0
ENSSSCG00000016600	TMEM229A	transmembrane protein 229A [Source:NCBI gene;Acc:100524656]	Cluster 1	NA	NA	NA	NA	TMEM229A	0.033494	0.506756	0.189296	9.05512	0	0.228043	0	0	0	7.48341	0	0
ENSSSCG00000043358	TMEM271	transmembrane protein 271 [Source:HGNC Symbol;Acc:HGNC:53639]	Cluster 1	NA	NA	NA	NA	TMEM271	0.0108433	0.334709	0.0310767	5.27426	0.0246497	0.116316	0	0	0	3.54448	0	0
ENSSSCG00000012490	TMEM35A	transmembrane protein 35A [Source:NCBI gene;Acc:100516714]	Cluster 1	NA	NA	NA	NA	TMEM35A	0.34328	0.200071	0.0718566	17.2426	0.0134542	0.199969	0	0	0	15.154	0	0
ENSSSCG00000013864	TMEM38A	transmembrane protein 38A [Source:NCBI gene;Acc:100514568]	Cluster 1	NA	NA	NA	NA	TMEM38A	0.507471	0.874368	0.24569	4.64561	0	0.521147	0	0.157503	0	3.90021	0	0.157503
ENSSSCG00000028530	TMEM52	transmembrane protein 52 [Source:NCBI gene;Acc:100623445]	Cluster 1	NA	NA	NA	NA	TMEM52	0.237337	0.332347	0.202326	4.54598	0.0755542	0.256153	0.062251	0.09268	0	3.26115	0.029247	0.09268
ENSSSCG00000013911	TMEM59L	transmembrane protein 59 like [Source:NCBI gene;Acc:100511310]	Cluster 1	NA	NA	NA	NA	TMEM59L	2.05112	1.41858	0.445783	89.3691	0	1.20144	0.349438	0.160669	0	81.3649	0	0.349438
ENSSSCG00000006108	TMEM67	transmembrane protein 67 [Source:NCBI gene;Acc:100515024]	Cluster 1	NA	NA	NA	NA	TMEM67	1.48505	2.23204	1.46717	2.68662	0.488893	1.70606	0.812159	1.21353	0.997072	2.44966	0.427031	1.21353
ENSSSCG00000034013	TMEM88B	transmembrane protein 88B [Source:NCBI gene;Acc:100526055]	Cluster 1	NA	NA	NA	NA	TMEM88B	0.209219	0.315323	0.0903501	9.43508	0.132296	0.201437	0	0	0	6.9771	0	0
ENSSSCG00000027928	TMEM9	transmembrane protein 9 [Source:NCBI gene;Acc:100621878]	Cluster 1	NA	NA	NA	NA	TMEM9	0.492903	0.559421	0.154034	10.5027	3.06049	0.390181	0	0	0	8.21107	2.27024	0
ENSSSCG00000017727	TMEM98	transmembrane protein 98 [Source:NCBI gene;Acc:100520269]	Cluster 1	NA	NA	NA	NA	TMEM98	0.24276	0.375632	0.0808952	2.16458	0.226116	0.227131	0	0	0	1.60764	0.199378	0
ENSSSCG00000004628	TMOD2	tropomodulin 2 [Source:NCBI gene;Acc:100157165]	Cluster 1	NA	NA	NA	NA	TMOD2	1.05047	1.21051	0.53381	53.729	0.088385	0.908562	0.247641	0.340054	0.0644697	49.2402	0.0394327	0.340054
ENSSSCG00000024065	TMTC2	transmembrane O-mannosyltransferase targeting cadherins 2 [Source:NCBI gene;Acc:100620150]	Cluster 1	NA	NA	NA	NA	TMTC2	2.23292	2.21515	0.977052	8.40002	2.20597	1.73908	0.662239	1.29712	0.106636	6.78634	1.68945	1.29712
ENSSSCG00000028905	TNIK	TRAF2 and NCK interacting kinase [Source:NCBI gene;Acc:100233204]	Cluster 1	-0.440757724	0.837701082	-0.396943357	0.337961522	TNIK	4.0665	6.04783	3.12314	45.8086	19.984	4.28036	2.31008	2.76342	1.16227	43.316	16.4456	2.76342
ENSSSCG00000015508	TNR	tenascin R [Source:NCBI gene;Acc:100520686]	Cluster 1	NA	NA	NA	NA	TNR	0.335303	0.889565	0.291801	27.4431	0	0.482674	0	0.131932	0.0332506	24.4513	0	0.131932
ENSSSCG00000027669	TNS1	tensin 1 [Source:NCBI gene;Acc:100514801]	Cluster 1	NA	NA	NA	NA	TNS1	0.374377	0.676332	0.275017	8.73331	0.923458	0.432168	0.188295	0.132611	0.032108	6.40164	0.244868	0.188295
ENSSSCG00000000263	TNS2	tensin 2 [Source:NCBI gene;Acc:100156301]	Cluster 1	NA	NA	NA	NA	TNS2	0.693461	0.997755	0.386418	5.84808	0.281378	0.67393	0.106289	0	0	4.74268	0.210354	0.106289
ENSSSCG00000004570	TPM1	tropomyosin 1 [Source:NCBI gene;Acc:100037999]	Cluster 1	0.089047412	0.000281501	-0.089328913	0.960130057	TPM1	2.11083	2.13802	1.97677	13.5178	2.3953	2.07439	1.52743	1.28208	1.33064	12.6678	2.05415	1.52743
ENSSSCG00000032698	TPPP	tubulin polymerization promoting protein [Source:NCBI gene;Acc:100144410]	Cluster 1	NA	NA	NA	NA	TPPP	0.412485	0.96189	0.246332	23.1944	2.56206	0.511579	0.037525	0.07322	0.0214032	21.4378	0.844334	0.07322
ENSSSCG00000023842	TRAT1	T-cell receptor-associated transmembrane adapter 1 [Source:NCBI gene;Acc:100620198]	Cluster 1	NA	NA	NA	NA	TRAT1	0.103818	0.219711	0	0.0255143	13.5481	0.10421	0	0	0	0	10.0418	0
ENSSSCG00000016479	TRBV19	T cell receptor beta variable 19 [Source:HGNC Symbol;Acc:HGNC:12194]	Cluster 1	NA	NA	NA	NA	TRBV19	0	0.106386	0.00331676	0.0573796	1.04749	0.0354162	0	0	0	0.020234	0.858668	0
ENSSSCG00000001639	TRERF1	transcriptional regulating factor 1 [Source:NCBI gene;Acc:100153071]	Cluster 1	NA	NA	NA	NA	TRERF1	0.155246	0.295781	0.223302	1.97983	6.86542	0.223432	0.0269542	0.0602623	0.0835349	1.68949	6.25475	0.0835349
ENSSSCG00000029200	TRIM2	tripartite motif containing 2 [Source:NCBI gene;Acc:100627416]	Cluster 1	NA	NA	NA	NA	TRIM2	1.08119	1.19912	0.358247	26.7596	1.0432	0.838712	0.0467826	0.239427	0.0281251	25.385	0.941203	0.239427
ENSSSCG00000006526	TRIM46	tripartite motif containing 46 [Source:NCBI gene;Acc:100155505]	Cluster 1	NA	NA	NA	NA	TRIM46	0.530215	0.710483	0.133552	4.81859	0.131964	0.436936	0	0.190067	0	3.82078	0.121177	0.190067
ENSSSCG00000005025	TRIM9	tripartite motif containing 9 [Source:NCBI gene;Acc:100153738]	Cluster 1	NA	NA	NA	NA	TRIM9	1.85715	3.49739	0.899917	31.0411	0.0821099	1.90097	0.625957	0.621128	0.230897	23.866	0.019498	0.625957
ENSSSCG00000011681	TRPC1	transient receptor potential cation channel subfamily C member 1 [Source:NCBI gene;Acc:100156938]	Cluster 1	NA	NA	NA	NA	TRPC1	0.577378	0.49543	0.210139	4.90365	0.0981022	0.418554	0.0652509	0.128108	0.0200339	4.60204	0.0158756	0.128108
ENSSSCG00000009362	TRPC4	transient receptor potential cation channel subfamily C member 4 [Source:NCBI gene;Acc:100157635]	Cluster 1	NA	NA	NA	NA	TRPC4	0.42931	0.609287	0.437816	5.3686	0.00869111	0.489891	0.04467	0.178509	0.174977	4.88289	0	0.178509
ENSSSCG00000025214	TSHZ3	teashirt zinc finger homeobox 3 [Source:NCBI gene;Acc:100627966]	Cluster 1	NA	NA	NA	NA	TSHZ3	0.0462797	0.242297	0.0179676	1.79462	0.00186718	0.0978317	0	0.038931	0	1.33436	0	0.038931
ENSSSCG00000036152	TSPAN15	tetraspanin 15 [Source:NCBI gene;Acc:110256602]	Cluster 1	NA	NA	NA	NA	TSPAN15	0.416211	0.360577	0.0772757	6.63643	0.0365479	0.275633	0	0	0	4.54736	0	0
ENSSSCG00000029813	TSPAN5	tetraspanin 5 [Source:NCBI gene;Acc:100622240]	Cluster 1	NA	NA	NA	NA	TSPAN5	0.452021	0.493846	0.0585454	7.04512	4.28073	0.319257	0.0437092	0.0554289	0	5.48371	3.59978	0.0554289
ENSSSCG00000017638	TSPOAP1	TSPO associated protein 1 [Source:NCBI gene;Acc:100514918]	Cluster 1	NA	NA	NA	NA	TSPOAP1	2.11314	1.65461	0.697481	19.459	1.75837	1.41176	0.47919	0.295368	0.324371	15.5065	1.26118	0.47919
ENSSSCG00000001664	TTBK1	tau tubulin kinase 1 [Source:NCBI gene;Acc:100155509]	Cluster 1	NA	NA	NA	NA	TTBK1	0.489933	0.604554	0.110524	10.5354	0.212975	0.384681	0.103047	0.0778694	0	10.0485	0.116887	0.103047
ENSSSCG00000016511	TTC26	tetratricopeptide repeat domain 26 [Source:NCBI gene;Acc:100517251]	Cluster 1	NA	NA	NA	NA	TTC26	0.222499	0.299063	0.278663	1.69722	0.264312	0.266324	0.056505	0.077762	0.13223	1.40841	0.065802	0.13223
ENSSSCG00000038839	TTC36	tetratricopeptide repeat domain 36 [Source:NCBI gene;Acc:100622487]	Cluster 1	NA	NA	NA	NA	TTC36	0.149386	0.17456	0.0871442	0.684101	0.277635	0.13643	0	0	0	0.298052	0.01416	0
ENSSSCG00000005186	TTC39B	tetratricopeptide repeat domain 39B [Source:NCBI gene;Acc:100515182]	Cluster 1	NA	NA	NA	NA	TTC39B	0.426667	0.422102	0.164192	3.4252	2.30405	0.33176	0.052717	0.035925	0	2.75459	1.70179	0.052717
ENSSSCG00000003710	TTC39C	tetratricopeptide repeat domain 39C [Source:NCBI gene;Acc:100511088]	Cluster 1	NA	NA	NA	NA	TTC39C	0.382326	0.393985	0.232984	2.37515	7.94293	0.334367	0	0	0	1.39373	6.64325	0
ENSSSCG00000020701	TTC9	tetratricopeptide repeat domain 9 [Source:NCBI gene;Acc:100627339]	Cluster 1	NA	NA	NA	NA	TTC9	0.164016	0.203452	0.103874	8.89044	0.561855	0.156385	0	0	0	7.58199	0.451278	0
ENSSSCG00000038036	TTLL11	tubulin tyrosine ligase like 11 [Source:NCBI gene;Acc:100152823]	Cluster 1	NA	NA	NA	NA	TTLL11	0.51373	0.703826	0.349568	2.61961	0.152373	0.515501	0.121488	0.222626	0.2325	2.19635	0.137293	0.2325
ENSSSCG00000003760	TTLL7	tubulin tyrosine ligase like 7 [Source:NCBI gene;Acc:100522876]	Cluster 1	NA	NA	NA	NA	TTLL7	1.03238	1.6798	0.272305	26.419	0.0328239	0.906482	0	0.248414	0	21.6302	0	0.248414
ENSSSCG00000003271	TTYH1	tweety family member 1 [Source:NCBI gene;Acc:100524682]	Cluster 1	NA	NA	NA	NA	TTYH1	2.27619	3.63384	1.78246	30.6023	0.776185	2.48267	1.01197	1.34566	0.492236	27.608	0.33336	1.34566
ENSSSCG00000014581	TUB	TUB bipartite transcription factor [Source:NCBI gene;Acc:100520318]	Cluster 1	NA	NA	NA	NA	TUB	0.600585	0.547011	0.119986	9.98854	0.113959	0.404952	0.0930834	0.02392	0	7.58761	0.0254931	0.0930834
ENSSSCG00000013545	TUBB4A	tubulin beta 4A class IVa [Source:NCBI gene;Acc:100736584]	Cluster 1	0.043701166	0.61848538	-0.662186546	0.162788032	TUBB4A	3.23392	3.42896	2.13024	120.655	2.07399	2.88634	1.5362	1.77865	1.2129	103.771	1.96151	1.77865
ENSSSCG00000021988	TUSC3	tumor suppressor candidate 3 [Source:NCBI gene;Acc:106504082]	Cluster 1	NA	NA	NA	NA	TUSC3	0.133164	0.183311	0.0662978	5.95897	0.0195849	0.126566	0	0	0	5.32938	0	0
ENSSSCG00000004744	TYRO3	TYRO3 protein tyrosine kinase [Source:NCBI gene;Acc:100515870]	Cluster 1	NA	NA	NA	NA	TYRO3	1.21666	0.846564	0.28328	23.7292	0.904372	0.738314	0.25609	0	0	21.3535	0.699421	0.25609
ENSSSCG00000019414	U1	U1 spliceosomal RNA [Source:RFAM;Acc:RF00003]	Cluster 1	NA	NA	NA	NA	NA	0.125119	0.288261	0.217288	1.28961	0	0.208366	0	0	0	0.923423	0	0
ENSSSCG00000019588	U1	U1 spliceosomal RNA [Source:RFAM;Acc:RF00003]	Cluster 1	NA	NA	NA	NA	NA	0.0424729	0.291678	0	0.688426	0.436643	0.104264	0	0	0	0.588288	0	0
ENSSSCG00000028732	U2	U2 spliceosomal RNA [Source:RFAM;Acc:RF00004]	Cluster 1	NA	NA	NA	NA	NA	7.81519	7.63055	7.60738	1.61057	3.76426	7.68388	4.12585	3.83736	4.14485	1.06135	2.99672	4.14485
ENSSSCG00000043924	U2	U2 spliceosomal RNA [Source:RFAM;Acc:RF00004]	Cluster 1	NA	NA	NA	NA	NA	0.208837	0.224694	0.029703	0.41249	0	0.150895	0	0	0	0.184293	0	0
ENSSSCG00000044234	U2	U2 spliceosomal RNA [Source:RFAM;Acc:RF00004]	Cluster 1	NA	NA	NA	NA	NA	2.97469	3.89227	1.28898	10.8448	0	2.54393	0.040972	0.373399	0.016541	9.28617	0	0.373399
ENSSSCG00000045473	U2	U2 spliceosomal RNA [Source:RFAM;Acc:RF00004]	Cluster 1	NA	NA	NA	NA	NA	0.0245675	0.20466	0.038782	0.00399672	0.0510713	0.0863669	0	0	0	0	0	0
ENSSSCG00000045894	U2	U2 spliceosomal RNA [Source:RFAM;Acc:RF00004]	Cluster 1	NA	NA	NA	NA	NA	0.576515	0.399338	0.0661214	2.22339	0	0.32987	0	0	0	1.28141	0	0
ENSSSCG00000046501	U2	U2 spliceosomal RNA [Source:RFAM;Acc:RF00004]	Cluster 1	NA	NA	NA	NA	NA	1.91561	2.27574	2.19953	1.42748	1.61275	2.12638	0.686367	0.574165	1.14944	0.97937	0.425382	1.14944
ENSSSCG00000049538	U2	U2 spliceosomal RNA [Source:RFAM;Acc:RF00004]	Cluster 1	NA	NA	NA	NA	NA	0.0554125	0.14203	0.0299554	0.0298387	0.244709	0.0747465	0	0	0	0	0	0
ENSSSCG00000050798	U3	Small nucleolar RNA U3 [Source:RFAM;Acc:RF00012]	Cluster 1	NA	NA	NA	NA	NA	0	0.111536	0	0.0973174	0	0.0358763	0	0	0	0	0	0
ENSSSCG00000019267	U4	U4 spliceosomal RNA [Source:RFAM;Acc:RF00015]	Cluster 1	NA	NA	NA	NA	RNU4-85P	0	0.3733	0	0.0494532	0	0.111532	0	0	0	0	0	0
ENSSSCG00000018608	U5	U5 spliceosomal RNA [Source:RFAM;Acc:RF00020]	Cluster 1	NA	NA	NA	NA	NA	2.1545	3.98237	2.45037	1.64718	1.17862	2.7851	1.36683	1.6602	1.2193	0.874487	0.822289	1.6602
ENSSSCG00000019094	U5	U5 spliceosomal RNA [Source:RFAM;Acc:RF00020]	Cluster 1	NA	NA	NA	NA	RNU5F-7P	37.5567	37.0139	34.2932	10.238	25.5342	36.2601	18.686	17.9444	19.84	4.95684	22.1997	19.84
ENSSSCG00000028965	U5	U5 spliceosomal RNA [Source:RFAM;Acc:RF00020]	Cluster 1	NA	NA	NA	NA	RNU5F-7P	47.5574	56.2997	45.3955	16.9191	17.9242	49.5391	28.825	33.7418	30.1739	7.242	15.5924	33.7418
ENSSSCG00000037200	U5	U5 spliceosomal RNA [Source:RFAM;Acc:RF00020]	Cluster 1	0.070557049	-0.097177881	0.026620831	0.978499817	RNU5F-7P	151.006	165.461	159.49	37.7845	68.8313	158.541	97.7514	88.5821	106.835	18.031	60.1488	106.835
ENSSSCG00000038681	U5	U5 spliceosomal RNA [Source:RFAM;Acc:RF00020]	Cluster 1	NA	NA	NA	NA	NA	52.7545	58.4292	54.77	14.0471	30.5913	55.2693	37.3389	28.8042	36.2146	5.28411	27.7933	37.3389
ENSSSCG00000018307	U6	U6 spliceosomal RNA [Source:RFAM;Acc:RF00026]	Cluster 1	NA	NA	NA	NA	RNU6-163P	0.0505923	0.302694	0	0.171585	0	0.110262	0	0	0	0	0	0
ENSSSCG00000018486	U6	U6 spliceosomal RNA [Source:RFAM;Acc:RF00026]	Cluster 1	NA	NA	NA	NA	NA	0.0234666	0.189697	0.0794608	0.400472	0	0.095399	0	0	0	0	0	0
ENSSSCG00000018590	U6	U6 spliceosomal RNA [Source:RFAM;Acc:RF00026]	Cluster 1	NA	NA	NA	NA	NA	3.03635	2.22749	1.1915	4.94191	0.538044	2.05632	1.01673	0	0	3.6327	0	1.01673
ENSSSCG00000018664	U6	U6 spliceosomal RNA [Source:RFAM;Acc:RF00026]	Cluster 1	NA	NA	NA	NA	NA	0	0.431089	0.0168439	1.43066	0	0.133201	0	0	0	0.806283	0	0
ENSSSCG00000018697	U6	U6 spliceosomal RNA [Source:RFAM;Acc:RF00026]	Cluster 1	NA	NA	NA	NA	RNU6-98P	1.37298	1.5046	0.719998	1.11019	3.50496	1.1703	0.269661	0	0	0.895658	2.4504	0.269661
ENSSSCG00000018969	U6	U6 spliceosomal RNA [Source:RFAM;Acc:RF00026]	Cluster 1	NA	NA	NA	NA	RNU6-524P	0.174347	0.702419	0.052864	0.303634	0	0.281578	0	0	0	0.027996	0	0
ENSSSCG00000019132	U6	U6 spliceosomal RNA [Source:RFAM;Acc:RF00026]	Cluster 1	NA	NA	NA	NA	NA	0	0.17395	0	0.035452	0	0.0549128	0	0	0	0	0	0
ENSSSCG00000019289	U6	U6 spliceosomal RNA [Source:RFAM;Acc:RF00026]	Cluster 1	NA	NA	NA	NA	NA	0.466527	0.51844	0.132044	0.807898	0	0.360976	0	0	0	0.475091	0	0
ENSSSCG00000019557	U6	U6 spliceosomal RNA [Source:RFAM;Acc:RF00026]	Cluster 1	NA	NA	NA	NA	NA	0.541893	0.7824	0.42514	0.621523	0.773898	0.5763	0	0	0	0.148447	0.120058	0
ENSSSCG00000019863	U6	U6 spliceosomal RNA [Source:RFAM;Acc:RF00026]	Cluster 1	NA	NA	NA	NA	NA	0.0273645	0.312317	0.416909	2.51144	0.174195	0.2408	0	0	0	1.68054	0	0
ENSSSCG00000020055	U6	U6 spliceosomal RNA [Source:RFAM;Acc:RF00026]	Cluster 1	NA	NA	NA	NA	NA	1.10934	1.13025	0.738415	0.375113	0.141284	0.984163	0	0.050052	0	0.267504	0	0.050052
ENSSSCG00000020311	U6	U6 spliceosomal RNA [Source:RFAM;Acc:RF00026]	Cluster 1	NA	NA	NA	NA	NA	0.0145529	0.141543	0	0.031023	0	0.0501606	0	0	0	0	0	0
ENSSSCG00000020433	U6	U6 spliceosomal RNA [Source:RFAM;Acc:RF00026]	Cluster 1	NA	NA	NA	NA	NA	0.427026	0.527913	0	1.32666	0	0.296712	0	0	0	0.805988	0	0
ENSSSCG00000020589	U6	U6 spliceosomal RNA [Source:RFAM;Acc:RF00026]	Cluster 1	NA	NA	NA	NA	NA	0	0.409951	0	1.06589	0	0.121333	0	0	0	0.387928	0	0
ENSSSCG00000023147	U6	U6 spliceosomal RNA [Source:RFAM;Acc:RF00026]	Cluster 1	NA	NA	NA	NA	RNU6-78P	0.214781	0.426775	0.116373	1.38905	0	0.246104	0	0	0	0.545371	0	0
ENSSSCG00000023321	U6	U6 spliceosomal RNA [Source:RFAM;Acc:RF00026]	Cluster 1	NA	NA	NA	NA	RNU6-1125P	0	0.143012	0.0815208	0.0676635	0	0.0732361	0	0	0	0	0	0
ENSSSCG00000031108	U6	U6 spliceosomal RNA [Source:RFAM;Acc:RF00026]	Cluster 1	NA	NA	NA	NA	NA	1.3562	1.88662	1.6293	0.823017	0.354992	1.61505	0.537252	0.334295	0.540581	0.600754	0.021636	0.540581
ENSSSCG00000031156	U6	U6 spliceosomal RNA [Source:RFAM;Acc:RF00026]	Cluster 1	NA	NA	NA	NA	RNU6-166P	0	0.397675	0.161904	0.176551	0	0.175417	0	0	0	0	0	0
ENSSSCG00000031185	U6	U6 spliceosomal RNA [Source:RFAM;Acc:RF00026]	Cluster 1	NA	NA	NA	NA	NA	0	0.20496	0	0.493083	0	0.0641207	0	0	0	0.156447	0	0
ENSSSCG00000031447	U6	U6 spliceosomal RNA [Source:RFAM;Acc:RF00026]	Cluster 1	NA	NA	NA	NA	NA	0.0220694	1.09019	0	0.116673	0	0.287919	0	0	0	0.055506	0	0
ENSSSCG00000032268	U6	U6 spliceosomal RNA [Source:RFAM;Acc:RF00026]	Cluster 1	NA	NA	NA	NA	RNU6-90P	0.604884	1.08485	0.32658	3.89876	0	0.643427	0	0	0	2.92116	0	0
ENSSSCG00000032387	U6	U6 spliceosomal RNA [Source:RFAM;Acc:RF00026]	Cluster 1	NA	NA	NA	NA	NA	0.0248047	0.505409	0.0249431	0.236027	0	0.165016	0	0	0	0	0	0
ENSSSCG00000032703	U6	U6 spliceosomal RNA [Source:RFAM;Acc:RF00026]	Cluster 1	NA	NA	NA	NA	RNU6-116P	0.57128	0.364135	0.176831	0.0258794	0	0.361262	0	0	0	0	0	0
ENSSSCG00000033044	U6	U6 spliceosomal RNA [Source:RFAM;Acc:RF00026]	Cluster 1	NA	NA	NA	NA	RNU6-609P	0	0.367411	0	0	0	0.10994	0	0	0	0	0	0
ENSSSCG00000033163	U6	U6 spliceosomal RNA [Source:RFAM;Acc:RF00026]	Cluster 1	NA	NA	NA	NA	NA	0	0.213327	0	0.675031	0	0.066578	0	0	0	0.231085	0	0
ENSSSCG00000033431	U6	U6 spliceosomal RNA [Source:RFAM;Acc:RF00026]	Cluster 1	NA	NA	NA	NA	NA	0.350382	0.369108	0.130174	0.346355	0	0.278439	0	0	0	0.13281	0	0
ENSSSCG00000033940	U6	U6 spliceosomal RNA [Source:RFAM;Acc:RF00026]	Cluster 1	NA	NA	NA	NA	NA	0.633971	0.830917	0.487287	3.09161	0.554501	0.64476	0	0	0	2.38093	0.436098	0
ENSSSCG00000034337	U6	U6 spliceosomal RNA [Source:RFAM;Acc:RF00026]	Cluster 1	NA	NA	NA	NA	NA	0.0785881	0.247102	0.0802917	0.925303	0	0.13266	0	0	0	0.166519	0	0
ENSSSCG00000034596	U6	U6 spliceosomal RNA [Source:RFAM;Acc:RF00026]	Cluster 1	NA	NA	NA	NA	NA	0.0277375	0.104455	0	0.893018	0.0812	0.043142	0	0	0	0.620254	0	0
ENSSSCG00000035242	U6	U6 spliceosomal RNA [Source:RFAM;Acc:RF00026]	Cluster 1	NA	NA	NA	NA	NA	0.439456	0.318827	0.101019	0.0702638	0.195967	0.278578	0	0	0	0	0.067256	0
ENSSSCG00000035412	U6	U6 spliceosomal RNA [Source:RFAM;Acc:RF00026]	Cluster 1	NA	NA	NA	NA	NA	0.621649	1.04604	0.625267	0.214847	0.314164	0.753604	0.201298	0.055013	0	0	0	0.201298
ENSSSCG00000035753	U6	U6 spliceosomal RNA [Source:RFAM;Acc:RF00026]	Cluster 1	NA	NA	NA	NA	NA	0.530706	2.45961	0.737467	6.58405	0	1.09546	0	0	0	4.75575	0	0
ENSSSCG00000037902	U6	U6 spliceosomal RNA [Source:RFAM;Acc:RF00026]	Cluster 1	NA	NA	NA	NA	NA	0	0.145222	0	0	0	0.0462367	0	0	0	0	0	0
ENSSSCG00000038012	U6	U6 spliceosomal RNA [Source:RFAM;Acc:RF00026]	Cluster 1	NA	NA	NA	NA	RNU6-333P	0.200315	1.08291	0.0925596	1.39007	0	0.397882	0	0	0	0.78556	0	0
ENSSSCG00000038352	U6	U6 spliceosomal RNA [Source:RFAM;Acc:RF00026]	Cluster 1	NA	NA	NA	NA	NA	0.0848208	0.25358	0	0	0	0.107907	0	0	0	0	0	0
ENSSSCG00000040370	U6	U6 spliceosomal RNA [Source:RFAM;Acc:RF00026]	Cluster 1	NA	NA	NA	NA	RNU6-624P;RNU6-382P	0.023871	0.192087	0	0.193649	0	0.0686882	0	0	0	0.075956	0	0
ENSSSCG00000040596	U6	U6 spliceosomal RNA [Source:RFAM;Acc:RF00026]	Cluster 1	NA	NA	NA	NA	NA	0	0.263121	0.443615	0.936106	0	0.221703	0	0	0	0.711032	0	0
ENSSSCG00000049116	U6	U6 spliceosomal RNA [Source:RFAM;Acc:RF00026]	Cluster 1	NA	NA	NA	NA	NA	0.108005	0.214204	0.133813	0.0335043	0.111252	0.151131	0	0	0	0	0	0
ENSSSCG00000035825	UBE2QL1	ubiquitin conjugating enzyme E2 Q family like 1 [Source:NCBI gene;Acc:100518586]	Cluster 1	NA	NA	NA	NA	UBE2QL1	0.076714	0.418016	0.046947	20.0451	0.011381	0.169236	0	0	0	13.9062	0	0
ENSSSCG00000015095	UBE4A	ubiquitination factor E4A [Source:NCBI gene;Acc:100513674]	Cluster 1	NA	NA	NA	NA	UBE4A	0.0795686	0.442841	0.027656	0	18.7556	0.169784	0	0	0	0	16.7535	0
ENSSSCG00000022945	UCHL1	ubiquitin C-terminal hydrolase L1 [Source:NCBI gene;Acc:396637]	Cluster 1	NA	NA	NA	NA	UCHL1	0.477306	1.01868	0.363125	262.124	0.454589	0.595969	0	0	0	230.217	0.259928	0
ENSSSCG00000031904	UGT8	UDP glycosyltransferase 8 [Source:NCBI gene;Acc:100511825]	Cluster 1	NA	NA	NA	NA	UGT8	1.43706	2.11235	0.701329	110.655	0.134832	1.34556	0.299971	0.453608	0.130454	80.2065	0	0.453608
ENSSSCG00000026697	UHRF1BP1L	UHRF1 binding protein 1 like [Source:NCBI gene;Acc:100511566]	Cluster 1	NA	NA	NA	NA	UHRF1BP1L	0.652142	0.848272	0.523192	9.27251	4.3469	0.669255	0.232121	0.273268	0.108627	7.66573	3.96999	0.273268
ENSSSCG00000014049	UNC5A	unc-5 netrin receptor A [Source:NCBI gene;Acc:100525154]	Cluster 1	NA	NA	NA	NA	UNC5A	0.736226	0.642026	0.268364	8.71509	0.508436	0.534888	0.260266	0.053692	0	7.2244	0.370422	0.260266
ENSSSCG00000038851	UNC79	unc-79 homolog, NALCN channel complex subunit [Source:NCBI gene;Acc:100518260]	Cluster 1	NA	NA	NA	NA	UNC79	0.569825	0.557676	0.119389	7.06108	0.0059436	0.398846	0.057797	0	0	5.83931	0	0.057797
ENSSSCG00000016153	UNC80	unc-80 homolog, NALCN channel complex subunit [Source:NCBI gene;Acc:100522957]	Cluster 1	NA	NA	NA	NA	UNC80	1.73582	1.35867	0.411021	20.5322	0.0822148	1.08816	0.281023	0.0973615	0	15.2493	0.0104192	0.281023
ENSSSCG00000024679	UPF3A	UPF3A regulator of nonsense mediated mRNA decay [Source:NCBI gene;Acc:100621841]	Cluster 1	NA	NA	NA	NA	UPF3A	1.17241	2.21339	1.26415	26.6559	0.367237	1.50959	0	1.21149	0.379491	24.0048	0.25505	1.21149
ENSSSCG00000010742	UROS	uroporphyrinogen III synthase [Source:NCBI gene;Acc:100153444]	Cluster 1	-0.53902087	0.548610956	-0.009590086	0.186636052	UROS	1.04234	1.61233	1.07111	2.42448	1.35386	1.22734	0.725945	1.23075	0.603485	1.78816	1.12007	1.23075
ENSSSCG00000015120	USP2	ubiquitin specific peptidase 2 [Source:NCBI gene;Acc:100520041]	Cluster 1	NA	NA	NA	NA	USP2	0.736208	0.454397	0.0859809	6.24491	0.161878	0.399702	0	0	0	5.68795	0.055554	0
ENSSSCG00000032917	USP30	ubiquitin specific peptidase 30 [Source:NCBI gene;Acc:100153782]	Cluster 1	-0.131185595	0.160131285	-0.02894569	0.736718164	USP30	11.2209	13.1055	11.2623	18.2075	6.77718	11.8338	9.47484	8.34733	9.48721	14.9993	5.71704	9.48721
ENSSSCG00000010302	USP54	ubiquitin specific peptidase 54 [Source:NCBI gene;Acc:100518042]	Cluster 1	NA	NA	NA	NA	USP54	1.5683	1.65172	0.822403	11.9206	0.724836	1.31529	0.70224	0.813454	0.408438	10.6368	0.624796	0.813454
ENSSSCG00000018796	Vault	Vault RNA [Source:RFAM;Acc:RF00006]	Cluster 1	NA	NA	NA	NA	AC022916.1	0.428406	0.591152	0.0806517	0.523882	0	0.349221	0	0	0	0.311805	0	0
ENSSSCG00000039053	VGF	VGF nerve growth factor inducible [Source:NCBI gene;Acc:110259887]	Cluster 1	NA	NA	NA	NA	VGF	1.1701	0.910909	0.300554	12.868	0.40203	0.753677	0.274663	0.15189	0	9.11972	0.192179	0.274663
ENSSSCG00000008615	VSNL1	visinin like 1 [Source:NCBI gene;Acc:100517707]	Cluster 1	NA	NA	NA	NA	VSNL1	1.07543	0.977284	0.500129	85.9759	0.284444	0.832745	0	0.156015	0	69.6225	0.158394	0.156015
ENSSSCG00000015636	VSTM2A	V-set and transmembrane domain containing 2A [Source:NCBI gene;Acc:100517233]	Cluster 1	NA	NA	NA	NA	VSTM2A	0.14478	0.634944	0.0802106	10.905	0	0.264478	0	0.0669605	0	8.63354	0	0.0669605
ENSSSCG00000023921	VSTM2B	V-set and transmembrane domain containing 2B [Source:NCBI gene;Acc:100627408]	Cluster 1	NA	NA	NA	NA	VSTM2B	0.0416773	0.593828	0.0420796	5.9272	0.0163473	0.20049	0	0	0	5.62559	0	0
ENSSSCG00000026185	VWA5B2	von Willebrand factor A domain containing 5B2 [Source:HGNC Symbol;Acc:HGNC:25144]	Cluster 1	NA	NA	NA	NA	VWA5B2	1.34972	0.946276	0.420678	2.43957	0.28126	0.865974	0.654348	0.272571	0.0588858	1.82274	0.264612	0.654348
ENSSSCG00000022543	VWDE	von Willebrand factor D and EGF domains [Source:NCBI gene;Acc:100512803]	Cluster 1	NA	NA	NA	NA	VWDE	0.0863153	0.239515	0.0460099	0.133331	0	0.120937	0	0	0	0.0655859	0	0
ENSSSCG00000009300	WASF3	WASP family member 3 [Source:NCBI gene;Acc:100155782]	Cluster 1	NA	NA	NA	NA	WASF3	0.60846	0.70935	0.104261	15.8154	0.0749441	0.448008	0	0.132017	0	13.55	0.0172898	0.132017
ENSSSCG00000015766	WDR17	WD repeat domain 17 [Source:NCBI gene;Acc:100157060]	Cluster 1	NA	NA	NA	NA	WDR17	0.127458	0.206024	0	3.9437	0.0338458	0.107861	0	0	0	3.49244	0	0
ENSSSCG00000020987	WDR31	WD repeat domain 31 [Source:NCBI gene;Acc:100622202]	Cluster 1	NA	NA	NA	NA	WDR31	0.24967	0.388568	0.107162	2.05466	0.216318	0.243153	0	0.0832167	0	1.69568	0.10375	0.0832167
ENSSSCG00000032452	WFS1	wolframin ER transmembrane glycoprotein [Source:NCBI gene;Acc:100621070]	Cluster 1	NA	NA	NA	NA	WFS1	1.44866	0.929427	0.566814	12.0308	2.97711	0.94891	0.826972	0.310605	0.178971	10.4421	2.58242	0.826972
ENSSSCG00000016685	WIPF3	WAS/WASL interacting protein family member 3 [Source:NCBI gene;Acc:100514743]	Cluster 1	NA	NA	NA	NA	WIPF3	0.158511	0.398437	0.0953802	20.8866	0.00815385	0.210699	0	0.028205	0	12.5001	0	0.028205
ENSSSCG00000034154	WNK2	WNK lysine deficient protein kinase 2 [Source:NCBI gene;Acc:102157981]	Cluster 1	NA	NA	NA	NA	WNK2	1.81665	1.74311	0.294826	21.637	0.468751	1.15475	0.444413	0.320855	0.0286819	18.969	0.420643	0.444413
ENSSSCG00000012332	WNK3	WNK lysine deficient protein kinase 3 [Source:NCBI gene;Acc:100156408]	Cluster 1	NA	NA	NA	NA	WNK3	0.431476	0.589928	0.3992	3.11695	0.153523	0.471229	0.184108	0.306282	0.0869669	3.01187	0.108353	0.306282
ENSSSCG00000039010	WNT7A	Wnt family member 7A [Source:NCBI gene;Acc:100153445]	Cluster 1	NA	NA	NA	NA	WNT7A	0.0353666	0.263566	0.0156113	2.11305	0	0.0993598	0	0	0	1.83809	0	0
ENSSSCG00000017894	WSCD1	WSC domain containing 1 [Source:NCBI gene;Acc:100522103]	Cluster 1	NA	NA	NA	NA	WSCD1	1.30171	1.39094	0.414914	14.2651	0.341908	0.982058	0.200534	0.18024	0.115427	12.0033	0.188274	0.200534
ENSSSCG00000012108	WWC3	WWC family member 3 [Source:NCBI gene;Acc:100157216]	Cluster 1	-0.081190664	0.151611682	-0.070421019	0.846983596	WWC3	4.06058	4.67958	3.997	5.0543	0.95033	4.23691	3.14656	3.19173	2.86916	4.90175	0.749027	3.19173
ENSSSCG00000031868	XK	X-linked Kx blood group [Source:NCBI gene;Acc:100511169]	Cluster 1	NA	NA	NA	NA	XK	0.18504	0.214708	0.0325378	3.4963	2.18681	0.141222	0	0	0	3.03314	1.68427	0
ENSSSCG00000031813	XKR4	XK related 4 [Source:NCBI gene;Acc:100621597]	Cluster 1	NA	NA	NA	NA	XKR4	0.299468	0.933144	0.206734	8.4937	0	0.447262	0.048557	0.142847	0.017211	7.10478	0	0.142847
ENSSSCG00000018715	Y_RNA	Y RNA [Source:RFAM;Acc:RF00019]	Cluster 1	-0.624977083	0.050575909	0.574401174	0.712907546	RNY4P3;AC011846.1;AC084198.2;AC020987.1;AP003354.1;AC089999.2;RNY4P23;AL359839.1;RNY4	300.778	523.941	453.693	361.828	140.837	415.076	190.342	199.208	149.277	129.435	131.424	199.208
ENSSSCG00000020402	Y_RNA	Y RNA [Source:RFAM;Acc:RF00019]	Cluster 1	NA	NA	NA	NA	NA	82.7106	115.239	107.502	17.3965	42.2619	100.825	54.5711	59.0254	58.371	8.02682	31.08	59.0254
ENSSSCG00000013935	YJEFN3	YjeF N-terminal domain containing 3 [Source:NCBI gene;Acc:100514276]	Cluster 1	NA	NA	NA	NA	YJEFN3	0	0.103686	0	2.23878	0	0.0334318	0	0	0	1.63399	0	0
ENSSSCG00000037288	YPEL1	yippee like 1 [Source:NCBI gene;Acc:100523752]	Cluster 1	NA	NA	NA	NA	YPEL1	1.08444	1.06712	0.560036	13.5034	0.656246	0.887252	0	0.215848	0	13.1624	0.378556	0.215848
ENSSSCG00000035400	YPEL2	yippee like 2 [Source:NCBI gene;Acc:100524105]	Cluster 1	-0.118749918	0.337019425	-0.218269508	0.646336186	YPEL2	6.47066	7.73672	5.73845	20.2111	3.09723	6.60482	5.32186	4.2785	3.80904	13.6402	2.5627	5.32186
ENSSSCG00000037892	YPEL4	yippee like 4 [Source:NCBI gene;Acc:100520717]	Cluster 1	NA	NA	NA	NA	YPEL4	0.303479	0.233929	0.0117357	4.06265	0	0.176216	0	0	0	3.27056	0	0
ENSSSCG00000030095	ZBTB16	zinc finger and BTB domain containing 16 [Source:NCBI gene;Acc:100625290]	Cluster 1	NA	NA	NA	NA	ZBTB16	0.227159	0.45229	0.119781	10.1776	7.43392	0.25901	0	0.0143448	0	9.51122	5.21022	0.0143448
ENSSSCG00000021457	ZBTB8A	zinc finger and BTB domain containing 8A [Source:NCBI gene;Acc:100620574]	Cluster 1	NA	NA	NA	NA	ZBTB8A	0.47336	0.381403	0.136005	4.6577	0.401447	0.32232	0	0	0	3.82803	0.301436	0
ENSSSCG00000033074	ZCCHC24	zinc finger CCHC-type containing 24 [Source:NCBI gene;Acc:100621092]	Cluster 1	NA	NA	NA	NA	ZCCHC24	1.50626	2.11458	1.19106	18.4022	2.61438	1.57648	0.822564	1.05313	0.589846	15.9487	1.95443	1.05313
ENSSSCG00000016130	ZDBF2	zinc finger DBF-type containing 2 [Source:NCBI gene;Acc:100157334]	Cluster 1	NA	NA	NA	NA	ZDBF2	0.0232688	0.206797	0.0183441	0.740873	0.0498609	0.0793761	0	0	0	0.335679	0	0
ENSSSCG00000035027	ZDHHC14	zinc finger DHHC-type containing 14 [Source:NCBI gene;Acc:100525194]	Cluster 1	NA	NA	NA	NA	ZDHHC14	0.4985	0.562998	0.240608	12.427	6.11149	0.426975	0	0	0	11.8318	6.04081	0
ENSSSCG00000040339	ZFHX2	zinc finger homeobox 2 [Source:NCBI gene;Acc:106504473]	Cluster 1	NA	NA	NA	NA	ZFHX2	2.07425	2.00191	1.12532	5.08003	0.876226	1.69683	1.03533	0.740404	0.204335	4.78557	0.40364	1.03533
ENSSSCG00000006169	ZFHX4	zinc finger homeobox 4 [Source:NCBI gene;Acc:100514045]	Cluster 1	NA	NA	NA	NA	ZFHX4	0.0793874	0.257628	0.0507983	3.643	0	0.125684	0	0.01744	0	3.073	0	0.01744
ENSSSCG00000001247	ZFP57	ZFP57 zinc finger protein [Source:NCBI gene;Acc:100141415]	Cluster 1	NA	NA	NA	NA	NA	1.23221	1.78345	0.837294	9.14624	0.387854	1.25164	0.167577	0.426356	0.247717	6.66972	0.185975	0.426356
ENSSSCG00000013495	ZFR2	zinc finger RNA binding protein 2 [Source:NCBI gene;Acc:100521543]	Cluster 1	NA	NA	NA	NA	ZFR2	0.543843	0.658626	0.382304	2.28265	1.40711	0.524	0.245813	0.148396	0.130966	2.03916	1.0778	0.245813
ENSSSCG00000007823	ZKSCAN2	zinc finger with KRAB and SCAN domains 2 [Source:NCBI gene;Acc:100520899]	Cluster 1	NA	NA	NA	NA	ZKSCAN2	0.129485	0.234545	0.0217715	2.29793	0	0.125245	0	0.018859	0	2.18574	0	0.018859
ENSSSCG00000007010	ZMAT4	zinc finger matrin-type 4 [Source:NCBI gene;Acc:100521589]	Cluster 1	NA	NA	NA	NA	ZMAT4	0.00631023	0.231119	0.0342865	2.02288	0.00172702	0.0861528	0	0	0	0.838949	0	0
ENSSSCG00000002738	ZNF23	zinc finger protein 19 [Source:NCBI gene;Acc:100514167]	Cluster 1	NA	NA	NA	NA	ZNF23	0.605894	1.11366	0.5811	3.99767	1.39978	0.750801	0.223258	0.567048	0.270776	3.82202	0.996675	0.567048
ENSSSCG00000036405	ZNF311	zinc finger protein 311 [Source:NCBI gene;Acc:100524874]	Cluster 1	NA	NA	NA	NA	ZNF311	0.205577	0.150223	0.0415298	1.05985	0	0.130358	0	0	0	0.843553	0	0
ENSSSCG00000010222	ZNF365	zinc finger protein 365 [Source:NCBI gene;Acc:100157357]	Cluster 1	NA	NA	NA	NA	ZNF365	0.199334	0.497837	0.0984235	10.2492	0.0605571	0.254271	0	0	0	9.57442	0.010452	0
ENSSSCG00000037744	ZNF483	zinc finger protein 483 [Source:NCBI gene;Acc:110259660]	Cluster 1	NA	NA	NA	NA	ZNF483	3.4791	2.63647	1.7182	29.3779	0.841367	2.53767	2.1363	1.0526	0.77706	26.2298	0.451247	2.1363
ENSSSCG00000040893	ZNF488	zinc finger protein 488 [Source:NCBI gene;Acc:102165745]	Cluster 1	NA	NA	NA	NA	ZNF488	0.226586	0.578699	0.200446	3.71421	0	0.324687	0	0.108442	0	3.07827	0	0.108442
ENSSSCG00000034704	ZNF532	zinc finger protein 532 [Source:HGNC Symbol;Acc:HGNC:30940]	Cluster 1	NA	NA	NA	NA	ZNF532	2.06458	2.34952	2.00384	15.8357	0.115888	2.13577	0.333113	0.58595	1.29155	13.3985	0	1.29155
ENSSSCG00000029234	ZNF536	zinc finger protein 536 [Source:NCBI gene;Acc:100738519]	Cluster 1	NA	NA	NA	NA	ZNF536	1.40439	1.19721	0.276815	8.62133	0.00876135	0.889448	0.324462	0.058104	0.0469438	7.01191	0	0.324462
ENSSSCG00000012286	ZNF630	zinc finger protein 630 [Source:NCBI gene;Acc:100525971]	Cluster 1	NA	NA	NA	NA	ZNF630	0.714211	0.706917	0.52327	2.28283	0.647299	0.645702	0.344267	0.314312	0.201212	2.03537	0.41891	0.344267
ENSSSCG00000021601	ZNF711	zinc finger protein 711 [Source:NCBI gene;Acc:100152061]	Cluster 1	NA	NA	NA	NA	ZNF711	0.47928	1.20054	0.561492	8.73787	0.411026	0.719386	0	0.240079	0.119656	8.20948	0.196548	0.240079
ENSSSCG00000036886	ZNF792	zinc finger protein 792 [Source:NCBI gene;Acc:102158403]	Cluster 1	NA	NA	NA	NA	ZNF792	0.0809338	0.374293	0.134742	0.534644	1.7194	0.190123	0	0.0371467	0	0.365962	1.64219	0.0371467
ENSSSCG00000015300	ZNF804B	zinc finger protein 804B [Source:NCBI gene;Acc:100518029]	Cluster 1	NA	NA	NA	NA	ZNF804B	0.198919	0.232183	0.0138585	1.57487	0	0.144144	0	0	0	0.732944	0	0
ENSSSCG00000037512	ZSCAN23	zinc finger and SCAN domain containing 23 [Source:NCBI gene;Acc:100522500]	Cluster 1	NA	NA	NA	NA	ZSCAN23	0.200898	0.472055	0.130997	3.4277	0.320207	0.259787	0	0	0	3.27957	0.286841	0
ENSSSCG00000003921	ZSWIM5	zinc finger SWIM-type containing 5 [Source:NCBI gene;Acc:100514968]	Cluster 1	NA	NA	NA	NA	ZSWIM5	0.714413	0.780651	0.192461	12.1951	0.0596372	0.538318	0.229216	0.023206	0.038146	10.3231	0.030196	0.229216
ENSSSCG00000000883			Cluster 1	NA	NA	NA	NA	NA	0.853479	0.51969	0.186261	0.449663	0.804982	0.494999	0	0	0	0.214188	0.403427	0
ENSSSCG00000002613		olfactory receptor 11G2-like [Source:NCBI gene;Acc:100523452]	Cluster 1	NA	NA	NA	NA	NA	0	0.113916	0.00282663	0.0829802	0	0.0375906	0	0	0	0	0	0
ENSSSCG00000002639			Cluster 1	NA	NA	NA	NA	AC092143.1;TUBB3	0.833241	1.41745	0.582862	99.3547	0.472877	0.914286	0.312305	0.325137	0.288764	89.9482	0.286779	0.325137
ENSSSCG00000002653		junctophilin 3 [Source:NCBI gene;Acc:100512414]	Cluster 1	NA	NA	NA	NA	NA	0.899184	0.758569	0.409502	23.6571	0.170017	0.675961	0.123606	0.152344	0.181312	14.124	0.089715	0.181312
ENSSSCG00000002891		free fatty acid receptor 1 [Source:NCBI gene;Acc:100135676]	Cluster 1	NA	NA	NA	NA	FFAR3;GPR42	0.192211	0.33538	0.0768553	0.613695	0.824826	0.196846	0	0	0	0.220982	0.645791	0
ENSSSCG00000003045		ATPase Na+/K+ transporting subunit alpha 3 [Source:NCBI gene;Acc:100329126]	Cluster 1	NA	NA	NA	NA	ATP1A3;AC010616.1	2.26356	1.43014	0.435737	104.835	0.026625	1.24974	0.838643	0.409628	0.0917165	97.4489	0.00254462	0.838643
ENSSSCG00000003227		igLON family member 5 [Source:NCBI gene;Acc:100512905]	Cluster 1	NA	NA	NA	NA	IGLON5	0.193644	0.2581	0.137091	2.45587	0.00208923	0.195258	0	0.0681194	0.0131589	2.13796	0	0.0681194
ENSSSCG00000003234		beta-1,4-galactosyltransferase 3-like [Source:NCBI gene;Acc:100514465]	Cluster 1	NA	NA	NA	NA	NA	0	0.229002	0.00880636	0.344051	0.231606	0.0742867	0	0	0	0.25886	0.089774	0
ENSSSCG00000003719		potassium channel tetramerization domain containing 1 [Source:NCBI gene;Acc:100514526]	Cluster 1	NA	NA	NA	NA	KCTD1	0.484798	0.737056	0.194391	5.96813	2.46327	0.455043	0	0	0	5.8308	1.85572	0
ENSSSCG00000003781			Cluster 1	NA	NA	NA	NA	ERICH3	0.270414	0.267408	0.0768934	5.15031	0.887731	0.201374	0	0	0	4.54524	0	0
ENSSSCG00000003965		coiled-coil domain containing 30 [Source:NCBI gene;Acc:100522685]	Cluster 1	NA	NA	NA	NA	CCDC30	0.52709	1.12975	0.212213	6.47082	1.40584	0.579759	0	0.0917518	3.54e-06	6.17456	1.02647	0.0917518
ENSSSCG00000003990		zinc finger protein 671 [Source:NCBI gene;Acc:106510597]	Cluster 1	-0.123564821	0.323038529	-0.199473709	0.318705609	ZNF671	8.71187	10.0744	7.76926	11.37	4.41146	8.80683	7.47155	7.70362	5.88459	10.8672	3.60244	7.70362
ENSSSCG00000004008		WD repeat domain 27 [Source:NCBI gene;Acc:100736968]	Cluster 1	NA	NA	NA	NA	WDR27;AL031315.1	0.136403	0.502902	0.112391	2.4487	0.0178923	0.238531	0	0	0	2.36228	0	0
ENSSSCG00000004404		WASP family member 1 [Source:NCBI gene;Acc:100154562]	Cluster 1	NA	NA	NA	NA	WASF1	1.97438	1.95776	1.44429	18.3694	0	1.7808	1.00356	0.83007	0.706899	16.1622	0	1.00356
ENSSSCG00000004703		creatine kinase, mitochondrial 1A [Source:NCBI gene;Acc:100519994]	Cluster 1	NA	NA	NA	NA	CKMT1B;CKMT1A	0.56448	0.590207	0.0170768	30.1579	0.358855	0.362676	0	0	0	26.8588	0	0
ENSSSCG00000005326		olfactory receptor 2S2-like [Source:NCBI gene;Acc:100152003]	Cluster 1	NA	NA	NA	NA	NA	0.405315	0.75055	0.20387	1.43383	0.0195288	0.436071	0	0	0	0.805006	0	0
ENSSSCG00000005475		ZFP37 zinc finger protein [Source:NCBI gene;Acc:100517074]	Cluster 1	NA	NA	NA	NA	NA	0.143388	0.476318	0.156522	1.60734	0.00103629	0.249806	0	0.0834945	0	1.28835	0	0.0834945
ENSSSCG00000005874		olfactory receptor 1L6-like [Source:NCBI gene;Acc:110258963]	Cluster 1	NA	NA	NA	NA	NA	0.00799303	0.132465	0	0.074257	0	0.0451071	0	0	0	0.034275	0	0
ENSSSCG00000007001			Cluster 1	NA	NA	NA	NA	NA	0.780369	1.1315	0.267781	6.7906	0.0218661	0.688158	0.0816654	0.186401	0	4.46963	0	0.186401
ENSSSCG00000007482			Cluster 1	NA	NA	NA	NA	NA	0.0585383	0.242669	0.0027066	3.02828	0.346957	0.0966768	0	0	0	1.3681	0.02488	0
ENSSSCG00000007578		monocyte to macrophage differentiation associated 2 [Source:NCBI gene;Acc:100512096]	Cluster 1	NA	NA	NA	NA	MMD2	0.173219	0.249868	0.152283	8.86487	0	0.191061	0	0	0	7.14408	0	0
ENSSSCG00000008187		KIAA1211 like [Source:NCBI gene;Acc:100526102]	Cluster 1	NA	NA	NA	NA	KIAA1211L	0.0394519	0.193724	0.103267	20.8763	0.539581	0.110358	0	0	0	13.3634	0.374094	0
ENSSSCG00000008533			Cluster 1	NA	NA	NA	NA	ALK	0	0.118403	0.0136081	1.22261	0	0.0426921	0	0	0	0.791426	0	0
ENSSSCG00000008665			Cluster 1	NA	NA	NA	NA	BACE2	0.182234	0.287023	0.161115	0.768588	0	0.208894	0	0	0	0.628403	0	0
ENSSSCG00000008709		chromosome 8 C4orf50 homolog [Source:NCBI gene;Acc:102165264]	Cluster 1	NA	NA	NA	NA	C4orf50	0.0559774	0.352127	0.0226769	2.53404	0.108025	0.134498	0	0	0	2.07544	0.0704227	0
ENSSSCG00000009125		ankyrin 2 [Source:NCBI gene;Acc:100512728]	Cluster 1	-0.404320291	1.426734169	-1.022413878	0.064039332	ANK2	3.46469	4.91596	1.7024	60.069	0.0658533	3.14816	1.55546	2.01886	0.927299	56.9749	0.027636	2.01886
ENSSSCG00000009338		FRY microtubule binding protein [Source:NCBI gene;Acc:100155799]	Cluster 1	NA	NA	NA	NA	FRY	1.49891	1.02569	0.100719	11.1203	4.28084	0.772829	0.119961	0.175439	0	9.84741	3.00536	0.175439
ENSSSCG00000009543		myosin XVI [Source:NCBI gene;Acc:102161679]	Cluster 1	NA	NA	NA	NA	MYO16	0.293482	0.628752	0.12756	11.4846	0	0.334294	0	0	0	9.93328	0	0
ENSSSCG00000009648		neurofilament medium [Source:NCBI gene;Acc:100625407]	Cluster 1	NA	NA	NA	NA	NA	0.604456	0.909658	0.307434	130.475	0.0820482	0.588185	0.0687396	0.245588	0.0439383	90.3388	0	0.245588
ENSSSCG00000009754		transmembrane protein 132B [Source:NCBI gene;Acc:100623762]	Cluster 1	NA	NA	NA	NA	TMEM132B	0.298908	1.67259	0.295573	35.247	0.00941342	0.65066	0	0.095787	0.022251	29.8953	0	0.095787
ENSSSCG00000009952		transmembrane protein 211 [Source:NCBI gene;Acc:100157841]	Cluster 1	NA	NA	NA	NA	TMEM211	0.358068	0.736144	0.20087	1.91762	0.0731751	0.414711	0	0	0	1.31112	0	0
ENSSSCG00000010086		coiled-coil domain-containing protein 116 [Source:NCBI gene;Acc:100154312]	Cluster 1	NA	NA	NA	NA	CCDC116	0.0951144	0.371618	0.0242145	0.670002	0.207725	0.154413	0	0	0	0.519895	0.057667	0
ENSSSCG00000010128		septin 5 [Source:NCBI gene;Acc:100156312]	Cluster 1	NA	NA	NA	NA	SEPTIN5;AC000093.1	1.30069	1.2773	0.963027	14.2053	2.80286	1.17471	0.860641	0.69917	0.525238	11.0034	1.90544	0.860641
ENSSSCG00000010165			Cluster 1	NA	NA	NA	NA	PCNX2	2.09915	1.29231	0.214333	15.5318	0	1.05093	0.606534	0.136694	0	13.2953	0	0.606534
ENSSSCG00000010212		ankyrin 3 [Source:NCBI gene;Acc:100154687]	Cluster 1	NA	NA	NA	NA	ANK3	3.29325	2.86773	0.647582	53.2058	0.56123	2.01321	0.377676	0.335601	0.0993313	45.2098	0.0615367	0.377676
ENSSSCG00000010426		protocadherin related 15 [Source:NCBI gene;Acc:100151991]	Cluster 1	NA	NA	NA	NA	PCDH15	0.081003	0.477114	0.107168	7.86115	0	0.209163	0	0	0	7.44021	0	0
ENSSSCG00000010559		PDZ domain containing 7 [Source:NCBI gene;Acc:100625296]	Cluster 1	NA	NA	NA	NA	PDZD7	0.300852	0.646431	0.114046	2.28867	0.0191826	0.336262	0	0.0584714	0	1.72226	0	0.0584714
ENSSSCG00000010884			Cluster 1	NA	NA	NA	NA	SCCPDH	0.0645567	0.166835	0.0287717	0.78772	0	0.0851731	0	0	0	0.611061	0	0
ENSSSCG00000011269		myosin VIIA and Rab interacting protein [Source:NCBI gene;Acc:100156583]	Cluster 1	NA	NA	NA	NA	NA	0.475901	0.701828	0.169171	12.6242	0.0569668	0.432024	0	0.102958	0	11.3138	0	0.102958
ENSSSCG00000011489		calcium dependent secretion activator [Source:NCBI gene;Acc:100518990]	Cluster 1	NA	NA	NA	NA	NA	1.53849	0.884171	0.234844	31.6247	0.0122707	0.807601	0.221176	0.0273826	0	30.4511	0	0.221176
ENSSSCG00000011729			Cluster 1	NA	NA	NA	NA	SCHIP1;IQCJ-SCHIP1	0.345628	0.716962	0.0990108	23.6674	0.467141	0.364256	0	0.049272	0	21.8616	0.422341	0.049272
ENSSSCG00000012319		melanoma-associated antigen D4-like [Source:NCBI gene;Acc:110255204]	Cluster 1	NA	NA	NA	NA	MAGED4B;MAGED4	0.448705	0.798915	0.208799	28.0329	0.328801	0.465935	0.0481523	0.0253184	0.00681983	24.8945	0.125126	0.0481523
ENSSSCG00000012520		basic helix-loop-helix family member b9 [Source:NCBI gene;Acc:100523224]	Cluster 1	NA	NA	NA	NA	BHLHB9;ARMCX5-GPRASP2	0.637976	0.653741	0.307563	20.4695	0.359628	0.524331	0.0915715	0.331902	0.127462	19.7666	0.277583	0.331902
ENSSSCG00000013024			Cluster 1	NA	NA	NA	NA	NA	6.9749	4.45329	0.961988	87.6767	0	3.40244	2.03728	1.21298	0.081723	73.9947	0	2.03728
ENSSSCG00000013027		catsper channel auxiliary subunit zeta [Source:NCBI gene;Acc:100520716]	Cluster 1	NA	NA	NA	NA	CATSPERZ	0.10215	0.290521	0	2.6882	0.102798	0.12461	0	0	0	1.8079	0	0
ENSSSCG00000013044		fibronectin leucine rich transmembrane protein 1 [Source:NCBI gene;Acc:100522361]	Cluster 1	NA	NA	NA	NA	AP006333.1	0.446537	0.295941	0.112762	2.64356	0.100278	0.27773	0.175569	0.0229682	0	2.10637	0.0583357	0.175569
ENSSSCG00000013078		myelin regulatory factor [Source:NCBI gene;Acc:100520659]	Cluster 1	NA	NA	NA	NA	MYRF	1.20165	1.86854	0.730684	24.7418	0.214409	1.21926	0.32509	0.288127	0.34226	18.1823	0.148942	0.34226
ENSSSCG00000013231		C1q and TNF related 4 [Source:NCBI gene;Acc:100511621]	Cluster 1	NA	NA	NA	NA	C1QTNF4	0.736391	0.564735	0.100312	11.4965	0	0.440571	0	0	0	8.44659	0	0
ENSSSCG00000013609			Cluster 1	NA	NA	NA	NA	NA	0.134846	0.290184	0.0721886	1.10999	0	0.162215	0	0	0	0.913952	0	0
ENSSSCG00000013828		olfactory receptor 1I1 [Source:NCBI gene;Acc:100523537]	Cluster 1	NA	NA	NA	NA	OR1I1	0.18509	0.534738	0.168529	1.47517	0.15352	0.285706	0	0	0	1.34459	0.08426	0
ENSSSCG00000013880		unc-13 homolog A [Source:NCBI gene;Acc:100627038]	Cluster 1	NA	NA	NA	NA	NA	2.22162	1.57154	0.428976	45.9407	0.290451	1.2791	0.580666	0.195693	0.187167	36.7847	0.227188	0.580666
ENSSSCG00000013947		olfactory receptor 1019-like [Source:NCBI gene;Acc:100516783]	Cluster 1	NA	NA	NA	NA	NA	0	0.110367	0	0.0252333	0	0.035513	0	0	0	0	0	0
ENSSSCG00000014097		phosphodiesterase 8B [Source:NCBI gene;Acc:100522306]	Cluster 1	NA	NA	NA	NA	PDE8B;AC022414.1	0.263493	0.402055	0.208889	3.64003	0.638959	0.288966	0.136561	0.0107999	0	2.95395	0.491929	0.136561
ENSSSCG00000014272		acyl-CoA synthetase long chain family member 6 [Source:NCBI gene;Acc:100522126]	Cluster 1	NA	NA	NA	NA	ACSL6;AC034228.3	0.880052	0.814209	0.144265	12.064	0	0.574446	0.126517	0.0736137	0	9.50396	0	0.126517
ENSSSCG00000014575		signal peptide, CUB domain and EGF like domain containing 2 [Source:NCBI gene;Acc:100519613]	Cluster 1	NA	NA	NA	NA	SCUBE2	0.280748	0.27217	0.0887461	2.26301	0.0885037	0.210538	0	0	0	1.48333	0	0
ENSSSCG00000014894		teneurin transmembrane protein 4 [Source:NCBI gene;Acc:100514784]	Cluster 1	NA	NA	NA	NA	NA	0.135868	0.415967	0.157911	6.17865	0.213512	0.230322	0.007883	0	0	4.45283	0.044146	0.007883
ENSSSCG00000014935			Cluster 1	NA	NA	NA	NA	FAT3	0.0547987	0.841855	0.111634	8.50601	0	0.292594	0	0.012046	0	5.47848	0	0.012046
ENSSSCG00000015408			Cluster 1	NA	NA	NA	NA	RPL19	1.45168	0.862957	0.229124	3.75822	0.0752728	0.777274	0	0	0	2.98881	0	0
ENSSSCG00000015491		ankyrin repeat domain-containing protein 45 [Source:NCBI gene;Acc:100624136]	Cluster 1	NA	NA	NA	NA	ANKRD45;AL139142.2	0.0830321	0.181873	0.011345	1.46689	0.0200151	0.0898593	0	0	0	1.22919	0	0
ENSSSCG00000015746		DLG associated protein 2 [Source:NCBI gene;Acc:100523643]	Cluster 1	NA	NA	NA	NA	NA	0.0113398	0.529923	0.0631712	5.93866	0.079279	0.180475	0	0.0522277	0	4.40016	0.0115268	0.0522277
ENSSSCG00000016219		regulated endocrine specific protein 18 [Source:NCBI gene;Acc:100522649]	Cluster 1	NA	NA	NA	NA	RESP18	0.1308	0.262862	0.0575576	6.43111	0.0344026	0.147313	0	0	0	5.28768	0	0
ENSSSCG00000016426		actin related protein 3B [Source:NCBI gene;Acc:102159531]	Cluster 1	NA	NA	NA	NA	ACTR3C	0.770297	1.13452	0.504606	6.80083	1.18834	0.784801	0.161025	0.479402	0.0624951	5.17611	1.06024	0.479402
ENSSSCG00000016548		podocalyxin like [Source:NCBI gene;Acc:100512201]	Cluster 1	NA	NA	NA	NA	PODXL	1.00405	1.1886	1.19249	13.5281	1.05796	1.12653	0.62812	0.327725	0.901823	11.2431	0.801844	0.901823
ENSSSCG00000016810		PDZ domain containing 2 [Source:NCBI gene;Acc:100525132]	Cluster 1	NA	NA	NA	NA	NA	0.589781	0.683429	0.481798	3.95517	0.402757	0.582852	0.401911	0.385	0.24481	3.28492	0.362321	0.401911
ENSSSCG00000017643		septin 4 [Source:NCBI gene;Acc:100515575]	Cluster 1	NA	NA	NA	NA	NA	2.86798	3.05511	0.849669	69.3019	0.060399	2.07275	0.558024	0.130331	0.0129773	54.7293	0	0.558024
ENSSSCG00000018034		centromere protein V [Source:NCBI gene;Acc:100524763]	Cluster 1	NA	NA	NA	NA	CENPVL3;CENPVL2;CENPVL1	0.538808	0.543204	0.340286	6.93041	1.18541	0.470963	0	0	0	6.07454	0.360819	0
ENSSSCG00000018168			Cluster 1	NA	NA	NA	NA	AL132709.2	0.737404	1.51542	0.129333	1.70749	0	0.702594	0	0	0	0.951413	0	0
ENSSSCG00000018178			Cluster 1	-0.188085699	-0.489916742	0.678002441	0.419145994	NA	386.601	489.903	635.695	45.1274	136.849	493.808	236.858	229.208	361.584	28.6441	109.969	361.584
ENSSSCG00000018244			Cluster 1	NA	NA	NA	NA	NA	25.9247	48.4497	39.5011	6.75903	19.0983	36.7799	17.0083	20.8492	20.0726	4.7231	12.2313	20.8492
ENSSSCG00000018261			Cluster 1	NA	NA	NA	NA	SNORD113-3	0.482423	0.936889	0.173952	2.83939	0	0.499371	0	0	0	2.43035	0	0
ENSSSCG00000018329			Cluster 1	NA	NA	NA	NA	SNORA1;SNORA1B	1.39906	2.80542	3.27567	0.206202	2.03395	2.39221	0.520531	0.932158	1.34102	0.045215	1.42776	1.34102
ENSSSCG00000018541			Cluster 1	NA	NA	NA	NA	AL355598.1	28.592	36.812	42.4213	2.01883	17.9319	35.4896	11.8258	11.145	24.2324	0.74226	13.2053	24.2324
ENSSSCG00000018553			Cluster 1	NA	NA	NA	NA	NA	10.4707	13.6097	23.0463	12.7921	11.2357	14.9133	5.68082	3.46882	9.22018	7.6631	8.82481	9.22018
ENSSSCG00000018998			Cluster 1	NA	NA	NA	NA	AL132709.2	1.36609	3.44127	0.82603	18.1009	0.264123	1.67721	0	0	0	12.8983	0	0
ENSSSCG00000019086			Cluster 1	NA	NA	NA	NA	NA	56.0186	52.5784	70.4688	4.85779	8.05614	59.2154	22.9946	11.0868	28.958	2.66096	5.25382	28.958
ENSSSCG00000019203			Cluster 1	NA	NA	NA	NA	SNORA35	0.249656	1.46616	0.111904	0.843229	0	0.507625	0	0	0	0.452362	0	0
ENSSSCG00000019731			Cluster 1	NA	NA	NA	NA	SNORD114-26;SNORD114-29	0.819056	0.791143	0.0844575	8.73003	0	0.523104	0	0	0	3.52506	0	0
ENSSSCG00000019848			Cluster 1	NA	NA	NA	NA	NA	0.936499	0.72844	0	3.72968	0	0.495858	0	0	0	2.91885	0	0
ENSSSCG00000019928			Cluster 1	NA	NA	NA	NA	AC104212.1;AC095353.1;AC011749.1;SNORA20B	40.7904	50.715	47.0876	8.50513	24.5811	46.0156	26.235	17.2446	30.7194	6.14983	17.1197	30.7194
ENSSSCG00000019977			Cluster 1	NA	NA	NA	NA	AC021733.1;AP001610.1;SNORA32	2.17834	3.3856	4.2316	0.613092	1.67235	3.17787	0.94899	0.751903	2.19591	0.355768	1.20296	2.19591
ENSSSCG00000020353			Cluster 1	NA	NA	NA	NA	AL359771.2	0	0.370968	0	0	0	0.110902	0	0	0	0	0	0
ENSSSCG00000021041		peptidase M20 domain containing 1 [Source:NCBI gene;Acc:100627595]	Cluster 1	NA	NA	NA	NA	PM20D1	0.320359	0.252023	0.0200118	3.08422	0.292313	0.190245	0	0	0	2.74566	0.0557039	0
ENSSSCG00000021579		N-acetyltransferase 8 (putative) [Source:NCBI gene;Acc:100516363]	Cluster 1	NA	NA	NA	NA	NAT8;NAT8B	0.884394	0.946726	0.47912	0.594932	0.759089	0.757222	0.634661	0.400753	0.078734	0.433373	0.515524	0.634661
ENSSSCG00000021656			Cluster 1	NA	NA	NA	NA	KALRN	0.0928674	1.60047	0.344432	25.6476	0.0430578	0.563337	0	0.142401	0.00851209	16.9576	0.0316343	0.142401
ENSSSCG00000021878			Cluster 1	NA	NA	NA	NA	NA	0.139514	0.49515	0	0.310926	0.0426664	0.194359	0	0	0	0.130917	0	0
ENSSSCG00000022345		chimerin 1 [Source:NCBI gene;Acc:100513051]	Cluster 1	NA	NA	NA	NA	CHN1	0.0383194	0.689165	0.289972	75.5155	0.0462747	0.312788	0	0.105597	0	51.7192	0	0.105597
ENSSSCG00000023125		contactin associated protein like 4 [Source:NCBI gene;Acc:100626866]	Cluster 1	NA	NA	NA	NA	CNTNAP4;AC106741.2	0.255722	0.516576	0.0439549	6.48853	0.0542568	0.257418	0	0	0	4.41984	0	0
ENSSSCG00000023364			Cluster 1	NA	NA	NA	NA	NA	0.506554	0.586952	0.349366	0.609019	0.276458	0.477608	0	0	0	0.508274	0	0
ENSSSCG00000023419			Cluster 1	NA	NA	NA	NA	ARHGEF10	0.652199	1.35516	0.233441	20.2649	1.00379	0.686813	0	0	0	14.76	0.350398	0
ENSSSCG00000024009		calcium/calmodulin dependent protein kinase II inhibitor 1 [Source:NCBI gene;Acc:100515264]	Cluster 1	NA	NA	NA	NA	CAMK2N1	0.590876	1.75528	0.259706	113.068	0.595336	0.767491	0	0.497141	0	93.716	0.266735	0.497141
ENSSSCG00000024481		myomegalin [Source:NCBI gene;Acc:100624559]	Cluster 1	-0.151169773	0.750629481	-0.599459708	0.42354222	PDE4DIP	3.24106	4.05419	2.20153	49.3766	4.25523	3.09412	1.52591	1.80407	1.00369	44.0905	3.09484	1.80407
ENSSSCG00000024545			Cluster 1	NA	NA	NA	NA	NA	0.0207968	1.22403	0.391548	37.2826	0	0.467325	0	0.084777	0	22.9842	0	0.084777
ENSSSCG00000024552		KIAA1257 ortholog [Source:NCBI gene;Acc:100622492]	Cluster 1	NA	NA	NA	NA	NA	0.105772	0.383686	0.0559636	1.70929	0.555122	0.173412	0	0	0	1.53576	0	0
ENSSSCG00000024759			Cluster 1	NA	NA	NA	NA	NA	0.727827	0.541151	0.0359041	19.4787	0	0.402453	0	0	0	14.0859	0	0
ENSSSCG00000024914		complement factor B [Source:NCBI gene;Acc:100124383]	Cluster 1	NA	NA	NA	NA	AL645922.1;CFB	0.125733	0.331779	0.0114427	0.704055	0.214644	0.148867	0	0	0	0.47701	0.154361	0
ENSSSCG00000025508			Cluster 1	NA	NA	NA	NA	NA	0.773892	0.824806	0.650369	1.06184	0.17678	0.748135	0.209518	0.018112	0	0.879013	0.068023	0.209518
ENSSSCG00000025603			Cluster 1	NA	NA	NA	NA	NA	1.16155	0.935761	0.821569	2.00464	0.0224315	0.967982	0.367789	0.388693	0	1.75631	0	0.388693
ENSSSCG00000025969		protein tyrosine phosphatase receptor type R [Source:NCBI gene;Acc:100154962]	Cluster 1	NA	NA	NA	NA	NA	0.356139	0.270932	0.0101915	4.61482	0.0627015	0.203031	0	0	0	3.15883	0	0
ENSSSCG00000026014			Cluster 1	NA	NA	NA	NA	NA	1.25261	1.92787	2.037	2.98101	0.7672	1.71578	0.097492	0	0.250374	1.36263	0.198145	0.250374
ENSSSCG00000026248		progestin and adipoQ receptor family member 4 [Source:NCBI gene;Acc:100627080]	Cluster 1	NA	NA	NA	NA	LINC00514	0.399532	0.382889	0.164589	2.40476	2.00192	0.311135	0.122262	0	0.00549846	1.73574	1.19827	0.122262
ENSSSCG00000026271		nudix hydrolase 11 [Source:NCBI gene;Acc:100624768]	Cluster 1	NA	NA	NA	NA	NUDT11	0.0334107	0.146864	0.0277483	2.50454	0	0.0679654	0	0	0	2.27629	0	0
ENSSSCG00000026689		coiled-coil domain containing 114 [Source:NCBI gene;Acc:100622853]	Cluster 1	NA	NA	NA	NA	NA	0.491238	0.58319	0.427502	3.04284	3.13891	0.49929	0.19056	0.213238	0.100265	2.21867	0.769186	0.213238
ENSSSCG00000027589			Cluster 1	NA	NA	NA	NA	NA	0	0.221147	0	0.0563204	0	0.0688646	0	0	0	0	0	0
ENSSSCG00000027725			Cluster 1	NA	NA	NA	NA	NA	0.341466	0.380967	0.0451899	3.05682	0	0.246387	0	0.004366	0	2.48518	0	0.004366
ENSSSCG00000027970		proline rich transmembrane protein 2 [Source:NCBI gene;Acc:100623439]	Cluster 1	NA	NA	NA	NA	PRRT2;AC009133.6	1.52359	1.13368	0.302842	19.9617	1.32769	0.914316	0.517165	0.30453	0	13.5431	0.933685	0.517165
ENSSSCG00000028944		two pore calcium channel protein 2-like [Source:NCBI gene;Acc:100620627]	Cluster 1	NA	NA	NA	NA	NA	0.0584648	0.197732	0.0153556	0.447787	0.100245	0.0878059	0	0	0	0.146059	0	0
ENSSSCG00000029442			Cluster 1	NA	NA	NA	NA	PCDHA7;PCDHA9	0.55874	0.617407	0.276716	1.97369	0.00584543	0.476485	0.130875	0.263866	0.069625	1.73227	0	0.263866
ENSSSCG00000029771		protocadherin 11 X-linked [Source:NCBI gene;Acc:414736]	Cluster 1	NA	NA	NA	NA	PCDH11X;PCDH11Y	0.150966	0.353015	0.012231	1.13891	0.0516126	0.163809	0	0.0554961	0	0.738045	0.0154774	0.0554961
ENSSSCG00000030102			Cluster 1	NA	NA	NA	NA	AC104066.2	41.9926	50.7493	62.4784	9.73324	48.4177	51.0765	24.0795	21.0878	39.605	6.298	38.777	39.605
ENSSSCG00000030362			Cluster 1	NA	NA	NA	NA	KALRN	0.0294832	0.758552	0.213544	9.06959	0.158166	0.3	0	0.0500556	0	6.01062	0.0490006	0.0500556
ENSSSCG00000030991			Cluster 1	NA	NA	NA	NA	NA	0.0645846	0.419308	0.0574432	2.24648	0.0192606	0.169063	0	0	0	2.09043	0	0
ENSSSCG00000031131			Cluster 1	NA	NA	NA	NA	NA	0.191192	0.580758	0.152637	0.597073	0	0.294732	0	0	0	0.234357	0	0
ENSSSCG00000031137			Cluster 1	NA	NA	NA	NA	OR1A2;OR1A1	0.170314	0.186916	0.141393	1.54991	0	0.166055	0	0	0	0.90555	0	0
ENSSSCG00000031415		leucine carboxyl methyltransferase 1-like [Source:NCBI gene;Acc:110258596]	Cluster 1	NA	NA	NA	NA	NA	0.0480228	0.163568	0	0.219255	0.0466241	0.0683679	0	0	0	0	0	0
ENSSSCG00000031460			Cluster 1	NA	NA	NA	NA	NA	0.0607851	0.170587	0	0.363595	0	0.0748397	0	0	0	0.213913	0	0
ENSSSCG00000031703		dishevelled binding antagonist of beta catenin 2 [Source:NCBI gene;Acc:100512933]	Cluster 1	NA	NA	NA	NA	DACT2	0.00389304	0.316277	0.00513573	1.38247	0	0.0992247	0	0	0	1.20998	0	0
ENSSSCG00000031932			Cluster 1	NA	NA	NA	NA	OR3A1	0	0.223526	0.24114	1.08253	0	0.149418	0	0	0	0.835898	0	0
ENSSSCG00000032079			Cluster 1	NA	NA	NA	NA	NA	0.0505092	0.100854	0.00989275	0.199745	0	0.0530966	0	0	0	0.0901007	0	0
ENSSSCG00000032093			Cluster 1	NA	NA	NA	NA	NA	0.0251259	0.401534	0.0717721	1.87204	0.00696044	0.154767	0	0.035681	0	1.13558	0	0.035681
ENSSSCG00000032098		zinc finger protein 664-like [Source:NCBI gene;Acc:102165847]	Cluster 1	NA	NA	NA	NA	ZNF775	0.141369	0.194359	0.0234823	1.1578	0.0140591	0.117413	0	0	0	0.90818	0	0
ENSSSCG00000032190		chromosome 8 C4orf36 homolog [Source:NCBI gene;Acc:100627417]	Cluster 1	NA	NA	NA	NA	C4orf36;AC093827.5	0.174316	0.361684	0.0392624	2.11341	0.0669465	0.184483	0	0	0	1.92941	0.05603	0
ENSSSCG00000032196		zinc finger protein 17-like [Source:NCBI gene;Acc:110261321]	Cluster 1	NA	NA	NA	NA	ZNF17;AC003002.3	0.442865	0.640795	0.195031	2.49857	0.159863	0.414337	0	0.175458	0	1.67065	0.153331	0.175458
ENSSSCG00000032197		G protein subunit gamma 3 [Source:NCBI gene;Acc:100620948]	Cluster 1	NA	NA	NA	NA	GNG3	0.567678	0.95785	0.600685	29.0784	0.446046	0.699994	0	0.30966	0	25.0502	0.062175	0.30966
ENSSSCG00000032379			Cluster 1	NA	NA	NA	NA	TRAV23DV6	0	0.0997928	0	0	0.288944	0.0322153	0	0	0	0	0.166206	0
ENSSSCG00000032439		neuroligin-4, X-linked [Source:NCBI gene;Acc:100624109]	Cluster 1	NA	NA	NA	NA	NLGN4Y;NLGN4X	0.224182	0.392841	0.0914648	7.58475	0.00644692	0.23004	0.0328214	0.0282162	0	6.04413	0	0.0328214
ENSSSCG00000032480			Cluster 1	NA	NA	NA	NA	LCNL1	3.99503	3.39343	0.999476	99.7612	0.0724257	2.52711	1.6512	0.613343	0.257505	85.406	0.016438	1.6512
ENSSSCG00000032522			Cluster 1	NA	NA	NA	NA	SPEG	0.236347	0.535087	0.112988	6.13825	0	0.283083	0	0.0554516	0	4.3916	0	0.0554516
ENSSSCG00000032587		uncharacterized LOC110258356 [Source:NCBI gene;Acc:110258356]	Cluster 1	NA	NA	NA	NA	NA	0.23621	0.308018	0.0646202	0.745081	0.0560085	0.198487	0	0	0	0.587304	0	0
ENSSSCG00000032742			Cluster 1	NA	NA	NA	NA	NA	0.345139	0.439077	0.0572837	1.13136	0	0.269641	0	0	0	0.572399	0	0
ENSSSCG00000032761		laminin subunit alpha 5 [Source:NCBI gene;Acc:110257482]	Cluster 1	NA	NA	NA	NA	NA	0.164013	0.386434	0.0264137	2.78975	1.38661	0.183205	0	0	0	1.9754	0.863843	0
ENSSSCG00000033031			Cluster 1	NA	NA	NA	NA	NA	0	0.0941722	0	0.102169	0	0.0304539	0	0	0	0	0	0
ENSSSCG00000033103			Cluster 1	NA	NA	NA	NA	NA	0.109654	0.367774	0.0339533	3.80257	0.00495719	0.162075	0.0119192	0.0552896	0.00647816	2.8184	0	0.0552896
ENSSSCG00000033117		low-density lipoprotein receptor-related protein 2-like [Source:NCBI gene;Acc:100524773]	Cluster 1	NA	NA	NA	NA	NA	0.0137416	0.316216	0.00139764	2.25472	0	0.101422	0	0	0	0.695026	0	0
ENSSSCG00000033141			Cluster 1	NA	NA	NA	NA	SNORA15;SNORA15B-1;SNORA15B-2	57.2361	75.6829	85.0225	9.82268	23.4249	71.6944	29.8885	26.8029	47.7296	5.80872	15.7044	47.7296
ENSSSCG00000033229			Cluster 1	NA	NA	NA	NA	NRXN2	1.91102	1.76952	0.417565	21.1419	0	1.2525	0.368979	0.320966	0.0218556	17.4763	0	0.368979
ENSSSCG00000033285			Cluster 1	NA	NA	NA	NA	SNORD114-14	0.627523	1.28445	0.175339	10.1989	0	0.634897	0	0.228776	0	7.4954	0	0.228776
ENSSSCG00000033385		KIAA1671 ortholog [Source:NCBI gene;Acc:100154475]	Cluster 1	NA	NA	NA	NA	KIAA1671	0.237798	0.770948	0.289013	7.30373	2.27255	0.413745	0.0515502	0.217579	0.0545531	6.22319	2.17172	0.217579
ENSSSCG00000033487		putative gustatory receptor clone PTE01 [Source:NCBI gene;Acc:396788]	Cluster 1	NA	NA	NA	NA	NA	0.00462216	0.103997	0	0.000950394	0	0.0351189	0	0	0	0	0	0
ENSSSCG00000033537		uncharacterized LOC102165318 [Source:NCBI gene;Acc:102165318]	Cluster 1	NA	NA	NA	NA	NA	0.754744	1.15854	0.2876	6.92691	0.245155	0.695839	0.156435	0.162698	0.0902344	5.58215	0.0153646	0.162698
ENSSSCG00000033570		ATPase copper transporting beta [Source:NCBI gene;Acc:100049684]	Cluster 1	NA	NA	NA	NA	ATP7B	0.191035	0.388617	0.0476825	1.24896	0.0439651	0.201099	0	0	0	1.10533	0	0
ENSSSCG00000033643		neuroligin-4, X-linked [Source:NCBI gene;Acc:100624109]	Cluster 1	NA	NA	NA	NA	NLGN4Y;NLGN4X	0.233095	0.389944	0.0882523	8.27748	0.00644683	0.230952	0.0299645	0.0142749	0	6.86484	0	0.0299645
ENSSSCG00000033659			Cluster 1	NA	NA	NA	NA	SNORD109A;SNORD109B	0.247275	0.543944	0.198114	3.14484	0	0.321389	0	0	0	1.81556	0	0
ENSSSCG00000033720		inverted formin, FH2 and WH2 domain containing [Source:NCBI gene;Acc:100623151]	Cluster 1	-0.756662111	2.764576795	-2.007914685	0.005608668	INF2	2.28349	4.15262	0.666604	13.1794	20.0552	2.04368	0.391933	1.95637	0.091147	11.4956	18.8863	1.95637
ENSSSCG00000033764			Cluster 1	NA	NA	NA	NA	NA	14.9472	55.4043	10.1743	108.491	1.92075	20.581	6.45196	10.9662	3.19024	71.0925	0.331861	10.9662
ENSSSCG00000033786		RAS related 2 [Source:NCBI gene;Acc:110259297]	Cluster 1	NA	NA	NA	NA	RRAS2	0.471657	1.15843	0.212559	14.7731	18.1002	0.56753	0	0.227283	0	11.3014	17.1131	0.227283
ENSSSCG00000033794			Cluster 1	NA	NA	NA	NA	NA	0.0798169	0.153789	0.0351581	0.3643	0	0.0884982	0	0	0	0.341635	0	0
ENSSSCG00000033806		cholecystokinin B receptor [Source:NCBI gene;Acc:100625698]	Cluster 1	NA	NA	NA	NA	GPR148	0.0244872	0.267871	0.0632636	4.01968	0	0.11363	0	0	0	2.79443	0	0
ENSSSCG00000033807		chromosome 7 C14orf132 homolog [Source:NCBI gene;Acc:100154278]	Cluster 1	NA	NA	NA	NA	C14orf132	0.0701449	0.375639	0.177898	32.5561	1.59092	0.201392	0	0.091719	0.035776	22.0098	1.11731	0.091719
ENSSSCG00000033907			Cluster 1	NA	NA	NA	NA	SCCPDH	0.102638	0.126074	0	1.59209	0	0.0748141	0	0	0	1.42733	0	0
ENSSSCG00000033914			Cluster 1	NA	NA	NA	NA	SNORD114-9;SNORD114-22;SNORD114-25;SNORD114-21;SNORD114-15;SNORD114-28	0.0639308	1.54633	0.195082	7.16254	0	0.479366	0	0	0	4.71427	0	0
ENSSSCG00000033923		olfactory receptor 52Z1-like [Source:NCBI gene;Acc:100518320]	Cluster 1	NA	NA	NA	NA	NA	0.0511043	0.140849	0	0.0155291	0	0.062408	0	0	0	0	0	0
ENSSSCG00000033930			Cluster 1	NA	NA	NA	NA	NA	0.0560971	0.0940238	0	0.0236142	0.142531	0.0493254	0	0	0	0	0.0459403	0
ENSSSCG00000034018			Cluster 1	NA	NA	NA	NA	NA	0	0.193186	0	0.059461	0	0.0606433	0	0	0	0	0	0
ENSSSCG00000034228		olfactory receptor 5B2-like [Source:NCBI gene;Acc:106509347]	Cluster 1	NA	NA	NA	NA	NA	0	0.131972	0	0	0	0.0421861	0	0	0	0	0	0
ENSSSCG00000034454			Cluster 1	NA	NA	NA	NA	NA	0	0.124536	0.0438594	1.30203	0	0.0548849	0	0	0	1.06405	0	0
ENSSSCG00000034524		protein furry homolog [Source:NCBI gene;Acc:102166104]	Cluster 1	NA	NA	NA	NA	FRY	0.798504	0.653678	0.0670195	5.50551	1.80935	0.469529	0.167888	0.053413	0	4.86083	1.36007	0.167888
ENSSSCG00000034600			Cluster 1	NA	NA	NA	NA	NA	0	0.0912508	0	0	0	0.029536	0	0	0	0	0	0
ENSSSCG00000034710			Cluster 1	NA	NA	NA	NA	SNORD114-18	9.12778	29.9165	5.20709	166.571	0.853955	11.4795	1.26749	6.27139	1.30776	105.304	0.324887	6.27139
ENSSSCG00000034947			Cluster 1	NA	NA	NA	NA	NA	0.104847	0.209797	0.108988	0.136618	0.136715	0.140199	0	0.007124	0	0.063481	0	0.007124
ENSSSCG00000034990			Cluster 1	NA	NA	NA	NA	NA	0.126637	0.276451	0.138109	1.6266	0.76753	0.178485	0	0	0	1.52892	0.666747	0
ENSSSCG00000035000		ATP-binding cassette sub-family A member 3-like [Source:NCBI gene;Acc:100524794]	Cluster 1	NA	NA	NA	NA	NA	0.288153	0.251041	0.0377946	2.23759	0.0696848	0.186999	0	0.0193573	0	1.97038	0.0248583	0.0193573
ENSSSCG00000035037		salt inducible kinase 1 [Source:NCBI gene;Acc:100621265]	Cluster 1	NA	NA	NA	NA	SIK1;SIK1B	0.2196	0.509718	0.21326	4.36616	2.86439	0.307241	0.074361	0.041042	0.058391	3.682	2.28212	0.074361
ENSSSCG00000035131			Cluster 1	NA	NA	NA	NA	SNORD114-14	0.191231	0.482624	0.101708	3.2055	0	0.248431	0	0	0	1.49093	0	0
ENSSSCG00000035428			Cluster 1	NA	NA	NA	NA	RHEB	0	0.121926	0	2.01934	0	0.0390937	0	0	0	1.79922	0	0
ENSSSCG00000035477			Cluster 1	NA	NA	NA	NA	NA	1.87185	2.36297	1.68952	3.29089	0.246052	1.96156	0.708106	0.518898	0.626556	2.21835	0	0.708106
ENSSSCG00000035515			Cluster 1	NA	NA	NA	NA	SNORD114-9;SNORD114-22;SNORD114-25;SNORD114-21;SNORD114-15;SNORD114-28	0.511804	1.24428	0.0765111	6.44519	0	0.540035	0	0	0	3.44794	0	0
ENSSSCG00000035567			Cluster 1	NA	NA	NA	NA	NA	1.45859	1.83774	1.34795	1.58032	1.42113	1.5397	0.259216	0.627054	0.597337	1.43038	0.700976	0.627054
ENSSSCG00000035785		uncharacterized LOC110261077 [Source:NCBI gene;Acc:110261077]	Cluster 1	NA	NA	NA	NA	NA	0.172217	0.238512	0.0246416	0.874104	0	0.141546	0	0.00994601	0	0.797536	0	0.00994601
ENSSSCG00000035789			Cluster 1	NA	NA	NA	NA	LINC02218;TAF11L2;TAF11L3;TAF11L4;TAF11L5;TAF11L6;TAF11L7;TAF11L8;TAF11L9;TAF11L10;TAF11L11;TAF11L12;TAF11L13;TAF11L14	0.020301	0.246065	0.0283069	0.284592	0.0547526	0.0934458	0	0.001688	0	0.105751	0.006659	0.001688
ENSSSCG00000035857		CKLF-like MARVEL transmembrane domain-containing protein 1 [Source:NCBI gene;Acc:110260932]	Cluster 1	NA	NA	NA	NA	NA	0	0.125991	0	0.477095	0	0.0403472	0	0	0	0.372872	0	0
ENSSSCG00000036035		olfactory receptor 6C6-like [Source:NCBI gene;Acc:100153881]	Cluster 1	NA	NA	NA	NA	NA	0.0184856	0.157607	0	0.0609348	0	0.0564251	0	0	0	0.007716	0	0
ENSSSCG00000036089		keratin 222 [Source:NCBI gene;Acc:100524521]	Cluster 1	NA	NA	NA	NA	AC073508.2;KRT222	0.806034	0.543074	0.666245	7.39491	0.107346	0.668338	0.46278	0.0922783	0.303691	5.83225	0.0518503	0.46278
ENSSSCG00000036149			Cluster 1	NA	NA	NA	NA	NA	0.929431	0.754656	0.0317237	0.381006	0.0195844	0.517265	0.0712535	0.163276	0	0.172788	0	0.163276
ENSSSCG00000036155		FAT atypical cadherin 4 [Source:NCBI gene;Acc:100622618]	Cluster 1	NA	NA	NA	NA	NA	0.350607	0.686519	0.231262	9.44899	0.0123229	0.410231	0.007022	0.036298	0.016057	7.85805	0	0.036298
ENSSSCG00000036189			Cluster 1	NA	NA	NA	NA	SNORD114-14	14.3286	57.4498	10.8564	200.084	2.14289	20.9826	5.33085	17.5111	2.37804	104.365	0.827326	17.5111
ENSSSCG00000036348		protocadherin beta-15-like [Source:NCBI gene;Acc:106504267]	Cluster 1	NA	NA	NA	NA	NA	0.528373	0.72097	0.164271	4.28246	0.224172	0.452175	0.08302	0	0	3.96052	0.20421	0.08302
ENSSSCG00000036390			Cluster 1	NA	NA	NA	NA	NA	0.0583189	0.264495	0.0405194	0.479586	0.0456	0.116678	0	0	0	0.213968	0	0
ENSSSCG00000036412			Cluster 1	NA	NA	NA	NA	NA	0.140025	0.630034	0.242202	0.136278	0.51355	0.321603	0	0.029647	0.042758	0.119145	0.201236	0.042758
ENSSSCG00000036427		free fatty acid receptor 2-like [Source:NCBI gene;Acc:100517472]	Cluster 1	NA	NA	NA	NA	NA	0.0204503	0.641449	0.103493	1.60951	0.175065	0.22724	0	0.265501	0	0.583299	0.125687	0.265501
ENSSSCG00000036516		protocadherin beta-4 [Source:NCBI gene;Acc:100521779]	Cluster 1	NA	NA	NA	NA	PCDHB4	0.450996	0.406898	0.104244	3.50558	0.0299002	0.311187	0.0649823	0.0711345	0	3.10939	0.0212202	0.0711345
ENSSSCG00000036523			Cluster 1	NA	NA	NA	NA	NA	0.0445967	0.633178	0.126571	2.70667	0.309019	0.243312	0	0	0	0.71592	0	0
ENSSSCG00000036524			Cluster 1	NA	NA	NA	NA	NA	1.26832	1.08769	1.15902	2.76215	2.07824	1.17041	0.802703	0.0551787	0.311537	1.9514	1.13361	0.802703
ENSSSCG00000036642		olfactory receptor 4K14-like [Source:NCBI gene;Acc:100156196]	Cluster 1	NA	NA	NA	NA	OR4K14	0	0.159168	0	0.0627255	0	0.0504662	0	0	0	0.016204	0	0
ENSSSCG00000036726		leucine carboxyl methyltransferase 1 [Source:NCBI gene;Acc:100626661]	Cluster 1	NA	NA	NA	NA	LCMT1	0.0940607	0.11575	0.0188062	0.446862	0.122229	0.0753916	0	0	0	0	0	0
ENSSSCG00000036884			Cluster 1	NA	NA	NA	NA	NA	2.07699	1.4597	0.773965	19.6355	0.0898215	1.37675	0.333167	0.544135	0.174681	18.4192	0.0666703	0.544135
ENSSSCG00000037012		olfactory receptor 4A47-like [Source:NCBI gene;Acc:100525729]	Cluster 1	NA	NA	NA	NA	OR4A47	0	0.184307	0	0.088396	0	0.0580058	0	0	0	0	0	0
ENSSSCG00000037176			Cluster 1	NA	NA	NA	NA	NA	0.22369	0.509965	0.140413	1.6811	0.049376	0.282036	0	0	0	1.4041	0.04131	0
ENSSSCG00000037419			Cluster 1	NA	NA	NA	NA	AL132709.4	0	0.162456	0	0.0060732	0	0.0514585	0	0	0	0	0	0
ENSSSCG00000037494		spectrin beta, non-erythrocytic 4 [Source:NCBI gene;Acc:100626544]	Cluster 1	NA	NA	NA	NA	AC020929.1	2.42238	1.66037	0.313392	16.4774	0.0106073	1.28677	0.66607	0.211861	0	14.6679	0	0.66607
ENSSSCG00000037756			Cluster 1	NA	NA	NA	NA	NA	0	0.0929145	0	0	0	0.0300589	0	0	0	0	0	0
ENSSSCG00000037771			Cluster 1	NA	NA	NA	NA	NA	0.0798642	0.33685	0.0509928	0.827771	0.0193778	0.149081	0.00770362	0.029473	0	0.578474	0	0.029473
ENSSSCG00000037773			Cluster 1	NA	NA	NA	NA	SNORD114-18	6.27577	18.2349	3.02416	93.54	0.333041	7.25813	0.839446	2.23986	0.845601	69.1653	0.12036	2.23986
ENSSSCG00000037825			Cluster 1	NA	NA	NA	NA	SNORD114-18	0.15034	0.230809	0.00538166	5.47046	0	0.124905	0	0	0	3.4245	0	0
ENSSSCG00000037981			Cluster 1	NA	NA	NA	NA	CNTNAP2	0.280152	0.488702	0.119805	4.63487	0	0.28747	0	0	0	3.85497	0	0
ENSSSCG00000038009		zinc finger protein 850-like [Source:NCBI gene;Acc:100737912]	Cluster 1	-0.089051773	0.582736443	-0.49368467	0.374219046	ZNF850	2.03433	2.2871	1.45065	4.53023	0.347538	1.90214	0.909169	1.31761	0.759012	4.2764	0.182665	1.31761
ENSSSCG00000038056		beta-1,3-galactosyltransferase 5 [Source:NCBI gene;Acc:100516832]	Cluster 1	NA	NA	NA	NA	B3GALT5	0	0.137894	0.0454971	0.953393	0.689107	0.059599	0	0	0	0.662112	0.169662	0
ENSSSCG00000038092		olfactory receptor 2T2-like [Source:NCBI gene;Acc:110259743]	Cluster 1	NA	NA	NA	NA	OR2T2;OR2T35	0	0.136179	0	0.032981	0	0.0434756	0	0	0	0	0	0
ENSSSCG00000038099			Cluster 1	NA	NA	NA	NA	NA	0.419875	0.514411	0.463706	0.553869	0.35667	0.465489	0.2511	0.129607	0.241695	0.52011	0.255725	0.2511
ENSSSCG00000038109			Cluster 1	NA	NA	NA	NA	SNORD114-18	10.8603	24.9196	4.30058	130.834	0.368021	10.7675	4.24824	3.72072	1.0327	96.4674	0.156552	4.24824
ENSSSCG00000038144		myosin heavy chain 10 [Source:NCBI gene;Acc:396903]	Cluster 1	0.037237352	0.662698365	-0.699935717	0.312846173	MYH10	2.30908	2.52687	1.43244	29.904	1.05823	2.05056	1.14146	1.32733	0.779628	26.8807	0.763821	1.32733
ENSSSCG00000038228		translation initiation factor IF-2-like [Source:NCBI gene;Acc:102166005]	Cluster 1	NA	NA	NA	NA	NA	0.13558	0.280353	0.0364671	2.49502	0.00158312	0.146483	0	0.0120803	0	1.95291	0	0.0120803
ENSSSCG00000038302			Cluster 1	NA	NA	NA	NA	NA	0.281183	1.87701	0.386813	0.253109	0	0.722622	0	0	0	0.122535	0	0
ENSSSCG00000038306			Cluster 1	NA	NA	NA	NA	NA	0	0.422291	0	0.0622458	0	0.124595	0	0	0	0	0	0
ENSSSCG00000038602		SOGA family member 3 [Source:NCBI gene;Acc:100512321]	Cluster 1	NA	NA	NA	NA	AL096711.2;SOGA3	3.48397	3.52555	1.09175	58.8897	0.0701468	2.48831	0.652244	0.452769	0.241921	55.2547	0.036906	0.652244
ENSSSCG00000038670			Cluster 1	NA	NA	NA	NA	NA	0.107151	0.314093	0.0450504	0.327694	0.409855	0.149891	0	0	0	0	0	0
ENSSSCG00000039056		growth arrest specific 7 [Source:NCBI gene;Acc:100518690]	Cluster 1	NA	NA	NA	NA	AC005747.1	2.1467	2.63798	1.03971	27.4833	8.36776	1.85821	0.756597	0.952524	0.584569	25.8762	6.74844	0.952524
ENSSSCG00000039077		olfactory receptor 10A2-like [Source:NCBI gene;Acc:100738412]	Cluster 1	NA	NA	NA	NA	OR10A2;OR10A5	0.152911	0.131846	0.0882441	0.265682	0.00118626	0.124009	0	0	0	0.17318	0	0
ENSSSCG00000039172			Cluster 1	NA	NA	NA	NA	NA	0.209896	0.215561	0	0.792988	0	0.137212	0	0	0	0.634733	0	0
ENSSSCG00000039273		protein BEX2-like [Source:NCBI gene;Acc:110257710]	Cluster 1	NA	NA	NA	NA	BEX1;BEX2	0.50507	0.551947	0.288994	149.484	0.024692	0.443981	0	0	0	131.673	0	0
ENSSSCG00000039459		olfactory receptor 1A1-like [Source:NCBI gene;Acc:100513947]	Cluster 1	NA	NA	NA	NA	OR1A2;OR1A1	0.0664644	0.177651	0.102424	1.11348	0.0519134	0.114561	0	0	0	0.863972	0	0
ENSSSCG00000039489			Cluster 1	NA	NA	NA	NA	SNORD114-14	0.0672929	0.361675	0.0056381	0.812737	0	0.134835	0	0	0	0.209533	0	0
ENSSSCG00000039638		zinc finger protein 501-like [Source:NCBI gene;Acc:110261295]	Cluster 1	NA	NA	NA	NA	NA	0.0322749	0.135956	0.0182392	0.249283	0	0.0608864	0	0	0	0.105339	0	0
ENSSSCG00000039658		cerebral dopamine neurotrophic factor [Source:NCBI gene;Acc:100511096]	Cluster 1	NA	NA	NA	NA	CDNF	0.39267	0.612208	0.164875	15.6153	16.3759	0.37779	0.0524821	0.138668	0.00319622	10.8441	15.043	0.138668
ENSSSCG00000039748			Cluster 1	NA	NA	NA	NA	NA	1.24709	7.03591	1.22524	23.0287	0.201897	2.42513	0	0	0	13.5761	0	0
ENSSSCG00000039788			Cluster 1	NA	NA	NA	NA	FAM136A	0	0.199352	0	0.302435	0.0857665	0.0624673	0	0	0	0.161649	0	0
ENSSSCG00000039826			Cluster 1	NA	NA	NA	NA	SNORD114-18	20.8776	64.9453	11.1284	353.996	1.40041	24.9614	5.73973	12.7235	3.07673	233.775	0.529414	12.7235
ENSSSCG00000039860		melanoma-associated antigen D4 [Source:NCBI gene;Acc:100523107]	Cluster 1	NA	NA	NA	NA	MAGED4B;MAGED4	0.34039	0.65037	0.196685	22.5687	0.229308	0.383346	0.0335692	0.055961	0.00853731	20.526	0.0713868	0.055961
ENSSSCG00000039990			Cluster 1	NA	NA	NA	NA	NA	0.662943	1.13809	0.342738	3.76254	0.216953	0.68383	0.0213073	0.157273	0.00404928	2.97038	0.137168	0.157273
ENSSSCG00000040343			Cluster 1	NA	NA	NA	NA	KLF17	0	1.24947	0	0.195147	0	0.310267	0	0	0	0.030153	0	0
ENSSSCG00000040410		exocyst complex component 3 like 2 [Source:NCBI gene;Acc:102167043]	Cluster 1	NA	NA	NA	NA	EXOC3L2	0.0428126	0.330175	0	0.0363996	0	0.115249	0	0	0	0.011065	0	0
ENSSSCG00000040458			Cluster 1	NA	NA	NA	NA	SNORD114-14	0.912675	3.65955	0.628498	18.2762	0.148183	1.43926	0.0242	0.328018	0	8.54481	0	0.328018
ENSSSCG00000040535		lymphocyte antigen 6 family member E [Source:NCBI gene;Acc:110260192]	Cluster 1	NA	NA	NA	NA	NA	0.427814	0.824548	0.0560966	12.7736	21.4759	0.401232	0.121063	0.0689008	0	10.5816	11.2769	0.121063
ENSSSCG00000040564			Cluster 1	NA	NA	NA	NA	NA	0.0226456	0.231903	0.035497	0.429083	0.0252844	0.092656	0	0	0	0.157624	0.01473	0
ENSSSCG00000040572			Cluster 1	NA	NA	NA	NA	AL132709.4	0.365529	1.78298	0.508577	2.55613	0	0.789752	0	0	0	1.88933	0	0
ENSSSCG00000040582		translation initiation factor IF-2-like [Source:NCBI gene;Acc:106507406]	Cluster 1	NA	NA	NA	NA	NA	0.947872	0.932593	0.567576	2.23886	0.0933275	0.807076	0.115682	0.392106	0.172071	1.60168	0.0392336	0.392106
ENSSSCG00000040650		potassium voltage-gated channel subfamily H member 1 [Source:NCBI gene;Acc:102159212]	Cluster 1	NA	NA	NA	NA	KCNH1;AC092017.3;AL590132.1	0.454765	0.596805	0.125724	4.80086	0.0155283	0.377713	0	0	0	4.16701	0	0
ENSSSCG00000040677			Cluster 1	NA	NA	NA	NA	NA	0.20945	0.725251	0.195152	1.23572	0	0.356088	0.0299814	0.279914	0.0117421	0.941438	0	0.279914
ENSSSCG00000040764		olfactory receptor 1A1 [Source:NCBI gene;Acc:100516511]	Cluster 1	NA	NA	NA	NA	OR1A2;OR1A1	0.160104	0.313515	0.169152	1.69639	0.0153615	0.212274	0.004519	0.003671	0	1.19979	0	0.004519
ENSSSCG00000040956			Cluster 1	NA	NA	NA	NA	PCDHB4	0.569132	0.526124	0.0789231	3.24931	0.0514304	0.372187	0.0428876	0.073417	0	2.39316	0.0348124	0.073417
ENSSSCG00000040988			Cluster 1	NA	NA	NA	NA	NA	0	0.720681	0	1.50666	0	0.198303	0	0	0	0	0	0
ENSSSCG00000040992			Cluster 1	NA	NA	NA	NA	NA	0.384515	0.385384	0.249204	0.162818	0.0619354	0.338136	0.103821	0.019014	0.018916	0.105195	0.038312	0.103821
ENSSSCG00000040994			Cluster 1	NA	NA	NA	NA	NA	0.388472	0.877402	0.263317	3.54868	0	0.487769	0	0.196602	0	2.82761	0	0.196602
ENSSSCG00000041001			Cluster 1	NA	NA	NA	NA	NA	0.0969898	0.220531	0.029746	0.51481	0.0526697	0.112996	0	0	0	0.455828	0	0
ENSSSCG00000041033			Cluster 1	NA	NA	NA	NA	NA	0.252295	0.469635	0.107979	1.11609	0.014266	0.268088	0.019827	0.028998	0.001316	0.738469	0	0.028998
ENSSSCG00000041035			Cluster 1	NA	NA	NA	NA	NA	0.235805	0.695903	0.178033	3.57587	0	0.351563	0	0.103604	0	2.37478	0	0.103604
ENSSSCG00000041057			Cluster 1	NA	NA	NA	NA	NA	0.0666747	0.346678	0.108621	0.806299	0.181243	0.167776	0	0	0	0.760346	0.086322	0
ENSSSCG00000041058			Cluster 1	NA	NA	NA	NA	NA	0	0.151414	0.0581266	0.0201015	1.69001	0.0680453	0	0	0	0	0.01135	0
ENSSSCG00000041068			Cluster 1	NA	NA	NA	NA	NA	0.0527548	0.307927	0.125502	0.674996	0.0267867	0.157228	0	0	0	0.413748	0	0
ENSSSCG00000041106			Cluster 1	NA	NA	NA	NA	NA	0.306101	0.322028	0.187089	0.523614	0.144828	0.270282	0	0	0	0.454738	0	0
ENSSSCG00000041123			Cluster 1	NA	NA	NA	NA	NA	0.662856	1.27859	0.607327	31.6294	0.326147	0.826171	0.060845	0.284875	0.029436	25.9962	0.11813	0.284875
ENSSSCG00000041138			Cluster 1	NA	NA	NA	NA	NA	0.0886099	0.570833	0.11332	5.58497	0.0287593	0.239388	0	0.232293	0	3.86357	0	0.232293
ENSSSCG00000041147			Cluster 1	NA	NA	NA	NA	NA	0.161187	0.720929	0.101611	10.362	0.0076083	0.300862	0	0.1578	0	8.98782	0	0.1578
ENSSSCG00000041174			Cluster 1	NA	NA	NA	NA	NA	0.287719	0.616005	0.172966	2.08329	0.0106127	0.346428	0	0.123291	0	1.89215	0	0.123291
ENSSSCG00000041186			Cluster 1	NA	NA	NA	NA	NA	0.310034	0.62699	0.271649	1.48214	0.00213411	0.394264	0.013597	0.1111	0.075226	1.30983	0	0.1111
ENSSSCG00000041190			Cluster 1	NA	NA	NA	NA	NA	0.235107	0.750758	0.0406252	1.0175	0.0290975	0.310414	0	0	0	0.280903	0	0
ENSSSCG00000041236			Cluster 1	NA	NA	NA	NA	NA	0.054146	0.171818	0.120663	0.0301028	0	0.114496	0	0	0	0	0	0
ENSSSCG00000041250			Cluster 1	NA	NA	NA	NA	NA	0.12633	0.216613	0.159172	0.715745	0.0193229	0.166779	0.03679	0.017438	0.004731	0.464267	0.012578	0.03679
ENSSSCG00000041302			Cluster 1	NA	NA	NA	NA	NA	0.334359	0.449959	0.302988	3.14138	0	0.360994	0	0.037425	0	2.83451	0	0.037425
ENSSSCG00000041334			Cluster 1	NA	NA	NA	NA	NA	0.985758	1.13013	0.149695	4.60506	0.017179	0.694227	0.105387	0.297028	0	3.57687	0.011288	0.297028
ENSSSCG00000041344			Cluster 1	NA	NA	NA	NA	NA	0.811577	1.3462	0.494504	3.24757	2.48499	0.851993	0.166392	0.348151	0.098247	2.69539	2.10949	0.348151
ENSSSCG00000041348			Cluster 1	NA	NA	NA	NA	NA	1.50276	1.59062	1.36157	1.90106	1.09078	1.48318	0.678124	0.997891	0.910798	1.51259	0.845808	0.997891
ENSSSCG00000041358			Cluster 1	NA	NA	NA	NA	NA	0.0262256	0.341488	0	0.351547	0	0.11244	0	0	0	0.14182	0	0
ENSSSCG00000041369			Cluster 1	NA	NA	NA	NA	NA	0.363544	0.809011	0.238201	1.84569	0.025635	0.450888	0.056419	0.10542	0.00578	1.45121	0.009152	0.10542
ENSSSCG00000041370			Cluster 1	NA	NA	NA	NA	NA	0.181098	0.464167	0.279764	7.83669	0.056112	0.303173	0	0	0	4.57543	0	0
ENSSSCG00000041371			Cluster 1	NA	NA	NA	NA	NA	0.01585	0.169684	0.0295659	0.235842	0.210663	0.0695082	0	0	0	0.187138	0.099548	0
ENSSSCG00000041374			Cluster 1	NA	NA	NA	NA	NA	0.112031	0.17074	0.114699	0.27554	0	0.13217	0	0	0	0.195478	0	0
ENSSSCG00000041375			Cluster 1	NA	NA	NA	NA	NA	0.0638595	0.36365	0.0560238	0.225309	0	0.152799	0	0	0	0.12709	0	0
ENSSSCG00000041402		olfactory receptor 11G2-like [Source:NCBI gene;Acc:100523805]	Cluster 1	NA	NA	NA	NA	OR11G2	0	0.120432	0	0.10907	0	0.0386323	0	0	0	0.054102	0	0
ENSSSCG00000041430			Cluster 1	NA	NA	NA	NA	NA	0.351477	0.574529	0.181606	1.85351	0	0.359807	0	0	0	1.55767	0	0
ENSSSCG00000041446			Cluster 1	NA	NA	NA	NA	NA	0.0780402	1.01523	0.178444	1.10492	1.03717	0.368011	0	0.140385	0	0.947821	0.702076	0.140385
ENSSSCG00000041483			Cluster 1	NA	NA	NA	NA	NA	0.174414	0.226492	0.0806862	1.23108	0.0167183	0.158942	0	0	0	1.01376	0	0
ENSSSCG00000041489			Cluster 1	NA	NA	NA	NA	NA	0.325943	0.290809	0.134968	0.326093	0.0462487	0.247738	0.085679	0.043153	0.006541	0.23926	0.022345	0.085679
ENSSSCG00000041492			Cluster 1	NA	NA	NA	NA	NA	0.0631539	0.310587	0.0818945	0.767864	0.494299	0.14661	0	0.040516	0	0.47938	0.329449	0.040516
ENSSSCG00000041503			Cluster 1	NA	NA	NA	NA	NA	0.374984	0.314721	0.329638	0.299168	0.135002	0.339538	0.189624	0.107136	0.022226	0.239666	0.121104	0.189624
ENSSSCG00000041506			Cluster 1	NA	NA	NA	NA	NA	0.0940812	1.33515	0.227395	1.22721	0.0414685	0.463691	0	0.200037	0.031687	0.509623	0.000901	0.200037
ENSSSCG00000041520			Cluster 1	NA	NA	NA	NA	NA	0.10098	0.346775	0.0440489	1.32376	0.324925	0.156818	0	0	0	1.01948	0.252844	0
ENSSSCG00000041533			Cluster 1	NA	NA	NA	NA	NA	0.382368	0.394082	0.192809	2.89387	0.802992	0.319758	0	0.071871	0	2.4865	0.673244	0.071871
ENSSSCG00000041534			Cluster 1	NA	NA	NA	NA	NA	0.182255	0.283926	0.0338484	0.558206	0.419043	0.16208	0	0.038262	0	0.39018	0.29444	0.038262
ENSSSCG00000041553			Cluster 1	NA	NA	NA	NA	NA	0.606046	0.793866	0.355746	4.01452	0.0604359	0.574861	0.023049	0.092379	0.002309	3.58577	0.040405	0.092379
ENSSSCG00000041555			Cluster 1	NA	NA	NA	NA	NA	0.348844	0.681047	0.199664	2.01215	0.00234457	0.395941	0.045751	0.102706	0.006116	1.82933	0.000431	0.102706
ENSSSCG00000041558			Cluster 1	NA	NA	NA	NA	NA	0.610168	0.800088	0.230075	2.04656	1.7592	0.527679	0.017465	0.16802	0	1.64055	1.19541	0.16802
ENSSSCG00000041576			Cluster 1	NA	NA	NA	NA	NA	0.0286475	0.195681	0.0281523	0.284382	0	0.0813836	0	0	0	0.216484	0	0
ENSSSCG00000041630			Cluster 1	NA	NA	NA	NA	NA	0	0.116843	0.0582248	0.568167	0	0.0572799	0	0	0	0.414569	0	0
ENSSSCG00000041638			Cluster 1	NA	NA	NA	NA	NA	0.319196	0.72678	0.361939	0.30874	0.323527	0.458483	0	0.133882	0.170604	0.155599	0.175212	0.170604
ENSSSCG00000041686			Cluster 1	NA	NA	NA	NA	NA	0.131758	0.271132	0.0979904	1.0482	0.0160917	0.164611	0	0	0	0.884711	0	0
ENSSSCG00000041728			Cluster 1	NA	NA	NA	NA	NA	0.40316	0.393951	0.228913	0.8934	0.00168649	0.339549	0	0	0	0.422917	0	0
ENSSSCG00000041729			Cluster 1	NA	NA	NA	NA	NA	0.276647	0.533854	0.322798	3.09345	0.00779849	0.373355	0	0.064708	0	2.19755	0	0.064708
ENSSSCG00000041737			Cluster 1	NA	NA	NA	NA	NA	0.294297	0.33618	0.0823502	0.940224	0.0148976	0.232411	0	0.048282	0	0.752639	0	0.048282
ENSSSCG00000041752			Cluster 1	NA	NA	NA	NA	NA	0.510573	0.728885	0.207313	1.72637	0.00134051	0.466367	0.0307056	0.00465028	0	1.54547	0	0.0307056
ENSSSCG00000041755			Cluster 1	NA	NA	NA	NA	NA	0.238945	0.423269	0.0570447	0.66833	0	0.230677	0	0	0	0.485207	0	0
ENSSSCG00000041762			Cluster 1	NA	NA	NA	NA	NA	0.295101	0.480783	0.119648	1.32321	0.00516533	0.290107	0	0.0250059	0	1.01364	0	0.0250059
ENSSSCG00000041764			Cluster 1	NA	NA	NA	NA	CACNA1C	0.465755	0.471252	0.0466832	5.63198	0	0.311761	0	0	0	4.59248	0	0
ENSSSCG00000041768			Cluster 1	NA	NA	NA	NA	NA	0	0.366257	0.132898	0.72673	0	0.156754	0	0	0	0.629588	0	0
ENSSSCG00000041774			Cluster 1	NA	NA	NA	NA	NA	0.196359	0.24305	0.0296508	0.33166	0	0.152604	0	0.0224499	0	0.287595	0	0.0224499
ENSSSCG00000041827			Cluster 1	NA	NA	NA	NA	NA	0.663429	1.98309	0.495329	6.30197	0.015209	0.950455	0.0361446	0.266761	0.0227806	4.93484	0	0.266761
ENSSSCG00000041830			Cluster 1	NA	NA	NA	NA	NA	0.355931	0.562589	0.23237	1.08573	0.00153255	0.377023	0.04898	0.05559	0.027917	0.982549	0.000935	0.05559
ENSSSCG00000041840			Cluster 1	NA	NA	NA	NA	NA	0.618136	0.520946	0.0940093	1.25616	0.0236498	0.39118	0	0.097731	0	0.834534	0	0.097731
ENSSSCG00000041886			Cluster 1	NA	NA	NA	NA	NA	0.064024	0.133097	0.129986	0.0527177	0.00850881	0.108572	0	0	0.00661	0.014439	0.004457	0.00661
ENSSSCG00000041912			Cluster 1	NA	NA	NA	NA	NA	0.293188	0.453485	0.0896286	1.25307	0.022231	0.269941	0	0.06877	0	1.09328	0	0.06877
ENSSSCG00000041913			Cluster 1	NA	NA	NA	NA	NA	0.0584098	0.674353	0.247541	1.3075	0.0242035	0.302722	0	0.023405	0	0.801654	0	0.023405
ENSSSCG00000041920			Cluster 1	NA	NA	NA	NA	NA	0.574876	0.541594	0.18974	1.1162	0.0903032	0.424152	0	0	0	0.850769	0	0
ENSSSCG00000041927			Cluster 1	NA	NA	NA	NA	NA	0.0426541	0.463294	0	0.569999	0	0.151217	0	0	0	0.204222	0	0
ENSSSCG00000041955			Cluster 1	NA	NA	NA	NA	NA	0.420057	0.44156	0.254259	0.398324	1.25896	0.369331	0.073647	0.130707	0.013833	0.263594	0.954989	0.130707
ENSSSCG00000041960			Cluster 1	NA	NA	NA	NA	NA	0	0.122389	0.0233834	0.633015	0	0.0472746	0	0	0	0.292132	0	0
ENSSSCG00000041963			Cluster 1	NA	NA	NA	NA	NA	0.166826	0.267121	0.092256	0.672851	0	0.173229	0	0.017054	0	0.575166	0	0.017054
ENSSSCG00000041968			Cluster 1	NA	NA	NA	NA	NA	0.385027	0.449589	0.226359	0.45672	0.265547	0.350331	0.156332	0.0873941	0.0728771	0.379612	0.121268	0.156332
ENSSSCG00000041987			Cluster 1	NA	NA	NA	NA	NA	0.177545	0.27207	0.0455717	0.97818	0.0650997	0.161308	0	0.008275	0	0.537705	0	0.008275
ENSSSCG00000042044			Cluster 1	NA	NA	NA	NA	NA	0.151734	0.216465	0.0664535	0.463328	0	0.143224	0	0	0	0.313785	0	0
ENSSSCG00000042074			Cluster 1	NA	NA	NA	NA	NA	0.0443723	0.16288	0	0.496689	0	0.0669157	0	0	0	0.282506	0	0
ENSSSCG00000042080			Cluster 1	NA	NA	NA	NA	NA	0.0745798	0.82917	0.186961	1.65895	0.0135053	0.326304	0	0.146192	0	1.09777	0	0.146192
ENSSSCG00000042107			Cluster 1	NA	NA	NA	NA	NA	0.797145	7.0974	1.05627	19.0744	2.64711	2.10458	0.091822	1.58459	0.147935	14.5113	2.14569	1.58459
ENSSSCG00000042119			Cluster 1	NA	NA	NA	NA	NA	0.498179	0.722889	0.354932	2.2617	0.275844	0.517911	0.087126	0.09173	0	1.643	0.130711	0.09173
ENSSSCG00000042134			Cluster 1	NA	NA	NA	NA	NA	0.0708086	0.417066	0.0417432	1.60829	0.00260737	0.164897	0	0.0279315	0	1.23727	0	0.0279315
ENSSSCG00000042153			Cluster 1	NA	NA	NA	NA	NA	0.15297	0.259407	0.0553085	1.14618	0	0.15289	0	0	0	0.8934	0	0
ENSSSCG00000042156			Cluster 1	NA	NA	NA	NA	NA	0.852925	0.868317	0.419398	1.54267	0	0.700086	0	0.342323	0	1.1825	0	0.342323
ENSSSCG00000042209			Cluster 1	NA	NA	NA	NA	NA	0.00963114	0.276986	0	0.614741	0.102471	0.0883859	0	0	0	0.424076	0.012565	0
ENSSSCG00000042210			Cluster 1	NA	NA	NA	NA	NA	0.0804132	0.34344	0.14946	0.885265	0	0.186043	0	0	0	0.544309	0	0
ENSSSCG00000042224			Cluster 1	NA	NA	NA	NA	NA	0.0350709	0.524786	0.0878962	0.937485	0	0.197445	0	0.0226237	0	0.360424	0	0.0226237
ENSSSCG00000042233			Cluster 1	NA	NA	NA	NA	NA	0.37651	0.580275	0.254784	24.5059	2.28543	0.397527	0	0	0	22.568	1.59338	0
ENSSSCG00000042283			Cluster 1	NA	NA	NA	NA	NA	0.0656564	0.253295	0.0188181	0.204027	0.0384269	0.108126	0	0.013189	0	0.149576	0	0.013189
ENSSSCG00000042306			Cluster 1	NA	NA	NA	NA	NA	0.0259409	0.383673	0.145013	0.702255	0.0385922	0.175769	0	0.029916	0	0.435131	0	0.029916
ENSSSCG00000042339			Cluster 1	NA	NA	NA	NA	NA	0.125426	0.381197	0.101337	0.966106	0.0169014	0.196275	0	0.053828	0	0.680963	0	0.053828
ENSSSCG00000042345			Cluster 1	NA	NA	NA	NA	NA	0.199859	0.181156	0.0952822	1.2586	0.0128027	0.157856	0	0.0198	0	1.00697	0	0.0198
ENSSSCG00000042357			Cluster 1	NA	NA	NA	NA	NA	0.409634	0.301982	0.0511656	0.67141	0.00414248	0.24488	0.06659	0	0	0.635836	0	0.06659
ENSSSCG00000042369			Cluster 1	NA	NA	NA	NA	NA	0.866624	1.00613	0.761366	1.77418	0.502619	0.875376	0.521709	0.501835	0.458732	1.44901	0.37532	0.521709
ENSSSCG00000042375			Cluster 1	NA	NA	NA	NA	NA	0	0.135618	0	0.0332353	0	0.0433037	0	0	0	0	0	0
ENSSSCG00000042377			Cluster 1	NA	NA	NA	NA	NA	0.247261	0.4547	0.171828	1.59817	0.0339971	0.285873	0	0	0	1.27323	0	0
ENSSSCG00000042405			Cluster 1	NA	NA	NA	NA	NA	0.310456	0.294214	0.0961683	1.11426	0.0613472	0.229614	0	0.025095	0	0.894218	0.021487	0.025095
ENSSSCG00000042424			Cluster 1	NA	NA	NA	NA	NA	0.183042	0.238712	0.0529338	0.562087	0	0.155555	0	0	0	0.347937	0	0
ENSSSCG00000042434			Cluster 1	NA	NA	NA	NA	NA	0.0595133	0.334157	0.0615089	0.551972	0.0711302	0.144842	0	0	0	0.460283	0.023211	0
ENSSSCG00000042453			Cluster 1	NA	NA	NA	NA	NA	1.58353	1.41382	0.275008	3.30516	0.0198843	0.995924	0.107605	0.230377	0.00228327	2.70013	0	0.230377
ENSSSCG00000042482			Cluster 1	NA	NA	NA	NA	NA	0.261707	0.3361	0.16437	1.84542	0.00457963	0.252072	0.001875	0.025665	0.003155	1.33667	0	0.025665
ENSSSCG00000042498			Cluster 1	NA	NA	NA	NA	PDZD2	0	0.501921	0	7.53225	0.173949	0.145203	0	0	0	5.96335	0	0
ENSSSCG00000042503			Cluster 1	NA	NA	NA	NA	NA	0.0359905	0.229002	0.0239497	0.221961	0	0.0924351	0	0	0	0.174442	0	0
ENSSSCG00000042506			Cluster 1	NA	NA	NA	NA	NA	0.111123	0.199068	0.0688066	0.0578195	0.0414472	0.125041	0	0.006176	0	0.030497	0.019463	0.006176
ENSSSCG00000042507			Cluster 1	NA	NA	NA	NA	NA	0.130637	0.269759	0.0803095	0.566374	0.17232	0.157526	0	0	0	0.361475	0	0
ENSSSCG00000042510			Cluster 1	NA	NA	NA	NA	NA	0.24091	0.215738	0.0794436	0.468257	0.0285917	0.176504	0	0	0	0.394724	0	0
ENSSSCG00000042513			Cluster 1	NA	NA	NA	NA	NA	0.0612554	0.670563	0.243671	1.53978	0.00146352	0.301556	0	0.121695	0.008916	1.16063	0	0.121695
ENSSSCG00000042516			Cluster 1	NA	NA	NA	NA	NA	0.629705	0.762756	0.173469	2.01814	0.0130094	0.499423	0.001465	0.125632	0	1.4533	0.00158	0.125632
ENSSSCG00000042518			Cluster 1	NA	NA	NA	NA	NA	0.0562403	0.368271	0.154244	0.861915	0	0.18598	0	0	0	0.489235	0	0
ENSSSCG00000042521			Cluster 1	NA	NA	NA	NA	OR2T11	0	0.16343	0	0.0356573	0	0.0517521	0	0	0	0	0	0
ENSSSCG00000042534			Cluster 1	NA	NA	NA	NA	NA	0.71291	0.493078	0.128397	2.00173	0.303508	0.423726	0.07143	0	0	1.53637	0.094479	0.07143
ENSSSCG00000042541			Cluster 1	NA	NA	NA	NA	NA	0.988247	1.38191	0.863308	1.8316	0.132045	1.06646	0.462516	0.357417	0.294358	1.34421	0.0414157	0.462516
ENSSSCG00000042543			Cluster 1	NA	NA	NA	NA	NA	0	0.134736	0	0.247493	0.00477219	0.0430335	0	0	0	0.029944	0	0
ENSSSCG00000042581			Cluster 1	NA	NA	NA	NA	NA	0.441452	0.680473	0.224177	2.02528	0.0379268	0.436676	0	0	0	1.62395	0.016314	0
ENSSSCG00000042587			Cluster 1	NA	NA	NA	NA	NA	0.627531	0.625381	0.101269	1.47674	0	0.428212	0.145643	0.0753718	0	1.27118	0	0.145643
ENSSSCG00000042611			Cluster 1	NA	NA	NA	NA	NA	0.116156	0.367924	0.33174	4.85679	0	0.26688	0	0.067146	0	4.28813	0	0.067146
ENSSSCG00000042635			Cluster 1	NA	NA	NA	NA	NA	0.033899	0.127908	0.0433101	0.300185	0	0.0675503	0	0	0	0.129853	0	0
ENSSSCG00000042649			Cluster 1	NA	NA	NA	NA	NA	0.176926	0.3568	0.304651	0.0632801	0.213287	0.277183	0	0	0.08945	0.026478	0.17314	0.08945
ENSSSCG00000042691			Cluster 1	NA	NA	NA	NA	NA	0.0062558	0.16612	0.11622	0.991694	0	0.0941256	0	0	0	0.863966	0	0
ENSSSCG00000042695			Cluster 1	NA	NA	NA	NA	NA	0.502225	0.4125	0.102828	1.03251	0.00721548	0.32763	0	0	0	0.817701	0	0
ENSSSCG00000042708			Cluster 1	NA	NA	NA	NA	NA	0.299157	0.592807	0.279981	1.92193	0.183195	0.383596	0	0	0	1.26887	0.113858	0
ENSSSCG00000042709			Cluster 1	NA	NA	NA	NA	NA	0.378555	0.511373	0.222819	0.526999	0.0541328	0.365796	0.108638	0.19456	0	0.482331	0.01925	0.19456
ENSSSCG00000042799			Cluster 1	NA	NA	NA	NA	NA	0.266928	0.895108	0.152268	2.56451	0.0931267	0.403826	0.049686	0.105344	0	2.20636	0.046915	0.105344
ENSSSCG00000042828			Cluster 1	NA	NA	NA	NA	NA	0.0458887	0.440528	0.0890599	0.513639	0.0145032	0.179468	0	0.075812	0	0.336348	0.008916	0.075812
ENSSSCG00000042836			Cluster 1	NA	NA	NA	NA	NA	0.047853	0.572997	0.106128	0.485427	0.0435294	0.221644	0	0.010103	0	0.357993	0	0.010103
ENSSSCG00000042875			Cluster 1	NA	NA	NA	NA	NA	0	0.156928	0.114975	0.563681	0	0.0885721	0	0	0	0.29922	0	0
ENSSSCG00000042918			Cluster 1	NA	NA	NA	NA	NA	0	0.105592	0.0141652	0.219775	0.0138276	0.038886	0	0	0	0.065801	0	0
ENSSSCG00000042919			Cluster 1	NA	NA	NA	NA	NA	0.904192	0.81567	0.230679	2.45015	0.0215234	0.620432	0.190521	0.0327532	0.00289652	1.57226	0.0160669	0.190521
ENSSSCG00000042926			Cluster 1	NA	NA	NA	NA	NA	1.12719	1.00589	0.316584	6.01098	0.0375846	0.777681	0.019919	0.088422	0	4.50798	0	0.088422
ENSSSCG00000042945			Cluster 1	NA	NA	NA	NA	NA	0.0479221	0.34155	0.0484033	0.701856	0	0.138033	0	0	0	0.466543	0	0
ENSSSCG00000042949			Cluster 1	NA	NA	NA	NA	NA	0.390767	0.538667	0.150931	2.61149	0	0.350463	0	0.046797	0	1.82001	0	0.046797
ENSSSCG00000042993			Cluster 1	NA	NA	NA	NA	NA	0.0818045	0.217083	0.0918601	0.610897	0.023327	0.128614	0.010013	0.01396	0	0.428903	0.014247	0.01396
ENSSSCG00000043032			Cluster 1	NA	NA	NA	NA	NA	0.014699	0.186494	0.0212887	0.0709788	0.0292461	0.0713149	0	0.003262	0	0.016256	0.001914	0.003262
ENSSSCG00000043034			Cluster 1	NA	NA	NA	NA	NA	0.313084	0.483621	0.206382	2.65002	0.00552183	0.329536	0.039159	0.090026	0.017018	2.24782	0.000257	0.090026
ENSSSCG00000043070			Cluster 1	NA	NA	NA	NA	NA	0.743441	0.631733	0.113756	7.78348	0.508551	0.468753	0.093824	0.02751	0	5.98528	0.133617	0.093824
ENSSSCG00000043071			Cluster 1	NA	NA	NA	NA	NA	0.219782	0.558513	0.0750446	1.07947	0.0267476	0.269033	0.016338	0.024914	0	0.94175	0.009625	0.024914
ENSSSCG00000043076			Cluster 1	NA	NA	NA	NA	NA	0.124517	0.364129	0.0549989	0.609787	0.907421	0.174062	0.009866	0	0	0.527939	0.644441	0.009866
ENSSSCG00000043091			Cluster 1	NA	NA	NA	NA	NA	0.0746382	0.347741	0.180984	0.567887	0.0973336	0.195926	0	0.133815	0	0.333828	0.018572	0.133815
ENSSSCG00000043110			Cluster 1	NA	NA	NA	NA	NA	0.125617	0.241263	0.102036	1.72823	0	0.154738	0	0	0	1.51223	0	0
ENSSSCG00000043113			Cluster 1	NA	NA	NA	NA	NA	0.0306976	0.213979	0.0442056	0.526016	0.0185581	0.0932249	0	0	0	0.146135	0.00422534	0
ENSSSCG00000043133			Cluster 1	NA	NA	NA	NA	NA	0.0250125	0.729462	0.2403	1.3257	0.0440051	0.300336	0	0	0	0.836898	0	0
ENSSSCG00000043136			Cluster 1	NA	NA	NA	NA	NA	0.0536515	0.127998	0.0369114	0.233019	0.0685193	0.0721338	0	0	0	0.086518	0.018641	0
ENSSSCG00000043137			Cluster 1	NA	NA	NA	NA	NA	0.230915	0.834627	0.0552627	0.777323	0.00933034	0.33571	0	0.099214	0	0.63493	0	0.099214
ENSSSCG00000043139			Cluster 1	NA	NA	NA	NA	NA	0.0837847	0.200742	0.0305409	2.22654	0	0.102773	0	0	0	1.34007	0	0
ENSSSCG00000043150			Cluster 1	NA	NA	NA	NA	NA	0.00396017	0.335716	0.0819166	0.385008	0	0.132074	0	0	0	0.154304	0	0
ENSSSCG00000043181			Cluster 1	NA	NA	NA	NA	NA	0.404829	0.269851	0.145468	0.180912	0.0641602	0.268975	0.04304	0.059257	0	0.078654	0.034834	0.059257
ENSSSCG00000043206			Cluster 1	NA	NA	NA	NA	NA	0.286607	0.76709	0.131922	1.93108	0	0.370378	0	0.106627	0	1.64306	0	0.106627
ENSSSCG00000043212			Cluster 1	NA	NA	NA	NA	NA	0.0836565	1.41258	0.180184	1.235	0.00475138	0.45582	0	0.196173	0	0.490489	0	0.196173
ENSSSCG00000043288			Cluster 1	NA	NA	NA	NA	NA	2.3176	2.50689	1.91827	1.95017	1.91885	2.2381	0.866081	1.11109	1.21512	1.54164	1.28837	1.21512
ENSSSCG00000043289			Cluster 1	NA	NA	NA	NA	NA	0.277138	0.304063	0.120657	0.459591	0.0701252	0.231222	0	0.076136	0.007554	0.24886	0.049387	0.076136
ENSSSCG00000043295			Cluster 1	NA	NA	NA	NA	NA	0.351105	0.529286	0.0981695	0.711003	0.0787869	0.314062	0.021497	0.039829	0.001087	0.501024	0.002553	0.039829
ENSSSCG00000043297			Cluster 1	NA	NA	NA	NA	NA	0.475575	0.991957	0.479645	5.55441	0.0047012	0.632298	0	0.182599	0	4.89904	0	0.182599
ENSSSCG00000043300			Cluster 1	NA	NA	NA	NA	NA	0.119912	1.16212	0.0498162	1.01487	0.637476	0.364769	0	0.420192	0	0.732948	0.32501	0.420192
ENSSSCG00000043303			Cluster 1	NA	NA	NA	NA	NA	0.207923	0.401336	0.0270602	0.676938	0.0124265	0.202428	0	0.079087	0	0.518639	0	0.079087
ENSSSCG00000043321			Cluster 1	NA	NA	NA	NA	NA	0.109972	0.286009	0.0836803	0.452654	0.0334701	0.156518	0.000805	0.025975	0.007768	0.344847	0.014128	0.025975
ENSSSCG00000043328			Cluster 1	NA	NA	NA	NA	NA	0.327595	0.955247	0.34705	3.16533	0.00541859	0.517808	0	0.196878	0	2.52382	0	0.196878
ENSSSCG00000043331			Cluster 1	NA	NA	NA	NA	NA	0.12173	0.344824	0.0920772	0.58546	0.00127604	0.181052	0	0.018784	0	0.31411	0	0.018784
ENSSSCG00000043342			Cluster 1	NA	NA	NA	NA	NA	0.0975105	0.251815	0.045589	0.369689	0.0298332	0.128331	0	0.011587	0	0.240107	0	0.011587
ENSSSCG00000043354			Cluster 1	NA	NA	NA	NA	NA	0.359596	0.618715	0.241901	0.247592	0.124062	0.398156	0.103883	0.110676	0.033401	0.179868	0.075783	0.110676
ENSSSCG00000043362			Cluster 1	NA	NA	NA	NA	NA	0.405608	0.723221	0.0732204	1.43113	0.0153592	0.374985	0	0.188941	0	1.06832	0	0.188941
ENSSSCG00000043386			Cluster 1	NA	NA	NA	NA	NA	0.0746059	0.342324	0.230245	0.401639	0.0684795	0.210689	0	0.104936	0	0.331471	0	0.104936
ENSSSCG00000043392			Cluster 1	NA	NA	NA	NA	NA	0.0263179	0.127562	0.0717186	0.27158	0	0.0744042	0	0	0	0.206232	0	0
ENSSSCG00000043407			Cluster 1	NA	NA	NA	NA	NA	0.550574	0.857549	0.336987	1.85592	0.00454561	0.567425	0.115944	0.23498	0.016078	1.00435	0.002338	0.23498
ENSSSCG00000043417			Cluster 1	NA	NA	NA	NA	NA	0.154398	0.422952	0.277042	1.48653	0.00479753	0.280119	0	0	0	0.814765	0	0
ENSSSCG00000043430			Cluster 1	NA	NA	NA	NA	NA	0	0.0987802	0	0.0815292	0	0.0318984	0	0	0	0.0339047	0	0
ENSSSCG00000043447			Cluster 1	NA	NA	NA	NA	NA	0.495224	0.508937	0.0998932	3.84442	3.90073	0.353867	0.114175	0	0	3.41482	2.2864	0.114175
ENSSSCG00000043451			Cluster 1	NA	NA	NA	NA	NA	0.380321	1.2494	0.252493	4.84761	0.0418895	0.572561	0.025872	0.184823	0.008774	3.66875	0.002417	0.184823
ENSSSCG00000043455			Cluster 1	NA	NA	NA	NA	NA	0.465743	0.700226	0.26667	2.43958	0.147305	0.46693	0.0668	0	0	1.72197	0.026732	0.0668
ENSSSCG00000043458			Cluster 1	NA	NA	NA	NA	NA	0.133046	0.409989	0.0901209	1.23691	0.00905771	0.20313	0	0.05865	0	0.850869	0	0.05865
ENSSSCG00000043510			Cluster 1	NA	NA	NA	NA	NA	0.15709	0.349144	0.122545	0.0994443	0.081147	0.205618	0	0.093356	0.053429	0.059126	0.058554	0.093356
ENSSSCG00000043517			Cluster 1	NA	NA	NA	NA	NA	0.024038	0.0924117	0.00218829	0.180692	0	0.0388446	0	0	0	0.11629	0	0
ENSSSCG00000043524			Cluster 1	NA	NA	NA	NA	NA	0	0.109785	0	0.00454517	0	0.0353318	0	0	0	0	0	0
ENSSSCG00000043543			Cluster 1	NA	NA	NA	NA	NA	0.0575138	0.197173	0.0310114	2.43002	0	0.0928707	0	0	0	1.78512	0	0
ENSSSCG00000043570			Cluster 1	NA	NA	NA	NA	NA	0.515907	0.520813	0.117834	1.63125	0.0301977	0.371014	0.046267	0.049976	0	1.38732	0.011136	0.049976
ENSSSCG00000043595			Cluster 1	NA	NA	NA	NA	NA	0.0756163	0.175224	0.0392516	0.274765	0	0.0952156	0	0	0	0.010268	0	0
ENSSSCG00000043602			Cluster 1	NA	NA	NA	NA	NA	0.400438	0.434371	0.0958147	1.03339	0	0.300831	0	0.058763	0	0.834874	0	0.058763
ENSSSCG00000043636			Cluster 1	NA	NA	NA	NA	NA	0.0955133	0.186809	0.0490499	0.142876	0	0.109	0	0	0	0.040296	0	0
ENSSSCG00000043696			Cluster 1	NA	NA	NA	NA	NA	0.0047707	0.522884	0.0994712	1.36845	0	0.18934	0	0.06273	0	0.548702	0	0.06273
ENSSSCG00000043728			Cluster 1	NA	NA	NA	NA	NA	0.231962	0.369068	0.158348	1.13526	0.0635452	0.250126	0	0.022614	0	0.842762	0.041068	0.022614
ENSSSCG00000043753			Cluster 1	NA	NA	NA	NA	NA	0.00413515	0.0927752	0	0.311087	0	0.0314329	0	0	0	0.202376	0	0
ENSSSCG00000043800			Cluster 1	NA	NA	NA	NA	NA	0.11498	0.327616	0.0778861	1.13042	0	0.168524	0	0	0	0.906789	0	0
ENSSSCG00000043805			Cluster 1	NA	NA	NA	NA	NA	1.49998	1.6418	0.447589	4.37	0.0208534	1.1224	0.099962	0.280602	0.004358	3.81402	0.002918	0.280602
ENSSSCG00000043862			Cluster 1	NA	NA	NA	NA	NA	0.47616	0.719245	0.37827	0.762361	0.0198	0.517989	0.031748	0.131101	0.084922	0.620985	0	0.131101
ENSSSCG00000043890		NUT family member 2G [Source:NCBI gene;Acc:100514433]	Cluster 1	NA	NA	NA	NA	NUTM2B;NUTM2G;NUTM2E;NUTM2A;NUTM2D;NUTM2F	0.0188064	0.283231	0.0593435	0.985235	0	0.114665	0	0	0	0.545863	0	0
ENSSSCG00000043897		olfactory receptor 4B1-like [Source:NCBI gene;Acc:100523887]	Cluster 1	NA	NA	NA	NA	NA	0	0.131922	0	0.0553833	0	0.0421707	0	0	0	0.021007	0	0
ENSSSCG00000043933			Cluster 1	NA	NA	NA	NA	NA	0.149392	0.237854	0.0193365	0.669435	0	0.131927	0	0	0	0.475717	0	0
ENSSSCG00000043945			Cluster 1	NA	NA	NA	NA	NA	0	0.306541	0.0404576	0.253845	0	0.107769	0	0	0	0.113179	0	0
ENSSSCG00000043950			Cluster 1	NA	NA	NA	NA	NA	0.175296	0.249776	0.1016	0.843782	0	0.173999	0	0	0	0.335479	0	0
ENSSSCG00000043954			Cluster 1	NA	NA	NA	NA	NA	0.788156	1.16554	0.29931	6.34998	0.00398839	0.713541	0.0446941	0.204822	0.0499175	4.59115	0	0.204822
ENSSSCG00000043966			Cluster 1	NA	NA	NA	NA	NA	0.154831	0.695319	0.137724	2.36745	0.1165	0.305977	0	0.102599	0	1.76992	0.063101	0.102599
ENSSSCG00000043967			Cluster 1	NA	NA	NA	NA	NA	0.249513	0.377947	0.144087	0.604797	0.0186727	0.253557	0	0.017209	0.001025	0.391782	0.015039	0.017209
ENSSSCG00000043977		cytochrome c oxidase subunit 6B1-like [Source:NCBI gene;Acc:100519366]	Cluster 1	NA	NA	NA	NA	COX6B1	0.155665	0.253985	0.106348	1.05034	0.321487	0.170412	0	0	0	0.653625	0	0
ENSSSCG00000044020			Cluster 1	NA	NA	NA	NA	NA	0.0227701	0.207604	0.0449366	0.222184	0.0123136	0.0887568	0	0.0121148	0	0.155023	0.00362629	0.0121148
ENSSSCG00000044071			Cluster 1	NA	NA	NA	NA	NA	0	0.103016	0.00982971	0.209465	0.135252	0.0365971	0	0	0	0.124767	0.103494	0
ENSSSCG00000044075			Cluster 1	NA	NA	NA	NA	NA	0.0698813	0.185361	0.0236588	0.613952	5.76681	0.0908888	0	0	0	0.431157	4.93686	0
ENSSSCG00000044090			Cluster 1	NA	NA	NA	NA	NA	0.47169	0.586324	0.18269	1.55903	0.00484317	0.402899	0.04332	0.077968	0	1.01947	0	0.077968
ENSSSCG00000044121			Cluster 1	NA	NA	NA	NA	NA	1.03647	3.02393	0.731868	8.82759	0.00608325	1.42111	0	0.716911	0	8.28657	0	0.716911
ENSSSCG00000044123			Cluster 1	NA	NA	NA	NA	NA	0.216287	0.26537	0.0242317	0.720968	0.00342227	0.163815	0	0	0	0.496538	0	0
ENSSSCG00000044137			Cluster 1	NA	NA	NA	NA	NA	0.332536	0.695319	0.255021	1.3321	0.0312706	0.415339	0.051868	0.099909	0.006698	1.03211	0.02799	0.099909
ENSSSCG00000044145			Cluster 1	NA	NA	NA	NA	NA	0.233017	1.67751	0.43213	4.90193	0.0753402	0.678395	0	0.391846	0	3.82245	0.023026	0.391846
ENSSSCG00000044146			Cluster 1	NA	NA	NA	NA	NA	0.193004	0.103668	0.0994907	0.678207	0	0.131247	0	0	0	0.648547	0	0
ENSSSCG00000044185			Cluster 1	NA	NA	NA	NA	NA	0.182255	0.471265	0.152056	1.70938	0.00315667	0.260739	0.0240802	0.0556788	0.0190458	1.05813	0	0.0556788
ENSSSCG00000044212			Cluster 1	NA	NA	NA	NA	NA	0.427573	0.901693	0.373001	0.35539	0.291729	0.550493	0	0.109895	0.091449	0.230608	0.059366	0.109895
ENSSSCG00000044216			Cluster 1	NA	NA	NA	NA	NA	0.0989206	0.311804	0.026871	0.523318	0	0.139682	0	0	0	0.362302	0	0
ENSSSCG00000044219			Cluster 1	NA	NA	NA	NA	NA	0.225909	0.441215	0.0683389	1.04553	0	0.235849	0	0	0	0.836552	0	0
ENSSSCG00000044238			Cluster 1	NA	NA	NA	NA	NA	0.0030331	0.123218	0.0113557	0.102989	0	0.0444662	0	0	0	0.018242	0	0
ENSSSCG00000044243			Cluster 1	NA	NA	NA	NA	NA	0.282949	0.476323	0.160831	0.913147	0	0.300329	0	0.0199214	0	0.671245	0	0.0199214
ENSSSCG00000044278			Cluster 1	NA	NA	NA	NA	NA	0.0942198	0.830668	0.20618	1.97033	0.0819849	0.341865	0.043772	0	0.033071	0.452617	0.002907	0.043772
ENSSSCG00000044287			Cluster 1	NA	NA	NA	NA	NA	0.559917	0.458475	0.124171	1.28806	0.014975	0.367554	0.063342	0.1587	0	1.20805	0	0.1587
ENSSSCG00000044367			Cluster 1	NA	NA	NA	NA	NA	0.596832	1.34288	0.489366	4.31676	0.00264964	0.772843	0.116138	0.353822	0.073719	3.77648	0	0.353822
ENSSSCG00000044369			Cluster 1	NA	NA	NA	NA	NA	0.511041	0.713262	0.305122	3.86036	0	0.50055	0	0.094361	0	2.99472	0	0.094361
ENSSSCG00000044392			Cluster 1	NA	NA	NA	NA	NA	0.358522	0.345921	0.0772784	1.74513	0.0142793	0.25354	0	0	0	1.521	0	0
ENSSSCG00000044417			Cluster 1	NA	NA	NA	NA	NA	0.0846044	0.217837	0.199239	0.601054	0	0.165705	0	0	0	0.199534	0	0
ENSSSCG00000044420			Cluster 1	NA	NA	NA	NA	NA	0	0.204095	0.019571	0.105029	0	0.0707615	0	0	0	0.037288	0	0
ENSSSCG00000044443			Cluster 1	NA	NA	NA	NA	NA	0.625291	0.855023	0.46841	0.87798	0.0251949	0.64201	0.210937	0.295094	0.241345	0.763487	0.018927	0.295094
ENSSSCG00000044453			Cluster 1	NA	NA	NA	NA	NA	0.36082	0.550845	0.413778	0.391906	0.0321393	0.439627	0	0	0.007598	0.301241	0	0.007598
ENSSSCG00000044468			Cluster 1	NA	NA	NA	NA	NA	0.227579	0.51146	0.270807	1.22665	0.0252806	0.330991	0.018652	0.013964	0.037117	1.03264	0.019156	0.037117
ENSSSCG00000044471			Cluster 1	NA	NA	NA	NA	NA	0.124574	0.933688	0.417029	2.96228	0.0139364	0.455183	0.014902	0.194704	0.04498	2.40168	0.007764	0.194704
ENSSSCG00000044475			Cluster 1	NA	NA	NA	NA	NA	0.412081	0.670834	0.130302	2.32016	0.018821	0.386743	0.126515	0.125647	0.01581	2.01494	0.015662	0.126515
ENSSSCG00000044478			Cluster 1	NA	NA	NA	NA	NA	0.760029	0.901219	0.166668	1.80535	0.055369	0.574586	0	0.297095	0	1.58458	0	0.297095
ENSSSCG00000044481			Cluster 1	NA	NA	NA	NA	NA	0.714946	0.398827	0.299067	0.583279	2.16872	0.460658	0.248865	0	0.088865	0.437238	1.48776	0.248865
ENSSSCG00000044510			Cluster 1	NA	NA	NA	NA	NA	0.0305296	0.256075	0.0425682	0.604148	0.0321996	0.10508	0	0.00716	0	0.373767	0.009115	0.00716
ENSSSCG00000044519			Cluster 1	NA	NA	NA	NA	NA	0.315824	0.614838	0.214857	1.89876	0.00227371	0.371779	0.082188	0.094421	0	1.75886	0.000329	0.094421
ENSSSCG00000044531			Cluster 1	NA	NA	NA	NA	NA	0.177346	0.170775	0.1408	0.191487	0.0253704	0.162864	0.000844	0.01924	0.02179	0.132158	0.003122	0.02179
ENSSSCG00000044542			Cluster 1	NA	NA	NA	NA	NA	0.636034	0.444275	0.250234	0.82671	4.42899	0.434865	0.062628	0.053203	0.105749	0.71678	3.60156	0.105749
ENSSSCG00000044561			Cluster 1	NA	NA	NA	NA	NA	0.0422109	0.750553	0.20006	1.05986	0.0421768	0.298508	0	0	0	0.848035	0	0
ENSSSCG00000044600			Cluster 1	NA	NA	NA	NA	NA	0.671325	1.32577	0.323606	3.12053	0.0300198	0.726349	0.033535	0.387889	0	2.57277	0	0.387889
ENSSSCG00000044619			Cluster 1	NA	NA	NA	NA	NA	0.622597	1.03411	0.282939	2.40863	0	0.61782	0	0.119439	0	1.63395	0	0.119439
ENSSSCG00000044627			Cluster 1	NA	NA	NA	NA	NA	0.710016	0.700901	0.359369	2.58967	0.65579	0.581268	0.345697	0.229333	0.190746	2.11932	0.485818	0.345697
ENSSSCG00000044628			Cluster 1	NA	NA	NA	NA	NA	0.0922426	0.245782	0.0393887	1.01983	0	0.122483	0	0	0	0.807251	0	0
ENSSSCG00000044645			Cluster 1	NA	NA	NA	NA	NA	0.171496	0.54001	0.090821	1.91993	0.663983	0.253158	0	0	0	1.57933	0	0
ENSSSCG00000044649		olfactory receptor 8B3-like [Source:NCBI gene;Acc:110262283]	Cluster 1	NA	NA	NA	NA	OR8B2;OR8B3	0	0.173483	0	0.0256197	0	0.0547729	0	0	0	0	0	0
ENSSSCG00000044659			Cluster 1	NA	NA	NA	NA	NA	1.29083	1.55132	0.370682	3.5647	0.015964	1.00093	0.235469	0.355659	0.07789	3.33364	0	0.355659
ENSSSCG00000044662			Cluster 1	NA	NA	NA	NA	NA	1.68688	1.85453	0.588677	17.0997	0.02704	1.30112	0.164186	0.423356	0.022187	15.7139	0.017159	0.423356
ENSSSCG00000044668			Cluster 1	NA	NA	NA	NA	NA	0	0.154638	0	0.249884	0.172416	0.0490962	0	0	0	0.157299	0	0
ENSSSCG00000044723			Cluster 1	NA	NA	NA	NA	NA	0.00286829	0.565681	0.0486865	1.0491	0.0103221	0.180858	0	0.039035	0	0.345072	0	0.039035
ENSSSCG00000044737			Cluster 1	NA	NA	NA	NA	NA	0.0375281	0.343049	0.0360407	1.76079	0.031667	0.130202	0	0	0	1.23518	0	0
ENSSSCG00000044767			Cluster 1	NA	NA	NA	NA	NA	0.893496	0.887954	0.544577	1.16699	2.0958	0.767483	0.487408	0.261649	0.237484	1.08647	2.03198	0.487408
ENSSSCG00000044775			Cluster 1	NA	NA	NA	NA	NA	0.0211188	0.211043	0	0.565443	0	0.0733597	0	0	0	0.409183	0	0
ENSSSCG00000044782			Cluster 1	NA	NA	NA	NA	NA	0.411809	0.454672	0.225322	0.729419	0.360389	0.360182	0.149349	0	0	0.568765	0.219093	0.149349
ENSSSCG00000044786			Cluster 1	NA	NA	NA	NA	NA	0.348028	0.763488	0.264622	0.426574	0.317811	0.443258	0.026942	0.149434	0	0.273682	0.153865	0.149434
ENSSSCG00000044790		olfactory receptor 9K2-like [Source:NCBI gene;Acc:100525165]	Cluster 1	NA	NA	NA	NA	NA	0	0.149156	0	0.0463593	0	0.0474333	0	0	0	0	0	0
ENSSSCG00000044797			Cluster 1	NA	NA	NA	NA	NA	0.0695455	1.02073	0.183463	1.26375	0.00595293	0.367585	0.00713	0.128542	0.009535	0.551177	0	0.128542
ENSSSCG00000044811			Cluster 1	NA	NA	NA	NA	NA	0.0411082	0.465804	0.0397633	0.565173	0.0239053	0.166367	0	0	0	0.517478	0	0
ENSSSCG00000044822			Cluster 1	NA	NA	NA	NA	NA	0.187756	0.438999	0.183192	2.09496	0.00543079	0.264584	0	0.029561	0	1.4831	0	0.029561
ENSSSCG00000044836			Cluster 1	NA	NA	NA	NA	NA	0.954849	1.16511	0.685149	2.62067	3.1124	0.92491	0.265417	0.241444	0.419714	2.44389	2.06621	0.419714
ENSSSCG00000044879			Cluster 1	NA	NA	NA	NA	NA	1.74563	1.61738	0.271403	3.76216	0.028362	1.09057	0.292327	0.358929	0	3.05701	0	0.358929
ENSSSCG00000044883			Cluster 1	NA	NA	NA	NA	NA	0.196642	0.107299	0.0231966	0.394962	0.00778655	0.106784	0	0	0	0.283293	0	0
ENSSSCG00000044924			Cluster 1	NA	NA	NA	NA	NA	0.257129	0.339396	0.141916	1.38914	0.359738	0.243486	0.037059	0	0	0.806027	0.210928	0.037059
ENSSSCG00000044949			Cluster 1	NA	NA	NA	NA	NA	0.0199004	0.551544	0.195566	2.01726	0	0.236797	0	0.044994	0	1.88816	0	0.044994
ENSSSCG00000044965			Cluster 1	NA	NA	NA	NA	NA	0.144104	0.153937	0.0655693	0.345976	0.993958	0.120494	0	0	0	0.283341	0.580997	0
ENSSSCG00000045024			Cluster 1	NA	NA	NA	NA	NA	0.117893	0.335135	0.0999825	0.234811	0.0187308	0.179697	0.002034	0.011502	0.017738	0.187772	0.011962	0.017738
ENSSSCG00000045045			Cluster 1	NA	NA	NA	NA	NA	0.255923	0.469724	0.0657856	1.01174	0	0.253015	0	0	0	0.558559	0	0
ENSSSCG00000045051			Cluster 1	NA	NA	NA	NA	NA	0.609645	0.376964	0.0375909	2.41302	5.74955	0.319957	0	0	0	1.83844	4.10638	0
ENSSSCG00000045081			Cluster 1	NA	NA	NA	NA	NA	0.585365	1.6743	0.462631	4.87968	0.0108447	0.837206	0.133854	0.256019	0.004051	3.9042	0	0.256019
ENSSSCG00000045103			Cluster 1	NA	NA	NA	NA	NA	0.65624	1.17907	0.367237	5.21817	0.00675888	0.702469	0.013194	0.167815	0.0351	4.11439	0	0.167815
ENSSSCG00000045113			Cluster 1	NA	NA	NA	NA	NA	0.290347	0.56831	0.394117	0.709117	0.836557	0.413012	0.062636	0	0	0.565636	0.502785	0.062636
ENSSSCG00000045117			Cluster 1	NA	NA	NA	NA	NA	0.0855386	0.218988	0.0231189	0.275492	0.0059564	0.106259	0	0	0	0.217008	0.004591	0
ENSSSCG00000045127			Cluster 1	NA	NA	NA	NA	NA	0.558366	0.893252	0.150538	1.36358	0	0.502887	0	0.341142	0	1.23488	0	0.341142
ENSSSCG00000045164			Cluster 1	NA	NA	NA	NA	NA	0.155559	0.542866	0.189303	16.7378	0.06623	0.284708	0	0.147397	0	12.9695	0.028304	0.147397
ENSSSCG00000045187			Cluster 1	NA	NA	NA	NA	NA	0.157357	0.181511	0.0616664	0.528098	0	0.132308	0	0	0	0.282864	0	0
ENSSSCG00000045193			Cluster 1	NA	NA	NA	NA	NA	0.250675	1.32432	0.33488	2.40038	0.16554	0.571427	0	0.236655	0.0620493	0.838889	0.0396219	0.236655
ENSSSCG00000045207			Cluster 1	NA	NA	NA	NA	NA	0.19144	0.419489	0.124822	0.998521	0.00399193	0.23907	0	0	0	0.790913	0	0
ENSSSCG00000045211		zinc finger CCHC-type containing 12 [Source:NCBI gene;Acc:100517990]	Cluster 1	NA	NA	NA	NA	NA	0.0420496	0.334193	0.11083	8.93105	0.00366886	0.155894	0	0	0	6.90306	0	0
ENSSSCG00000045215			Cluster 1	NA	NA	NA	NA	NA	0	0.234793	0.0196711	0.345293	0	0.0798202	0	0	0	0.184592	0	0
ENSSSCG00000045216			Cluster 1	NA	NA	NA	NA	NA	0.158369	0.262867	0.0253265	0.606691	0	0.144693	0	0	0	0.399055	0	0
ENSSSCG00000045220		olfactory receptor 2D3-like [Source:NCBI gene;Acc:100511945]	Cluster 1	NA	NA	NA	NA	NA	0.392802	0.469604	0.110797	0.56637	0.0914555	0.314947	0	0	0	0.336149	0	0
ENSSSCG00000045226			Cluster 1	NA	NA	NA	NA	NA	0.0814697	0.330715	0.107639	0.718866	0.0828935	0.168152	0.007018	0.024992	0.020155	0.608703	0.05717	0.024992
ENSSSCG00000045233			Cluster 1	NA	NA	NA	NA	NA	0.170114	0.65397	0.0683835	2.08394	0.10201	0.273975	0.033599	0.071484	0	1.87396	0.021097	0.071484
ENSSSCG00000045247			Cluster 1	NA	NA	NA	NA	NA	0.00840716	0.118185	0	0.372968	0.00629232	0.040838	0	0	0	0.216975	0	0
ENSSSCG00000045264			Cluster 1	NA	NA	NA	NA	NA	0.372977	0.552884	0.122301	1.25128	0.0052625	0.337531	0	0.047558	0	0.97665	0	0.047558
ENSSSCG00000045269			Cluster 1	NA	NA	NA	NA	NA	1.19562	1.11239	0.185166	1.89734	0.0781552	0.764831	0.088446	0.182731	0	1.56696	0.018467	0.182731
ENSSSCG00000045272			Cluster 1	NA	NA	NA	NA	NA	0.616249	0.890149	0.423743	1.54518	0.0175951	0.632345	0.232904	0.269078	0.183149	1.0134	0.015491	0.269078
ENSSSCG00000045273			Cluster 1	NA	NA	NA	NA	NA	0.0300048	0.667122	0.102682	0.928973	0.00783315	0.23714	0	0.033284	0	0.707923	0	0.033284
ENSSSCG00000045282			Cluster 1	NA	NA	NA	NA	NA	0.436517	0.413702	0.202655	1.54032	0	0.346697	0	0	0	1.37789	0	0
ENSSSCG00000045289			Cluster 1	NA	NA	NA	NA	NA	0.515796	0.52716	0.209617	0.696057	0.0514111	0.409476	0.047873	0.058108	0.020109	0.486564	0.009462	0.058108
ENSSSCG00000045291			Cluster 1	NA	NA	NA	NA	NA	0.304134	0.296738	0.0865349	0.746427	0.00726923	0.224821	0	0.074236	0	0.550593	0	0.074236
ENSSSCG00000045303			Cluster 1	NA	NA	NA	NA	NA	0.123225	0.500368	0.106811	0.569453	0.0100093	0.230966	0	0.012696	0.012208	0.479388	0	0.012696
ENSSSCG00000045336			Cluster 1	NA	NA	NA	NA	NA	0.0645542	0.106408	0.0437675	0.272763	0.0103205	0.0712618	0	0	0	0.199225	0	0
ENSSSCG00000045365			Cluster 1	NA	NA	NA	NA	NA	0	0.142412	0	0.0417578	0.0601768	0.0453803	0	0	0	0	0	0
ENSSSCG00000045381			Cluster 1	NA	NA	NA	NA	NA	0.0187658	0.42344	0.1142	1.47327	0.0153608	0.173435	0	0	0	1.26167	0	0
ENSSSCG00000045454			Cluster 1	NA	NA	NA	NA	NA	0.0087575	0.193198	0.0677122	0.114629	0	0.087221	0	0	0	0.045072	0	0
ENSSSCG00000045465			Cluster 1	NA	NA	NA	NA	NA	0.0955045	0.990281	0.439394	4.09673	0.0052789	0.464095	0.00116974	0.09287	0.00520159	3.05577	0.00173988	0.09287
ENSSSCG00000045516			Cluster 1	NA	NA	NA	NA	NA	0.0583617	1.31037	0.186139	1.39698	0.0196196	0.426102	0	0.139185	0	0.588965	0	0.139185
ENSSSCG00000045533			Cluster 1	NA	NA	NA	NA	NA	0.00512886	0.161248	0.00267532	0.0221307	0.0148556	0.0538262	0	0	0	0	0	0
ENSSSCG00000045569			Cluster 1	NA	NA	NA	NA	NA	0.165755	0.255265	0.0542985	0.719172	0.00171605	0.155497	0.010299	0.031172	0.007232	0.557415	0	0.031172
ENSSSCG00000045571			Cluster 1	NA	NA	NA	NA	NA	0.115346	0.244707	0.0132048	0.803453	0	0.120447	0	0	0	0.591331	0	0
ENSSSCG00000045578			Cluster 1	NA	NA	NA	NA	NA	0.450432	0.543352	0.148773	1.26797	0	0.370037	0	0	0	1.01151	0	0
ENSSSCG00000045587			Cluster 1	NA	NA	NA	NA	NA	0.136891	0.22674	0.176478	1.26324	0.0110299	0.179465	0	0	0	1.08516	0	0
ENSSSCG00000045634			Cluster 1	NA	NA	NA	NA	NA	0.125591	0.273573	0.0801102	0.266383	0.00716972	0.156887	0	0.012937	0.000545	0.175852	0.001644	0.012937
ENSSSCG00000045640			Cluster 1	NA	NA	NA	NA	NA	0.00067565	0.204945	0.0524608	0.485009	0.0583112	0.0826518	0	0	0	0.311589	0.018587	0
ENSSSCG00000045687			Cluster 1	NA	NA	NA	NA	NA	0	0.200732	0.0112322	0.0775277	0	0.0668391	0	0	0	0.062802	0	0
ENSSSCG00000045689			Cluster 1	NA	NA	NA	NA	NA	0.0250208	0.355607	0.065601	1.3655	0	0.139778	0	0	0	0.496332	0	0
ENSSSCG00000045697			Cluster 1	NA	NA	NA	NA	NA	0	0.332526	0	5.27082	0	0.10042	0	0	0	4.67847	0	0
ENSSSCG00000045698			Cluster 1	NA	NA	NA	NA	NA	0.0305432	0.16595	0.015819	0.120611	0	0.068696	0	0	0	0.09103	0	0
ENSSSCG00000045731			Cluster 1	NA	NA	NA	NA	NA	0.0869506	1.24161	0.418491	3.51497	0	0.51193	0	0.295005	0	2.40412	0	0.295005
ENSSSCG00000045742			Cluster 1	NA	NA	NA	NA	NA	0.268981	0.392765	0.0456628	0.472287	0	0.22718	0	0.0156606	0	0.246988	0	0.0156606
ENSSSCG00000045767			Cluster 1	NA	NA	NA	NA	NA	0	0.192549	0.0125076	0.164118	0	0.0648576	0	0	0	0.100038	0	0
ENSSSCG00000045781			Cluster 1	NA	NA	NA	NA	NA	0.0985136	0.354876	0.0719308	1.10952	0.0135622	0.168487	0	0	0	0.908242	0	0
ENSSSCG00000045823			Cluster 1	NA	NA	NA	NA	NA	0.0319099	0.186664	0.011997	0.343649	0.0357775	0.074112	0	0	0	0.123349	0.007066	0
ENSSSCG00000045837			Cluster 1	NA	NA	NA	NA	NA	0.0996874	0.465631	0.1136	1.57623	0	0.215274	0	0	0	1.02072	0	0
ENSSSCG00000045849			Cluster 1	NA	NA	NA	NA	NA	0.4425	0.445409	0.349459	7.26344	6.51357	0.411742	0.043187	0	0	5.5886	4.35524	0.043187
ENSSSCG00000045853			Cluster 1	NA	NA	NA	NA	NA	0.17062	0.307204	0.0653918	1.39408	0	0.176945	0	0.011098	0	1.11299	0	0.011098
ENSSSCG00000045900			Cluster 1	NA	NA	NA	NA	NA	0.695339	1.47882	0.467037	1.02089	0.103207	0.833641	0.041829	0.302088	0.012054	0.771184	0	0.302088
ENSSSCG00000045901			Cluster 1	NA	NA	NA	NA	NA	0.116978	0.38791	0.0771075	0.593745	0.002438	0.186374	0	0	0	0.542085	0.001179	0
ENSSSCG00000045932			Cluster 1	NA	NA	NA	NA	NA	0.0314085	0.615234	0.158795	1.03597	0	0.245157	0	0.048249	0	0.376581	0	0.048249
ENSSSCG00000045941			Cluster 1	NA	NA	NA	NA	NA	0.0971025	0.118307	0.0185298	0.3279	0.00585828	0.0771114	0	0	0	0.283123	0	0
ENSSSCG00000045948			Cluster 1	NA	NA	NA	NA	NA	0.407866	0.601073	0.128055	1.70835	1.06493	0.3649	0.065	0.056873	0	1.60567	0.602328	0.065
ENSSSCG00000045949			Cluster 1	NA	NA	NA	NA	NA	0.188163	0.240377	0.141526	0.176961	0.0709722	0.189338	0.059452	0.050152	0.022292	0.106833	0.033075	0.059452
ENSSSCG00000045975			Cluster 1	NA	NA	NA	NA	NA	0	0.179972	0.0576477	2.39453	0	0.076641	0	0	0	1.87244	0	0
ENSSSCG00000046014			Cluster 1	NA	NA	NA	NA	NA	0	0.722531	0.174573	1.63578	0	0.264782	0	0.048461	0	0.926371	0	0.048461
ENSSSCG00000046029			Cluster 1	NA	NA	NA	NA	NA	0.0154664	0.141803	0	0.0602267	0	0.0505554	0	0	0	0	0	0
ENSSSCG00000046039			Cluster 1	NA	NA	NA	NA	NA	0.0956436	0.238007	0.0319443	0.816633	0.792604	0.118621	0	0	0	0.684268	0.38633	0
ENSSSCG00000046047			Cluster 1	NA	NA	NA	NA	NA	0.497227	1.21071	0.375897	4.4069	0	0.657557	0	0.031638	0	4.1651	0	0.031638
ENSSSCG00000046056			Cluster 1	NA	NA	NA	NA	NA	0.0364053	0.192525	0.110329	0.0413011	0.154174	0.111262	0	0	0	0	0	0
ENSSSCG00000046075			Cluster 1	NA	NA	NA	NA	NA	1.02321	0.708829	0.0436621	0.869371	0.00763259	0.533791	0.218927	0.0527	0	0.454787	0	0.218927
ENSSSCG00000046077			Cluster 1	NA	NA	NA	NA	NA	0.446233	0.623775	0.446418	4.24317	0.0296199	0.503209	0.005765	0.111568	0.024729	3.81089	0	0.111568
ENSSSCG00000046107		uncharacterized LOC102157576 [Source:NCBI gene;Acc:102157576]	Cluster 1	NA	NA	NA	NA	NA	0.121601	0.118552	0.00875879	0.70826	0	0.081668	0	0	0	0.663598	0	0
ENSSSCG00000046111			Cluster 1	NA	NA	NA	NA	NA	0.322184	1.67752	0.270471	2.01468	1.20203	0.65068	0	0.377238	0	1.44217	0.883334	0.377238
ENSSSCG00000046135			Cluster 1	NA	NA	NA	NA	NA	0.0564809	0.529846	0.0597554	0.357008	0.15681	0.196479	0	0.170738	0	0.26379	0	0.170738
ENSSSCG00000046142			Cluster 1	NA	NA	NA	NA	NA	0.0277685	0.949355	0.313294	3.25634	0	0.380541	0	0.0744	0	1.54924	0	0.0744
ENSSSCG00000046168			Cluster 1	NA	NA	NA	NA	NA	0.785558	1.54191	0.662525	2.8201	0.399357	0.961406	0.215763	0.597843	0.34735	2.27009	0.196481	0.597843
ENSSSCG00000046184			Cluster 1	NA	NA	NA	NA	NA	0.566685	0.578917	0.25112	1.78343	0.0184359	0.457292	0.076735	0.115535	0.014323	1.48021	0	0.115535
ENSSSCG00000046185		uncharacterized LOC106510139 [Source:NCBI gene;Acc:106510139]	Cluster 1	NA	NA	NA	NA	NA	0.543549	0.756906	0.129938	4.57861	0.0279504	0.452472	0.129524	0.124231	0	4.27936	0.0134054	0.129524
ENSSSCG00000046194			Cluster 1	NA	NA	NA	NA	NA	0.499719	0.874555	0.26217	1.97945	0.0249233	0.525253	0	0.164812	0	1.52108	0	0.164812
ENSSSCG00000046197			Cluster 1	NA	NA	NA	NA	NA	0.163149	1.0863	0.172118	0.763255	0.0539595	0.416862	0.013031	0.053215	0.013591	0.383202	0.040482	0.053215
ENSSSCG00000046211			Cluster 1	NA	NA	NA	NA	NA	0.0870604	0.221279	0.155421	1.40908	0	0.153284	0	0	0	1.19617	0	0
ENSSSCG00000046231			Cluster 1	NA	NA	NA	NA	NA	0	0.250306	0	0.154171	0.100531	0.0773052	0	0	0	0.048012	0	0
ENSSSCG00000046233			Cluster 1	NA	NA	NA	NA	NA	0.13809	0.38264	0.0408836	0.879584	0.0147671	0.178771	0	0.012201	0.00688506	0.182401	0.00647535	0.012201
ENSSSCG00000046248			Cluster 1	NA	NA	NA	NA	NA	0.14934	0.210121	0.0880339	0.904346	0	0.148083	0	0	0	0.800636	0	0
ENSSSCG00000046255			Cluster 1	NA	NA	NA	NA	NA	0.232297	0.349764	0.197621	0.823614	3.26466	0.258242	0	0	0	0.719478	2.42509	0
ENSSSCG00000046271			Cluster 1	NA	NA	NA	NA	NA	0.146667	0.330368	0.187497	1.32871	0.0268984	0.219028	0.001679	0.01476	0.008562	1.14787	0.005918	0.01476
ENSSSCG00000046288			Cluster 1	NA	NA	NA	NA	NA	0.0758661	0.261003	0.0441588	0.705629	0	0.123088	0	0	0	0.373516	0	0
ENSSSCG00000046297			Cluster 1	NA	NA	NA	NA	NA	0.0102854	0.212008	0.016786	0.344723	0	0.0757872	0	0	0	0.240324	0	0
ENSSSCG00000046308			Cluster 1	NA	NA	NA	NA	NA	0.298515	0.643021	0.220327	2.20757	0.0164589	0.375695	0	0	0	1.785	0	0
ENSSSCG00000046325			Cluster 1	NA	NA	NA	NA	NA	0.0538167	0.318744	0.0424685	0.283057	0.84673	0.131522	0	0.020303	0	0.082152	0.805644	0.020303
ENSSSCG00000046410			Cluster 1	NA	NA	NA	NA	NA	0.11716	0.250535	0.12501	0.623255	0.0184039	0.162668	0	0	0.016541	0.302755	0	0.016541
ENSSSCG00000046454			Cluster 1	NA	NA	NA	NA	NA	0.976739	2.04645	0.724198	5.97282	0.0447539	1.18161	0.061558	0.577996	0.023418	5.72128	0	0.577996
ENSSSCG00000046458			Cluster 1	NA	NA	NA	NA	NA	0.00835847	0.193483	0	0.0696805	0.0390755	0.0636786	0	0	0	0.045159	0	0
ENSSSCG00000046475		KIAA1257 ortholog [Source:NCBI gene;Acc:100622492]	Cluster 1	NA	NA	NA	NA	KIAA1257	0.0603949	0.295038	0.0337473	2.25493	0.470058	0.123884	0	0	0	1.80593	0	0
ENSSSCG00000046489			Cluster 1	NA	NA	NA	NA	NA	0.698168	0.923579	0.145979	4.05816	0.00373073	0.552706	0	0.045801	0	3.40265	0	0.045801
ENSSSCG00000046506			Cluster 1	NA	NA	NA	NA	NA	0.64586	0.686764	0.218305	1.57435	0.000821658	0.50107	0.037771	0.067513	0	1.20093	0	0.067513
ENSSSCG00000046510			Cluster 1	NA	NA	NA	NA	NA	0.293051	0.296871	0.16172	1.40688	0.218817	0.24893	0.034031	0.034391	0.036724	0.983227	0.084089	0.036724
ENSSSCG00000046541			Cluster 1	NA	NA	NA	NA	NA	0.312362	0.431544	0.0694016	0.882979	0.0295815	0.261827	0.006322	0.00225	0	0.733074	0.008504	0.006322
ENSSSCG00000046545			Cluster 1	NA	NA	NA	NA	NA	0.325337	1.01498	0.275621	2.3887	0	0.504665	0	0	0	2.25351	0	0
ENSSSCG00000046592			Cluster 1	NA	NA	NA	NA	NA	0.096891	0.446322	0.135276	1.20476	0	0.216681	0	0.074723	0	0.820288	0	0.074723
ENSSSCG00000046598			Cluster 1	NA	NA	NA	NA	NA	0.038141	0.699866	0.0770409	1.09083	0.0769386	0.238705	0	0.064489	0	0.488641	0	0.064489
ENSSSCG00000046608			Cluster 1	NA	NA	NA	NA	NA	0.49695	0.762528	0.141349	1.70642	0.192643	0.444067	0	0.194236	0	1.41601	0	0.194236
ENSSSCG00000046619			Cluster 1	NA	NA	NA	NA	NA	0.174548	0.263562	0.154529	0.358024	0.187805	0.196623	0	0	0	0.28499	0.16108	0
ENSSSCG00000046639			Cluster 1	NA	NA	NA	NA	NA	0.666661	0.777443	0.251376	1.4688	0.0199172	0.547665	0.038469	0.109901	0.020923	0.717037	0	0.109901
ENSSSCG00000046690			Cluster 1	NA	NA	NA	NA	NA	0.179001	0.401637	0.0794063	1.81737	0.0224241	0.212769	0.002907	0	0.001997	1.36124	0.001798	0.002907
ENSSSCG00000046725			Cluster 1	NA	NA	NA	NA	NA	0.24388	0.625749	0.121867	1.8959	0	0.313987	0	0.038378	0	1.5469	0	0.038378
ENSSSCG00000046731			Cluster 1	NA	NA	NA	NA	NA	0.00549159	0.163713	0.0154284	0.412534	0.034728	0.0591511	0	0	0	0.205883	0	0
ENSSSCG00000046737			Cluster 1	NA	NA	NA	NA	NA	0.650198	0.684749	0.382558	0.570658	0.205291	0.566456	0.201501	0.168497	0.185396	0.429347	0.070887	0.201501
ENSSSCG00000046777			Cluster 1	NA	NA	NA	NA	NA	0.0476781	0.281114	0.0555435	1.19891	0.133751	0.123131	0	0	0	1.12945	0	0
ENSSSCG00000046779			Cluster 1	NA	NA	NA	NA	NA	0.165287	0.264522	0.0390696	0.802192	0	0.152572	0	0.054369	0	0.596057	0	0.054369
ENSSSCG00000046784			Cluster 1	NA	NA	NA	NA	NA	0.226851	0.409097	0.16094	0.870801	0	0.261385	0	0	0	0.648507	0	0
ENSSSCG00000046796			Cluster 1	NA	NA	NA	NA	NA	1.56937	3.34704	0.645738	8.7998	0.00871647	1.63913	0.011463	1.18808	0	5.34809	0	1.18808
ENSSSCG00000046824			Cluster 1	NA	NA	NA	NA	NA	0	0.327615	0.0689317	0.708061	0	0.123761	0	0	0	0.546299	0	0
ENSSSCG00000046834			Cluster 1	NA	NA	NA	NA	NA	0.158465	0.23188	0.0355464	2.27243	0	0.139044	0	0	0	1.93706	0	0
ENSSSCG00000046838			Cluster 1	NA	NA	NA	NA	NA	0.40663	0.788298	0.185977	3.53837	0.0226025	0.439567	0.013835	0.087405	0	3.27506	0.009573	0.087405
ENSSSCG00000046890			Cluster 1	NA	NA	NA	NA	NA	0.698715	1.57692	0.510069	12.7179	0.405375	0.87675	0	0.329104	0.231129	10.5621	0.227083	0.329104
ENSSSCG00000046891			Cluster 1	NA	NA	NA	NA	NA	0	0.221096	0	1.69351	0	0.0688497	0	0	0	1.31336	0	0
ENSSSCG00000046904			Cluster 1	NA	NA	NA	NA	NA	0.158843	0.261311	0.112741	0.703119	2.61148	0.176017	0	0	0	0.5407	1.75718	0
ENSSSCG00000046918			Cluster 1	NA	NA	NA	NA	NA	0.170952	0.569208	0.187184	1.95403	0.0629097	0.296918	0	0.042947	0	1.15734	0	0.042947
ENSSSCG00000046932			Cluster 1	NA	NA	NA	NA	NA	0.103737	0.754982	0.0617242	0.670207	0.327994	0.271696	0	0.116977	0	0.447612	0.233676	0.116977
ENSSSCG00000046943			Cluster 1	NA	NA	NA	NA	NA	0.762808	0.568191	0.227802	2.39716	0.138855	0.502833	0	0	0	1.77583	0	0
ENSSSCG00000046945			Cluster 1	NA	NA	NA	NA	NA	0.629632	0.861212	0.484104	13.7499	0.272631	0.651138	0.074185	0.137511	0.035999	12.379	0.113923	0.137511
ENSSSCG00000046950			Cluster 1	NA	NA	NA	NA	NA	0	0.126934	0.0231186	0.724852	0	0.048596	0	0	0	0.464497	0	0
ENSSSCG00000046972			Cluster 1	NA	NA	NA	NA	NA	0.101826	0.24541	0.0207951	0.442108	0.0570441	0.118892	0	0	0	0.391708	0	0
ENSSSCG00000046986			Cluster 1	NA	NA	NA	NA	NA	0.140702	0.368365	0.0398056	0.728256	0.154623	0.175192	0	0	0	0.615323	0	0
ENSSSCG00000046989			Cluster 1	NA	NA	NA	NA	NA	0.568497	0.728428	0.409885	0.582026	0.494661	0.56353	0.218436	0.172093	0.090649	0.494416	0.421229	0.218436
ENSSSCG00000047019			Cluster 1	NA	NA	NA	NA	NA	0	0.160229	0.0978979	0.035991	0.213293	0.0840149	0	0	0	0	0.085066	0
ENSSSCG00000047028			Cluster 1	NA	NA	NA	NA	NA	0.164164	0.403807	0.0479489	1.09391	0.0977571	0.19643	0	0	0	0.789888	0	0
ENSSSCG00000047061			Cluster 1	NA	NA	NA	NA	NA	0.0563042	0.171254	0.0661468	0.14898	0	0.0966945	0	0	0	0.0984114	0	0
ENSSSCG00000047069			Cluster 1	NA	NA	NA	NA	NA	1.27883	1.27094	0.37386	3.60222	0.0273492	0.922887	0.202776	0.251814	0.017699	3.07609	0.000551	0.251814
ENSSSCG00000047088			Cluster 1	NA	NA	NA	NA	NA	0.21905	0.374595	0.180353	1.67284	0.547886	0.255267	0.051732	0.086095	0	1.00019	0.424786	0.086095
ENSSSCG00000047098			Cluster 1	NA	NA	NA	NA	NA	0.0485227	0.406035	0.105397	1.17613	0	0.176786	0	0	0	0.75974	0	0
ENSSSCG00000047101			Cluster 1	NA	NA	NA	NA	NA	0.0643079	0.281845	0.0180534	0.823079	0	0.115727	0	0	0	0.708515	0	0
ENSSSCG00000047110			Cluster 1	NA	NA	NA	NA	NA	0.107975	0.25301	0.0974471	0.564412	0.00468797	0.150684	0	0	0	0.292314	0	0
ENSSSCG00000047129			Cluster 1	NA	NA	NA	NA	NA	1.93855	2.19307	1.52775	3.94692	1.08509	1.87315	1.42002	1.10597	0.78031	3.22057	0.750319	1.42002
ENSSSCG00000047151			Cluster 1	NA	NA	NA	NA	NA	0.0948942	0.456924	0.149204	1.42931	0	0.22387	0	0.047007	0	1.31803	0	0.047007
ENSSSCG00000047162			Cluster 1	NA	NA	NA	NA	NA	0.0799817	0.16375	0	0.531403	0.240707	0.0791754	0	0	0	0.379609	0.103613	0
ENSSSCG00000047168			Cluster 1	NA	NA	NA	NA	NA	0.0321554	0.261099	0.0378365	0.283502	0.00202191	0.105455	0	0.03576	0	0.178267	0	0.03576
ENSSSCG00000047172			Cluster 1	NA	NA	NA	NA	NA	0.0375113	1.15775	0.201675	0.930262	0	0.390786	0	0	0	0.494457	0	0
ENSSSCG00000047175			Cluster 1	NA	NA	NA	NA	NA	0.654393	0.524904	0.385186	0.967304	0.570046	0.517504	0.362953	0.085319	0	0.801112	0.45427	0.362953
ENSSSCG00000047194			Cluster 1	NA	NA	NA	NA	NA	0.226866	0.414467	0.0706295	0.521153	0.00669291	0.229352	0	0	0	0.377159	0	0
ENSSSCG00000047195			Cluster 1	NA	NA	NA	NA	NA	1.32303	1.76952	0.506296	2.62956	0.0777763	1.13201	0.216865	0.478623	0.157927	2.42924	0	0.478623
ENSSSCG00000047217			Cluster 1	NA	NA	NA	NA	NA	0.17128	0.22045	0.062711	2.07878	0	0.149561	0	0	0	1.46285	0	0
ENSSSCG00000047218			Cluster 1	NA	NA	NA	NA	NA	0.0908679	0.508286	0.188095	0.678995	0.0581558	0.250362	0.028409	0.055565	0.028558	0.432638	0.031509	0.055565
ENSSSCG00000047219			Cluster 1	NA	NA	NA	NA	NA	0.349553	0.530159	0.376886	3.27439	0	0.41669	0	0	0	2.82275	0	0
ENSSSCG00000047244			Cluster 1	NA	NA	NA	NA	NA	0	0.0938503	0	0.014044	0.0369877	0.0303528	0	0	0	0	0	0
ENSSSCG00000047253			Cluster 1	NA	NA	NA	NA	NA	0.0297559	0.467484	0.0400605	0.390754	0.482609	0.162667	0	0	0	0.242486	0.253055	0
ENSSSCG00000047254			Cluster 1	NA	NA	NA	NA	NA	0.446514	0.570968	0.205561	1.78267	0.0223842	0.399243	0.089656	0.108055	0	1.52072	0	0.108055
ENSSSCG00000047260			Cluster 1	NA	NA	NA	NA	NA	0.217293	0.394558	0.0869818	1.20231	0.00735806	0.226548	0	0.043447	0	0.902216	0	0.043447
ENSSSCG00000047303			Cluster 1	NA	NA	NA	NA	NA	0.114906	0.20449	0.0823011	0.646069	0.0952065	0.132739	0	0	0.014201	0.437402	0	0.014201
ENSSSCG00000047318			Cluster 1	NA	NA	NA	NA	NA	0.721267	1.47186	0.550793	5.88807	0.00580886	0.875609	0	0	0	5.61251	0	0
ENSSSCG00000047354			Cluster 1	NA	NA	NA	NA	NA	0.859701	1.64886	0.472414	5.21373	0.0145587	0.935726	0.036452	0.103675	0.004154	4.89143	0	0.103675
ENSSSCG00000047393			Cluster 1	NA	NA	NA	NA	NA	0.45861	1.03983	0.20632	3.27275	0.117249	0.531082	0	0.222222	0	2.54019	0	0.222222
ENSSSCG00000047414			Cluster 1	NA	NA	NA	NA	NA	7.29168	13.3792	3.06204	59.2939	0.0539945	6.85309	1.18017	3.61119	1.3379	46.2463	0	3.61119
ENSSSCG00000047434			Cluster 1	NA	NA	NA	NA	NA	0.120122	0.201244	0.0928106	0.0595532	0.0296117	0.13714	0.019651	0.031875	0	0.03281	0	0.031875
ENSSSCG00000047439			Cluster 1	NA	NA	NA	NA	NA	0.00224245	0.339199	0	0.260784	0.377268	0.103077	0	0	0	0.17405	0.262477	0
ENSSSCG00000047455			Cluster 1	NA	NA	NA	NA	NA	0.408138	0.721658	0.231309	1.76196	0.00454861	0.439858	0.006613	0.076448	0	1.53358	0	0.076448
ENSSSCG00000047462			Cluster 1	NA	NA	NA	NA	NA	0.103754	0.226404	0.0636868	0.348333	0.00632658	0.129206	0	0.044841	0	0.286943	0.002572	0.044841
ENSSSCG00000047463			Cluster 1	NA	NA	NA	NA	NA	0.12818	0.166282	0	1.67154	0.0515578	0.09579	0	0	0	1.32969	0	0
ENSSSCG00000047472			Cluster 1	NA	NA	NA	NA	NA	0.47669	0.639852	0.260786	1.58812	0.0103567	0.450703	0	0.083063	0	1.1665	0	0.083063
ENSSSCG00000047536			Cluster 1	NA	NA	NA	NA	NA	3.37509	3.52205	0.826744	18.7157	0.00281672	2.30623	0.971756	0.632254	0.081398	14.714	0	0.971756
ENSSSCG00000047545			Cluster 1	NA	NA	NA	NA	NA	0.356028	1.0432	0.356411	3.38306	0.088946	0.554736	0	0.052652	0	3.13223	0	0.052652
ENSSSCG00000047560		zinc finger protein 883 [Source:NCBI gene;Acc:102163337]	Cluster 1	NA	NA	NA	NA	ZNF883	0.594323	0.870643	0.684528	1.8007	0	0.712702	0.19193	0.0957026	0.246717	0.858837	0	0.246717
ENSSSCG00000047595			Cluster 1	NA	NA	NA	NA	NA	0.669714	0.672901	0.242889	1.76299	0.00668208	0.514194	0.143023	0.191162	0.053035	1.51237	0.005713	0.191162
ENSSSCG00000047598			Cluster 1	NA	NA	NA	NA	NA	0.454303	0.778265	0.316888	2.654	0.00135084	0.504527	0	0.276608	0	2.34556	0	0.276608
ENSSSCG00000047599			Cluster 1	NA	NA	NA	NA	NA	0.389415	0.66458	0.382491	3.35028	0.000301576	0.473216	0	0.094809	0	2.33284	0	0.094809
ENSSSCG00000047661			Cluster 1	NA	NA	NA	NA	NA	0	0.204305	0	0.0405089	0	0.063928	0	0	0	0	0	0
ENSSSCG00000047669			Cluster 1	NA	NA	NA	NA	NA	0.406966	1.46564	0.345127	5.78202	0	0.67106	0	0.508432	0	4.46136	0	0.508432
ENSSSCG00000047714			Cluster 1	NA	NA	NA	NA	NA	0.182572	0.480601	0.0834994	1.22439	0	0.237936	0	0	0	0.936727	0	0
ENSSSCG00000047735			Cluster 1	NA	NA	NA	NA	NA	0.308691	0.268905	0.0806963	1.61533	0.0228634	0.215225	0.0118532	0.0466732	0	1.40887	0	0.0466732
ENSSSCG00000047753			Cluster 1	NA	NA	NA	NA	NA	0.116483	0.236391	0.0279489	0.717631	0.0148666	0.123724	0	0.040116	0	0.616024	0	0.040116
ENSSSCG00000047756			Cluster 1	NA	NA	NA	NA	NA	0.314537	0.46809	0.183634	0.933351	0	0.316985	0	0.1026	0	0.742895	0	0.1026
ENSSSCG00000047763			Cluster 1	NA	NA	NA	NA	NA	0.0517239	0.298596	0.0824021	0.334721	0.0170841	0.139169	0	0.056373	0.012486	0.284228	0.00708	0.056373
ENSSSCG00000047791			Cluster 1	NA	NA	NA	NA	NA	0.148831	0.526979	0.166788	0	0.020255	0.269678	0	0.069512	0	0	0	0.069512
ENSSSCG00000047794			Cluster 1	NA	NA	NA	NA	NA	0.456546	0.800941	0.13966	2.91864	0.0387104	0.440565	0.010108	0.029693	0.014174	2.57193	0.019017	0.029693
[truncated: 5,436 more rows]
