# Supplementary material for: Defining the pig microglial transcriptome reveals its core signature, regional heterogeneity, and similarity with human and rodent microglia
Source: Glia. 2022 Sep 19;71(2):334–49. doi: 10.1002/glia.24274 (PMC10087207; doi:10.1002/glia.24274)
Supplement: Supplementary file 17 — Table S12 kmeans cluster patir [file GLIA-71-334-s020.xlsx]

## Sheet: TableS12_kmeans_cluster_patir
gene	cluster
CAPG	cluster_1
CH25H	cluster_1
CTSC	cluster_1
GPR183	cluster_1
HLA-DOA	cluster_1
HLA-DQB1	cluster_1
HPGDS	cluster_1
IL18	cluster_1
PLXDC2	cluster_1
RAC2	cluster_1
REEP4	cluster_1
SLC11A1	cluster_1
TBXAS1	cluster_1
TREML1	cluster_1
AOAH	cluster_2
ATP8B4	cluster_2
B3GNT5	cluster_2
CD4	cluster_2
CD69	cluster_2
CIITA	cluster_2
CYTIP	cluster_2
CYTL1	cluster_2
HAMP	cluster_2
KCNQ1	cluster_2
MSR1	cluster_2
RGS18	cluster_2
SUCNR1	cluster_2
SYTL3	cluster_2
TLR5	cluster_2
TMC8	cluster_2
ABCC4	cluster_3
ADAM28	cluster_3
ARHGAP15	cluster_3
C2	cluster_3
C3	cluster_3
CYBB	cluster_3
DHRS9	cluster_3
GAB3	cluster_3
GIMAP4	cluster_3
HLA-DRA	cluster_3
ITGAL	cluster_3
LPAR5	cluster_3
LY75	cluster_3
PRAM1	cluster_3
RHBDF2	cluster_3
RNASE6	cluster_3
S100A11	cluster_3
SCIN	cluster_3
SOWAHD	cluster_3
SPP1	cluster_3
TFEC	cluster_3
TNFRSF13C	cluster_3
TNFSF8	cluster_3
TRIM38	cluster_3
ABI3	cluster_4
ADAP2	cluster_4
ADRB2	cluster_4
AIF1	cluster_4
ALOX5AP	cluster_4
APBB1IP	cluster_4
ARHGDIB	cluster_4
ARPC1B	cluster_4
BIN2	cluster_4
BLNK	cluster_4
C1QA	cluster_4
C1QB	cluster_4
C1QC	cluster_4
CCR1	cluster_4
CCR5	cluster_4
CD14	cluster_4
CD37	cluster_4
CD53	cluster_4
CMKLR1	cluster_4
CSF1R	cluster_4
CTSS	cluster_4
CX3CR1	cluster_4
CYBA	cluster_4
CYTH4	cluster_4
DOCK8	cluster_4
EBI3	cluster_4
EVI2B	cluster_4
FCGR1A	cluster_4
FGD2	cluster_4
GAL3ST4	cluster_4
GMFG	cluster_4
GPR34	cluster_4
HAVCR2	cluster_4
HCK	cluster_4
HCLS1	cluster_4
HK2	cluster_4
HLA-DMB	cluster_4
IL10RA	cluster_4
IL13RA1	cluster_4
IL6R	cluster_4
INPP5D	cluster_4
IRF8	cluster_4
ITGAM	cluster_4
LAPTM5	cluster_4
LCP2	cluster_4
LYL1	cluster_4
NCF1	cluster_4
NCF2	cluster_4
NCF4	cluster_4
NCKAP1L	cluster_4
OLFML3	cluster_4
P2RY12	cluster_4
P2RY13	cluster_4
PIK3AP1	cluster_4
PIK3CG	cluster_4
PIK3R5	cluster_4
PTAFR	cluster_4
PTPN6	cluster_4
PYCARD	cluster_4
RASAL3	cluster_4
RGS10	cluster_4
SAMSN1	cluster_4
SASH3	cluster_4
SIPA1	cluster_4
SLC15A3	cluster_4
SLC2A5	cluster_4
SLC7A7	cluster_4
STAB1	cluster_4
SUSD3	cluster_4
TGFB1	cluster_4
TLR2	cluster_4
TLR7	cluster_4
TNFAIP8L2	cluster_4
TNFRSF1B	cluster_4
TREM2	cluster_4
TYROBP	cluster_4
VAV1	cluster_4
WAS	cluster_4
ADCY7	cluster_5
ARHGAP25	cluster_5
BTK	cluster_5
CASP1	cluster_5
CD84	cluster_5
CSF3R	cluster_5
DEF6	cluster_5
DOCK2	cluster_5
ELF4	cluster_5
FCGR3B	cluster_5
FGL2	cluster_5
HLA-DMA	cluster_5
IKZF1	cluster_5
IRF5	cluster_5
LCP1	cluster_5
LHFPL2	cluster_5
LPXN	cluster_5
MYO1F	cluster_5
NAGA	cluster_5
PLCB2	cluster_5
PLD4	cluster_5
PPP1R18	cluster_5
PTPRC	cluster_5
RBM47	cluster_5
RGS1	cluster_5
SIGLEC10	cluster_5
SIGLEC11	cluster_5
SLC37A2	cluster_5
SRGN	cluster_5
ST6GAL1	cluster_5
SYK	cluster_5
TAL1	cluster_5
TLR1	cluster_5
TLR3	cluster_5
TLR6	cluster_5
TMEM106A	cluster_5
TRAF3IP3	cluster_5
WDFY4	cluster_5
