# Supplementary material for: Defining the pig microglial transcriptome reveals its core signature, regional heterogeneity, and similarity with human and rodent microglia
Source: Glia. 2022 Sep 19;71(2):334–49. doi: 10.1002/glia.24274 (PMC10087207; doi:10.1002/glia.24274)
Supplement: Supplementary file 18 — Table S13 kmeans cluster galatro [file GLIA-71-334-s010.xlsx]

## Sheet: TableS13_kmeans_cluster_galatro
gene	cluster
A2M	cluster_1
ABCC4	cluster_1
ADAM28	cluster_1
ARHGAP22	cluster_1
ARHGAP24	cluster_1
ARHGAP6	cluster_1
AXL	cluster_1
C3	cluster_1
CARD11	cluster_1
CPED1	cluster_1
DENND3	cluster_1
DISC1	cluster_1
GBGT1	cluster_1
GCNT2	cluster_1
HSPA1A	cluster_1
HSPA1B	cluster_1
LPAR5	cluster_1
MRC2	cluster_1
PIEZO1	cluster_1
PLVAP	cluster_1
PRAM1	cluster_1
RHBDF2	cluster_1
SCIN	cluster_1
SOCS6	cluster_1
SYT6	cluster_1
TMC8	cluster_1
TMEM156	cluster_1
VASH1	cluster_1
ABHD15	cluster_2
ADCY7	cluster_2
ADGRG1	cluster_2
CARD9	cluster_2
CREB3L2	cluster_2
JAK3	cluster_2
KCNK13	cluster_2
LOXL3	cluster_2
LRRK1	cluster_2
MKNK1	cluster_2
MLXIPL	cluster_2
MMP2	cluster_2
NFATC2	cluster_2
PIK3R6	cluster_2
PLA2G4A	cluster_2
PLD4	cluster_2
RAB3IL1	cluster_2
SH3TC1	cluster_2
SIGLEC10	cluster_2
SIGLEC11	cluster_2
SLC9A9	cluster_2
SLCO2B1	cluster_2
ST6GAL1	cluster_2
TAL1	cluster_2
TEP1	cluster_2
TLR3	cluster_2
TLR6	cluster_2
TMEM106A	cluster_2
TP53I11	cluster_2
ZFHX3	cluster_2
ACKR2	cluster_3
ACSM5	cluster_3
ARRDC5	cluster_3
ATP8B4	cluster_3
BNC2	cluster_3
CABP4	cluster_3
CIITA	cluster_3
CLDN7	cluster_3
CYTL1	cluster_3
DLEC1	cluster_3
ENPP1	cluster_3
FOLR2	cluster_3
GHRL	cluster_3
GPC2	cluster_3
IGSF10	cluster_3
LIPC	cluster_3
LIPG	cluster_3
PABPC1L	cluster_3
PCDH12	cluster_3
PGM5	cluster_3
PPP1R13L	cluster_3
RASGEF1C	cluster_3
RGS16	cluster_3
RPGRIP1	cluster_3
RUNX2	cluster_3
SCARF1	cluster_3
SPTLC3	cluster_3
STK32B	cluster_3
TBX19	cluster_3
TMEM255B	cluster_3
WNT5A	cluster_3
ABI3	cluster_4
ADRB2	cluster_4
APBB1IP	cluster_4
ARHGAP27	cluster_4
BATF3	cluster_4
BHLHE41	cluster_4
BLNK	cluster_4
BMP2K	cluster_4
CSF1R	cluster_4
CX3CR1	cluster_4
DOCK8	cluster_4
ENTPD1	cluster_4
FCGR1A	cluster_4
FGD2	cluster_4
FMNL3	cluster_4
GAL3ST4	cluster_4
GPR34	cluster_4
IL18	cluster_4
INPP5D	cluster_4
ITPR2	cluster_4
LPCAT2	cluster_4
LTC4S	cluster_4
LYL1	cluster_4
MAF	cluster_4
MERTK	cluster_4
OLFML3	cluster_4
P2RY12	cluster_4
P2RY13	cluster_4
PALD1	cluster_4
PDGFB	cluster_4
PLCB2	cluster_4
PRKCD	cluster_4
PTGS1	cluster_4
RASAL3	cluster_4
SIPA1	cluster_4
SLC2A5	cluster_4
SRGAP2	cluster_4
SUSD3	cluster_4
TGFBR1	cluster_4
TLR7	cluster_4
TMEM86A	cluster_4
UBA7	cluster_4
ZFP36L2	cluster_4
ADGRG5	cluster_5
DTX2	cluster_5
ENGASE	cluster_5
FAM72A	cluster_5
FAM72B	cluster_5
FAM72C	cluster_5
FAM72D	cluster_5
GDPD3	cluster_5
HPGDS	cluster_5
MSH5	cluster_5
MTHFD1L	cluster_5
MYO7A	cluster_5
P3H2	cluster_5
PCED1B	cluster_5
PGGHG	cluster_5
PLXDC2	cluster_5
PRICKLE3	cluster_5
RCN3	cluster_5
REEP4	cluster_5
RGL3	cluster_5
SAPCD1	cluster_5
SPNS3	cluster_5
TLR5	cluster_5
TP53I13	cluster_5
