# Supplementary material for: Defining the pig microglial transcriptome reveals its core signature, regional heterogeneity, and similarity with human and rodent microglia
Source: Glia. 2022 Sep 19;71(2):334–49. doi: 10.1002/glia.24274 (PMC10087207; doi:10.1002/glia.24274)
Supplement: Supplementary file 19 — Table S14 kmeans cluster butovsky [file GLIA-71-334-s008.xlsx]

## Sheet: TableS14_kmeans_cluster_butovsk
gene	cluster
ABCC3	cluster_1
ACVR1	cluster_1
B4GALT4	cluster_1
CADM1	cluster_1
DAGLA	cluster_1
EXTL3	cluster_1
FSCN1	cluster_1
GOLM1	cluster_1
HPS4	cluster_1
ICAM1	cluster_1
KCNK13	cluster_1
LTC4S	cluster_1
OPHN1	cluster_1
PPFIA4	cluster_1
RAB3IL1	cluster_1
RILPL1	cluster_1
SCAMP5	cluster_1
TJP1	cluster_1
TLR4	cluster_1
TNFRSF11A	cluster_1
TTC28	cluster_1
TUBGCP5	cluster_1
ADAMTS1	cluster_2
ADAMTS16	cluster_2
AGMO	cluster_2
AK1	cluster_2
APBB2	cluster_2
ATF3	cluster_2
ATP8A2	cluster_2
BCO2	cluster_2
EBF3	cluster_2
KCND1	cluster_2
LAG3	cluster_2
LIPH	cluster_2
LRP12	cluster_2
MLPH	cluster_2
NAV2	cluster_2
PLXNA4	cluster_2
PON3	cluster_2
PPM1L	cluster_2
PPP1R9A	cluster_2
RAPGEF5	cluster_2
SGCE	cluster_2
SLC24A3	cluster_2
SNX24	cluster_2
SPINT1	cluster_2
TMC7	cluster_2
TNFRSF17	cluster_2
TPPP	cluster_2
UPK1B	cluster_2
ARHGAP22	cluster_3
CTSF	cluster_3
DNAJB4	cluster_3
DST	cluster_3
EGR1	cluster_3
FOS	cluster_3
GBGT1	cluster_3
HSPA1A	cluster_3
LY96	cluster_3
PTPRM	cluster_3
RGS1	cluster_3
ABHD12	cluster_4
ABI3	cluster_4
ACP2	cluster_4
ADAP2	cluster_4
BHLHE41	cluster_4
BLNK	cluster_4
CCR5	cluster_4
CD14	cluster_4
CKB	cluster_4
CLSTN1	cluster_4
CMKLR1	cluster_4
CSF1R	cluster_4
CTTNBP2NL	cluster_4
CX3CR1	cluster_4
ENTPD1	cluster_4
EPB41L2	cluster_4
F11R	cluster_4
FCGR1A	cluster_4
FGD2	cluster_4
FRMD4A	cluster_4
GAS6	cluster_4
GPR34	cluster_4
HAVCR2	cluster_4
HEXB	cluster_4
IL10RA	cluster_4
KCTD12	cluster_4
NRIP1	cluster_4
NUAK1	cluster_4
OLFML3	cluster_4
P2RY12	cluster_4
P2RY13	cluster_4
P2RY6	cluster_4
P4HA1	cluster_4
PALD1	cluster_4
PDE3B	cluster_4
PDGFB	cluster_4
PMEPA1	cluster_4
RHOB	cluster_4
SLC2A5	cluster_4
SLC46A1	cluster_4
SLCO2B1	cluster_4
ST3GAL6	cluster_4
STAB1	cluster_4
TGFBR1	cluster_4
TGFBR2	cluster_4
TLR6	cluster_4
TLR7	cluster_4
TMEM86A	cluster_4
TREM2	cluster_4
ADRB1	cluster_5
CRYBB1	cluster_5
CXXC5	cluster_5
CYSLTR1	cluster_5
GTF2H2	cluster_5
HPGDS	cluster_5
IL1A	cluster_5
LGMN	cluster_5
P2RX7	cluster_5
PLXDC2	cluster_5
PROS1	cluster_5
RASGRP3	cluster_5
SCOC	cluster_5
SERPINE2	cluster_5
SPARC	cluster_5
USP2	cluster_5
