# Supplementary material for: Defining the pig microglial transcriptome reveals its core signature, regional heterogeneity, and similarity with human and rodent microglia
Source: Glia. 2022 Sep 19;71(2):334–49. doi: 10.1002/glia.24274 (PMC10087207; doi:10.1002/glia.24274)
Supplement: Supplementary file 20 — Table S15 kmeans cluster pig [file GLIA-71-334-s014.xlsx]

## Sheet: TableS15_kmeans_cluster_pig
gene	cluster
CALCR	cluster_1
CHAD	cluster_1
DMP1	cluster_1
FBXO48	cluster_1
GUCY2D	cluster_1
IRX6	cluster_1
MANSC4	cluster_1
NRK	cluster_1
RPGRIP1	cluster_1
SH2D4B	cluster_1
STAP1	cluster_1
TDRD1	cluster_1
TXLNB	cluster_1
VWA2	cluster_1
ABI3	cluster_2
ADAP2	cluster_2
AIF1	cluster_2
ALOX5AP	cluster_2
ARL11	cluster_2
BATF3	cluster_2
BLNK	cluster_2
C1QA	cluster_2
C1QB	cluster_2
C1QC	cluster_2
CD180	cluster_2
CEBPA	cluster_2
CMKLR1	cluster_2
CSF1R	cluster_2
CX3CR1	cluster_2
FCGR1A	cluster_2
FGD2	cluster_2
GPR34	cluster_2
HAVCR2	cluster_2
HK2	cluster_2
IL6R	cluster_2
IRF8	cluster_2
ITGAM	cluster_2
LPCAT2	cluster_2
LTC4S	cluster_2
LYL1	cluster_2
MAN2B1	cluster_2
MLXIPL	cluster_2
OLFML3	cluster_2
P2RY12	cluster_2
P2RY13	cluster_2
P2RY6	cluster_2
PALD1	cluster_2
PTAFR	cluster_2
PTGS1	cluster_2
PYCARD	cluster_2
RGS10	cluster_2
SLC2A5	cluster_2
SUSD3	cluster_2
TREM2	cluster_2
UNC93B1	cluster_2
C3	cluster_3
CLDN15	cluster_3
GPRC5C	cluster_3
HPSE	cluster_3
LPAR5	cluster_3
SCIN	cluster_3
SOWAHD	cluster_3
ARHGAP6	cluster_4
CPED1	cluster_4
EGF	cluster_4
ESYT3	cluster_4
FBP1	cluster_4
GNGT1	cluster_4
LTB4R2	cluster_4
MBNL3	cluster_4
PRRG4	cluster_4
SLC2A9	cluster_4
ST14	cluster_4
TLR9	cluster_4
TNFSF15	cluster_4
TSPAN32	cluster_4
ULK4	cluster_4
ABCC3	cluster_5
ARHGAP22	cluster_5
CARD9	cluster_5
CASP1	cluster_5
CCL8	cluster_5
FCGR3B	cluster_5
FGL2	cluster_5
HFE	cluster_5
NINJ1	cluster_5
NLRP3	cluster_5
PLAU	cluster_5
PLD4	cluster_5
RAB3IL1	cluster_5
RUBCNL	cluster_5
SIGLEC10	cluster_5
TGFBI	cluster_5
TIFAB	cluster_5
TLR1	cluster_5
TLR6	cluster_5
TMEM106A	cluster_5
ZFHX3	cluster_5
