# Supplementary material for: Defining the pig microglial transcriptome reveals its core signature, regional heterogeneity, and similarity with human and rodent microglia
Source: Glia. 2022 Sep 19;71(2):334–49. doi: 10.1002/glia.24274 (PMC10087207; doi:10.1002/glia.24274)
Supplement: Supplementary file 21 — Table S16 genes in high all species clusters present once [file GLIA-71-334-s011.xlsx]

## Sheet: TableS16_genes_in_high_all_spec
gene	study
ABHD12	1
ABI3	4
ACP2	1
ADAP2	3
ADRB2	2
AIF1	2
ALOX5AP	2
APBB1IP	2
ARHGAP27	1
ARHGDIB	1
ARL11	1
ARPC1B	1
BATF3	2
BHLHE41	2
BIN2	1
BLNK	4
BMP2K	1
C1QA	2
C1QB	2
C1QC	2
CCR1	1
CCR5	2
CD14	2
CD180	1
CD37	1
CD53	1
CEBPA	1
CKB	1
CLSTN1	1
CMKLR1	3
CSF1R	4
CTSS	1
CTTNBP2NL	1
CX3CR1	4
CYBA	1
CYTH4	1
DOCK8	2
EBI3	1
ENTPD1	2
EPB41L2	1
EVI2B	1
F11R	1
FCGR1A	4
FGD2	4
FMNL3	1
FRMD4A	1
GAL3ST4	2
GAS6	1
GMFG	1
GPR34	4
HAVCR2	3
HCK	1
HCLS1	1
HEXB	1
HK2	2
HLA-DMB	1
IL10RA	2
IL13RA1	1
IL18	1
IL6R	2
INPP5D	2
IRF8	2
ITGAM	2
ITPR2	1
KCTD12	1
LAPTM5	1
LCP2	1
LPCAT2	2
LTC4S	2
LYL1	3
MAF	1
MAN2B1	1
MERTK	1
MLXIPL	1
NCF1	1
NCF2	1
NCF4	1
NCKAP1L	1
NRIP1	1
NUAK1	1
OLFML3	4
P2RY12	4
P2RY13	4
P2RY6	2
P4HA1	1
PALD1	3
PDE3B	1
PDGFB	2
PIK3AP1	1
PIK3CG	1
PIK3R5	1
PLCB2	1
PMEPA1	1
PRKCD	1
PTAFR	2
PTGS1	2
PTPN6	1
PYCARD	2
RASAL3	2
RGS10	2
RHOB	1
SAMSN1	1
SASH3	1
SIPA1	2
SLC15A3	1
SLC2A5	4
SLC46A1	1
SLC7A7	1
SLCO2B1	1
SRGAP2	1
ST3GAL6	1
STAB1	2
SUSD3	3
TGFB1	1
TGFBR1	2
TGFBR2	1
TLR2	1
TLR6	1
TLR7	3
TMEM86A	2
TNFAIP8L2	1
TNFRSF1B	1
TREM2	3
TYROBP	1
UBA7	1
UNC93B1	1
VAV1	1
WAS	1
ZFP36L2	1
